# Supplementary material for: Analysis of the Selection Signal of the Tibetan Black Chicken Genome Based on Whole-Genome Sequencing
Source: Genes (Basel). 2023 Aug 24;14(9):1672. doi: 10.3390/genes14091672 (PMC10531317; doi:10.3390/genes14091672)
Supplement: Supplementary file 1 [file genes-14-01672-s001.zip]

Archive with 2 entries (2 files):
- Supplementary Table S1 (732 candidate genes selected) Revised.xlsx
- Supplementary Table S2.metascape_result_0.05 Revised.xlsx
