# Supplementary material for: Analysis of the Selection Signal of the Tibetan Black Chicken Genome Based on Whole-Genome Sequencing
Source: Genes (Basel). 2023 Aug 24;14(9):1672. doi: 10.3390/genes14091672 (PMC10531317; doi:10.3390/genes14091672)
Supplement: Supplementary file 1 [file genes-14-01672-s001.zip › Supplementary Table S1 (732 candidate genes selected) Revised.xlsx]

## Sheet: sort.732 candidate genes select
Supplementary Table S1: Summary of the selected genes across the Fst and pi values in the TBCs.
Chromosome	Bin start	Bin end	Source	Feature type	Gene start	Gene end	Strand	Attributes	Ensembl ID	Symbol	Fst value
1	1400001	1440000	ensembl	gene	35022	63087	-	ID=gene:ENSGALG00000034014;Name=C2CD2L;biotype=protein_coding;description=C2CD2 like [Source:NCBI gene%3BAcc:428233];gene_id=ENSGALG00000034014;logic_name=ensembl;version=3	ENSGALG00000034014	C2CD2L	0.181272
1	1400001	1440000	ensembl	gene	59463	64835	+	ID=gene:ENSGALG00000032420;Name=DPAGT1;biotype=protein_coding;description=dolichyl-phosphate N-acetylglucosaminephosphotransferase 1 [Source:NCBI gene%3BAcc:419699];gene_id=ENSGALG00000032420;logic_name=ensembl;version=3	ENSGALG00000032420	DPAGT1	0.181272
1	7180001	7240000	ensembl	gene	62116	147153	-	ID=gene:ENSGALG00000043137;biotype=protein_coding;description=SWI/SNF related%2C matrix associated%2C actin dependent regulator of chromatin%2C subfamily d%2C member 3 [Source:NCBI gene%3BAcc:430336];gene_id=ENSGALG00000043137;logic_name=ensembl;version=2	ENSGALG00000043137		0.261636
1	7180001	7240000	ensembl	gene	134720	148394	+	ID=gene:ENSGALG00000040817;Name=NEMP2;biotype=protein_coding;description=nuclear envelope integral membrane protein 2 [Source:NCBI gene%3BAcc:423977];gene_id=ENSGALG00000040817;logic_name=ensembl;version=2	ENSGALG00000040817	NEMP2	0.261636
1	9680001	9740000	ensembl	gene	151197	173251	-	ID=gene:ENSGALG00000041884;Name=MFSD6;biotype=protein_coding;description=major facilitator superfamily domain containing 6 [Source:NCBI gene%3BAcc:423978];gene_id=ENSGALG00000041884;logic_name=ensembl;version=2	ENSGALG00000041884	MFSD6	0.190587
1	14080001	14140000	ensembl	gene	163019	174088	-	ID=gene:ENSGALG00000053140;biotype=protein_coding;description=protein NDRG2-like [Source:NCBI gene%3BAcc:112533501];gene_id=ENSGALG00000053140;logic_name=ensembl;version=1	ENSGALG00000053140		0.186558
1	14080001	14140000	ensembl	gene	226738	257437	-	ID=gene:ENSGALG00000037136;Name=RPS6KA1;biotype=protein_coding;description=ribosomal protein S6 kinase A1 [Source:NCBI gene%3BAcc:386579];gene_id=ENSGALG00000037136;logic_name=ensembl;version=2	ENSGALG00000037136	RPS6KA1	0.186558
1	17240001	17300000	ensembl	gene	160633	252673	+	ID=gene:ENSGALG00000034950;Name=SMPD3;biotype=protein_coding;description=sphingomyelin phosphodiesterase 3 [Source:NCBI gene%3BAcc:415619];gene_id=ENSGALG00000034950;logic_name=ensembl;version=2	ENSGALG00000034950	SMPD3	0.327069
1	24740001	24780000	ensembl	gene	270345	287908	-	ID=gene:ENSGALG00000038865;Name=PRMT7;biotype=protein_coding;description=protein arginine methyltransferase 7 [Source:NCBI gene%3BAcc:415620];gene_id=ENSGALG00000038865;logic_name=ensembl;version=2	ENSGALG00000038865	PRMT7	0.18442
1	25440001	25520000	ensembl	gene	218278	296609	-	ID=gene:ENSGALG00000043576;Name=AGAP3;biotype=protein_coding;description=ArfGAP with GTPase domain%2C ankyrin repeat and PH domain 3 [Source:NCBI gene%3BAcc:768507];gene_id=ENSGALG00000043576;logic_name=ensembl;version=2	ENSGALG00000043576	AGAP3	0.179173
1	28680001	28740000	ensembl	gene	306562	316269	+	ID=gene:ENSGALG00000033058;Name=FASTK;biotype=protein_coding;description=Fas activated serine/threonine kinase [Source:NCBI gene%3BAcc:426636];gene_id=ENSGALG00000033058;logic_name=ensembl;version=3	ENSGALG00000033058	FASTK	0.184321
1	28680001	28740000	ensembl	gene	316447	325524	-	ID=gene:ENSGALG00000034284;Name=SLC4A2;biotype=protein_coding;description=solute carrier family 4 member 2 [Source:NCBI gene%3BAcc:395809];gene_id=ENSGALG00000034284;logic_name=ensembl;version=2	ENSGALG00000034284	SLC4A2	0.184321
1	30560001	30600000	ensembl	gene	337915	344446	-	ID=gene:ENSGALG00000031243;Name=ABCB8;biotype=protein_coding;description=ATP binding cassette subfamily B member 8 [Source:NCBI gene%3BAcc:107055879];gene_id=ENSGALG00000031243;logic_name=ensembl;version=2	ENSGALG00000031243	ABCB8	0.184098
1	32540001	32900000	ensembl	gene	264289	271465	-	ID=gene:ENSGALG00000036214;Name=PARK7;biotype=protein_coding;description=Parkinson disease (autosomal recessive%2C early onset) 7 [Source:NCBI gene%3BAcc:395277];gene_id=ENSGALG00000036214;logic_name=ensembl;version=3	ENSGALG00000036214	PARK7	0.191704
1	35420001	35460000	ensembl	gene	270998	276395	+	ID=gene:ENSGALG00000052935;Name=TNFRSF9;biotype=protein_coding;description=tumor necrosis factor receptor superfamily member 9 [Source:NCBI gene%3BAcc:419365];gene_id=ENSGALG00000052935;logic_name=ensembl;version=1	ENSGALG00000052935	TNFRSF9	0.180219
1	35420001	35460000	ensembl	gene	284869	288183	+	ID=gene:ENSGALG00000000556;Name=UTS2;biotype=protein_coding;description=urotensin 2 [Source:NCBI gene%3BAcc:404535];gene_id=ENSGALG00000000556;logic_name=ensembl;version=3	ENSGALG00000000556	UTS2	0.180219
1	36760001	36840000	ensembl	gene	291189	310409	-	ID=gene:ENSGALG00000000573;Name=PER3;biotype=protein_coding;description=period circadian clock 3 [Source:NCBI gene%3BAcc:419366];gene_id=ENSGALG00000000573;logic_name=ensembl;version=6	ENSGALG00000000573	PER3	0.192349
1	40380001	40420000	ensembl	gene	310699	314464	-	ID=gene:ENSGALG00000000579;Name=VAMP3;biotype=protein_coding;description=vesicle-associated membrane protein 3 [Source:NCBI gene%3BAcc:419368];gene_id=ENSGALG00000000579;logic_name=ensembl;version=6	ENSGALG00000000579	VAMP3	0.192189
1	42300001	42360000	ensembl	gene	297485	319373	+	ID=gene:ENSGALG00000037410;Name=HEPH;biotype=protein_coding;description=hephaestin [Source:NCBI gene%3BAcc:422168];gene_id=ENSGALG00000037410;logic_name=ensembl;version=2	ENSGALG00000037410	HEPH	0.193525
1	43220001	43340000	ensembl	gene	320872	329664	-	ID=gene:ENSGALG00000047077;Name=SLC25A1;biotype=protein_coding;description=solute carrier family 25 member 1 [Source:NCBI gene%3BAcc:416764];gene_id=ENSGALG00000047077;logic_name=ensembl;version=1	ENSGALG00000047077	SLC25A1	0.180379
1	48480001	48520000	ensembl	gene	337036	375258	-	ID=gene:ENSGALG00000041760;Name=CLTCL1;biotype=protein_coding;description=clathrin%2C heavy chain-like 1 [Source:NCBI gene%3BAcc:416765];gene_id=ENSGALG00000041760;logic_name=ensembl;version=3	ENSGALG00000041760	CLTCL1	0.192295
1	50120001	50180000	ensembl	gene	378574	387640	-	ID=gene:ENSGALG00000040128;Name=SNAP29;biotype=protein_coding;description=synaptosome associated protein 29 [Source:NCBI gene%3BAcc:416766];gene_id=ENSGALG00000040128;logic_name=ensembl;version=2	ENSGALG00000040128	SNAP29	0.198587
1	53580001	53620000	ensembl	gene	387835	443753	+	ID=gene:ENSGALG00000040756;Name=PI4KA;biotype=protein_coding;description=phosphatidylinositol 4-kinase alpha [Source:NCBI gene%3BAcc:416767];gene_id=ENSGALG00000040756;logic_name=ensembl;version=2	ENSGALG00000040756	PI4KA	0.17923
1	54340001	54380000	ensembl	gene	409259	417626	-	ID=gene:ENSGALG00000039239;Name=SERPIND1;biotype=protein_coding;description=serpin peptidase inhibitor%2C clade D (heparin cofactor)%2C member 1 [Source:NCBI gene%3BAcc:395877];gene_id=ENSGALG00000039239;logic_name=ensembl;version=2	ENSGALG00000039239	SERPIND1	0.194605
1	55320001	55380000	ensembl	gene	346314	383971	-	ID=gene:ENSGALG00000047145;Name=SMARCA4;biotype=protein_coding;description=SWI/SNF related%2C matrix associated%2C actin dependent regulator of chromatin%2C subfamily a%2C member 4 [Source:NCBI gene%3BAcc:395932];gene_id=ENSGALG00000047145;logic_name=ensembl;version=1	ENSGALG00000047145	SMARCA4	0.193143
1	55320001	55380000	ensembl	gene	390577	402709	+	ID=gene:ENSGALG00000049393;biotype=protein_coding;gene_id=ENSGALG00000049393;logic_name=ensembl;version=1	ENSGALG00000049393		0.193143
1	55320001	55380000	ensembl	gene	409176	413350	+	ID=gene:ENSGALG00000037896;biotype=protein_coding;gene_id=ENSGALG00000037896;logic_name=ensembl;version=2	ENSGALG00000037896		0.193143
1	55380001	55480000	ensembl	gene	500024	506883	+	ID=gene:ENSGALG00000054103;biotype=protein_coding;description=uncharacterized LOC107050733 [Source:NCBI gene%3BAcc:107050733];gene_id=ENSGALG00000054103;logic_name=ensembl;version=1	ENSGALG00000054103		0.180768
1	55380001	55480000	ensembl	gene	519307	530171	-	ID=gene:ENSGALG00000048865;biotype=protein_coding;description=armadillo repeat containing 5 [Source:NCBI gene%3BAcc:112533167];gene_id=ENSGALG00000048865;logic_name=ensembl;version=1	ENSGALG00000048865		0.180768
1	55760001	55860000	ensembl	gene	582246	604742	-	ID=gene:ENSGALG00000000352;Name=TIMM44;biotype=protein_coding;description=translocase of inner mitochondrial membrane 44 [Source:NCBI gene%3BAcc:420053];gene_id=ENSGALG00000000352;logic_name=ensembl;version=6	ENSGALG00000000352	TIMM44	0.183237
1	57460001	57580000	ensembl	gene	604711	629778	-	ID=gene:ENSGALG00000000377;Name=HNRNPM;biotype=protein_coding;description=heterogeneous nuclear ribonucleoprotein M [Source:NCBI gene%3BAcc:420054];gene_id=ENSGALG00000000377;logic_name=ensembl;version=6	ENSGALG00000000377	HNRNPM	0.192888
1	57760001	57820000	ensembl	gene	659800	694959	+	ID=gene:ENSGALG00000000430;Name=SPPL2C;biotype=protein_coding;description=signal peptide peptidase like 2C [Source:NCBI gene%3BAcc:420056];gene_id=ENSGALG00000000430;logic_name=ensembl;version=5	ENSGALG00000000430	SPPL2C	0.193165
1	61140001	61220000	ensembl	gene	668262	707441	+	ID=gene:ENSGALG00000001316;Name=CPNE2;biotype=protein_coding;description=copine 2 [Source:NCBI gene%3BAcc:415646];gene_id=ENSGALG00000001316;logic_name=ensembl;version=7	ENSGALG00000001316	CPNE2	0.262535
1	61140001	61220000	ensembl	gene	708886	719090	-	ID=gene:ENSGALG00000021473;Name=FAM192A;biotype=protein_coding;description=family with sequence similarity 192 member A [Source:NCBI gene%3BAcc:415647];gene_id=ENSGALG00000021473;logic_name=ensembl;version=6	ENSGALG00000021473	FAM192A	0.262535
1	62640001	62680000	ensembl	gene	719306	751138	+	ID=gene:ENSGALG00000001350;Name=RSPRY1;biotype=protein_coding;description=ring finger and SPRY domain containing 1 [Source:NCBI gene%3BAcc:415648];gene_id=ENSGALG00000001350;logic_name=ensembl;version=6	ENSGALG00000001350	RSPRY1	0.19248
1	66800001	66860000	ensembl	gene	805431	931385	-	ID=gene:ENSGALG00000054944;Name=GULP1;biotype=protein_coding;description=GULP%2C engulfment adaptor PTB domain containing 1 [Source:NCBI gene%3BAcc:423988];gene_id=ENSGALG00000054944;logic_name=ensembl;version=1	ENSGALG00000054944	GULP1	0.296309
1	71640001	71680000	ensembl	gene	808100	1027820	-	ID=gene:ENSGALG00000001021;Name=MYOCD;biotype=protein_coding;description=myocardin [Source:NCBI gene%3BAcc:427790];gene_id=ENSGALG00000001021;logic_name=ensembl;version=6	ENSGALG00000001021	MYOCD	0.192141
1	71640001	71680000	ensembl	gene	944780	997393	-	ID=gene:ENSGALG00000030263;Name=RABL6;biotype=protein_coding;description=RAB%2C member RAS oncogene family-like 6 [Source:NCBI gene%3BAcc:417284];gene_id=ENSGALG00000030263;logic_name=ensembl;version=2	ENSGALG00000030263	RABL6	0.192141
1	71980001	72100000	ensembl	gene	1070522	1138100	+	ID=gene:ENSGALG00000005188;Name=MINDY4;biotype=protein_coding;description=family with sequence similarity 188 member B [Source:NCBI gene%3BAcc:420383];gene_id=ENSGALG00000005188;logic_name=ensembl;version=7	ENSGALG00000005188	MINDY4	0.185691
1	72660001	72700000	ensembl	gene	1077705	1080678	+	ID=gene:ENSGALG00000021529;Name=GP1BB;biotype=protein_coding;description=glycoprotein Ib platelet beta subunit [Source:NCBI gene%3BAcc:107051576];gene_id=ENSGALG00000021529;logic_name=ensembl;version=4	ENSGALG00000021529	GP1BB	0.182559
1	72660001	72700000	ensembl	gene	1261759	1271456	-	ID=gene:ENSGALG00000034516;Name=SHISA6;biotype=protein_coding;description=shisa family member 6 [Source:HGNC Symbol%3BAcc:HGNC:34491];gene_id=ENSGALG00000034516;logic_name=ensembl;version=2	ENSGALG00000034516	SHISA6	0.182559
1	72720001	72840000	ensembl	gene	1215190	1359430	+	ID=gene:ENSGALG00000031122;Name=NTNG1;biotype=protein_coding;description=netrin G1 [Source:NCBI gene%3BAcc:424336];gene_id=ENSGALG00000031122;logic_name=ensembl;version=2	ENSGALG00000031122	NTNG1	0.191964
1	72980001	73020000	ensembl	gene	1423172	1436821	-	ID=gene:ENSGALG00000048712;biotype=protein_coding;description=ring finger protein 115 [Source:NCBI gene%3BAcc:107050395];gene_id=ENSGALG00000048712;logic_name=ensembl;version=1	ENSGALG00000048712		0.254644
1	75460001	75580000	ensembl	gene	1393886	1407780	+	ID=gene:ENSGALG00000038520;Name=STRIP2;biotype=protein_coding;description=striatin interacting protein 2 [Source:NCBI gene%3BAcc:416676];gene_id=ENSGALG00000038520;logic_name=ensembl;version=2	ENSGALG00000038520	STRIP2	0.180963
1	75660001	75700000	ensembl	gene	1415723	1417686	+	ID=gene:ENSGALG00000047596;Name=SMKR1;biotype=protein_coding;description=small lysine rich protein 1 [Source:HGNC Symbol%3BAcc:HGNC:43561];gene_id=ENSGALG00000047596;logic_name=ensembl;version=1	ENSGALG00000047596	SMKR1	0.180142
1	75740001	75820000	ensembl	gene	1471476	1477699	-	ID=gene:ENSGALG00000054250;biotype=protein_coding;description=voltage-dependent P/Q-type calcium channel subunit alpha-1A-like [Source:NCBI gene%3BAcc:107050975];gene_id=ENSGALG00000054250;logic_name=ensembl;version=1	ENSGALG00000054250		0.225287
1	77220001	77380000	ensembl	gene	1413189	1466512	-	ID=gene:ENSGALG00000002301;Name=CNOT1;biotype=protein_coding;description=CCR4-NOT transcription complex subunit 1 [Source:NCBI gene%3BAcc:100858397];gene_id=ENSGALG00000002301;logic_name=ensembl;version=7	ENSGALG00000002301	CNOT1	0.201342
1	77460001	77520000	ensembl	gene	1468224	1475359	-	ID=gene:ENSGALG00000002313;Name=SLC38A7;biotype=protein_coding;description=solute carrier family 38 member 7 [Source:NCBI gene%3BAcc:107052162];gene_id=ENSGALG00000002313;logic_name=ensembl;version=5	ENSGALG00000002313	SLC38A7	0.220326
1	77460001	77520000	ensembl	gene	1474237	1485084	-	ID=gene:ENSGALG00000002321;Name=GOT2;biotype=protein_coding;description=glutamic-oxaloacetic transaminase 2 [Source:NCBI gene%3BAcc:396533];gene_id=ENSGALG00000002321;logic_name=ensembl;version=6	ENSGALG00000002321	GOT2	0.220326
1	77460001	77520000	ensembl	gene	1487565	1492223	-	ID=gene:ENSGALG00000026903;Name=CALB2;biotype=protein_coding;description=calbindin 2 [Source:NCBI gene%3BAcc:396255];gene_id=ENSGALG00000026903;logic_name=ensembl;version=3	ENSGALG00000026903	CALB2	0.220326
1	78100001	78160000	ensembl	gene	1480803	1495020	-	ID=gene:ENSGALG00000053152;Name=FSD1;biotype=protein_coding;description=fibronectin type III and SPRY domain-containing protein 1-like [Source:NCBI gene%3BAcc:107051263];gene_id=ENSGALG00000053152;logic_name=ensembl;version=1	ENSGALG00000053152	FSD1	0.181529
1	80720001	80800000	ensembl	gene	1502517	1506898	-	ID=gene:ENSGALG00000041520;Name=YJU2;biotype=protein_coding;description=YJU2 splicing factor homolog [Source:HGNC Symbol%3BAcc:HGNC:25518];gene_id=ENSGALG00000041520;logic_name=ensembl;version=2	ENSGALG00000041520	YJU2	0.252419
1	80720001	80800000	ensembl	gene	1514344	1527534	+	ID=gene:ENSGALG00000025907;Name=ZBTB7A;biotype=protein_coding;description=zinc finger and BTB domain containing 7A [Source:NCBI gene%3BAcc:395411];gene_id=ENSGALG00000025907;logic_name=ensembl;version=3	ENSGALG00000025907	ZBTB7A	0.252419
1	81060001	81120000	ensembl	gene	1615834	1619216	-	ID=gene:ENSGALG00000043910;Name=OR5AS1;biotype=protein_coding;description=olfactory receptor family 5 subfamily AS member 1 [Source:HGNC Symbol%3BAcc:HGNC:15261];gene_id=ENSGALG00000043910;logic_name=ensembl;version=2	ENSGALG00000043910	OR5AS1	0.195295
1	88700001	88820000	ensembl	gene	1583595	1606906	-	ID=gene:ENSGALG00000001938;Name=SLC25A24;biotype=protein_coding;description=solute carrier family 25 member 24 [Source:NCBI gene%3BAcc:424337];gene_id=ENSGALG00000001938;logic_name=ensembl;version=6	ENSGALG00000001938	SLC25A24	0.182317
1	88700001	88820000	ensembl	gene	1557649	1566476	-	ID=gene:ENSGALG00000004063;Name=SLC25A14;biotype=protein_coding;description=solute carrier family 25 member 14 [Source:NCBI gene%3BAcc:422141];gene_id=ENSGALG00000004063;logic_name=ensembl;version=7	ENSGALG00000004063	SLC25A14	0.182317
1	88700001	88820000	ensembl	gene	1564916	1567144	-	ID=gene:ENSGALG00000051206;Name=RBMX2;biotype=protein_coding;description=RNA binding motif protein%2C X-linked 2 [Source:NCBI gene%3BAcc:769358];gene_id=ENSGALG00000051206;logic_name=ensembl;version=1	ENSGALG00000051206	RBMX2	0.182317
1	88700001	88820000	ensembl	gene	1567283	1571532	-	ID=gene:ENSGALG00000024049;Name=RAB33A;biotype=protein_coding;description=RNA binding motif protein%2C X-linked 2 [Source:NCBI gene%3BAcc:769358];gene_id=ENSGALG00000024049;logic_name=ensembl;version=4	ENSGALG00000024049	RAB33A	0.182317
1	89860001	89920000	ensembl	gene	1573612	1576698	-	ID=gene:ENSGALG00000004019;Name=MARS2;biotype=protein_coding;description=methionyl-tRNA synthetase 2%2C mitochondrial [Source:NCBI gene%3BAcc:428689];gene_id=ENSGALG00000004019;logic_name=ensembl;version=6	ENSGALG00000004019	MARS2	0.189141
1	89860001	89920000	ensembl	gene	1576520	1588476	+	ID=gene:ENSGALG00000004003;Name=AIFM1;biotype=protein_coding;description=apoptosis inducing factor%2C mitochondria associated 1 [Source:NCBI gene%3BAcc:428688];gene_id=ENSGALG00000004003;logic_name=ensembl;version=7	ENSGALG00000004003	AIFM1	0.189141
1	94840001	94880000	ensembl	gene	1591207	1611198	-	ID=gene:ENSGALG00000003976;Name=BCORL1;biotype=protein_coding;description=BCL6 corepressor-like 1 [Source:NCBI gene%3BAcc:428687];gene_id=ENSGALG00000003976;logic_name=ensembl;version=6	ENSGALG00000003976	BCORL1	0.179452
1	110840001	110900000	ensembl	gene	1622479	1633101	+	ID=gene:ENSGALG00000031551;Name=ZDHHC9;biotype=protein_coding;description=zinc finger DHHC-type containing 9 [Source:NCBI gene%3BAcc:422139];gene_id=ENSGALG00000031551;logic_name=ensembl;version=2	ENSGALG00000031551	ZDHHC9	0.187363
1	110840001	110900000	ensembl	gene	1634846	1637992	-	ID=gene:ENSGALG00000032530;Name=SASH3;biotype=protein_coding;description=SAM and SH3 domain containing 3 [Source:NCBI gene%3BAcc:422138];gene_id=ENSGALG00000032530;logic_name=ensembl;version=2	ENSGALG00000032530	SASH3	0.187363
1	113200001	113240000	ensembl	gene	1638475	1643187	-	ID=gene:ENSGALG00000025935;Name=XPNPEP2;biotype=protein_coding;description=X-prolyl aminopeptidase (aminopeptidase P) 2%2C membrane-bound [Source:NCBI gene%3BAcc:422137];gene_id=ENSGALG00000025935;logic_name=ensembl;version=3	ENSGALG00000025935	XPNPEP2	0.187465
1	113200001	113240000	ensembl	gene	1579849	1582005	+	ID=gene:ENSGALG00000030305;Name=XKR8;biotype=protein_coding;description=XK related 8 [Source:NCBI gene%3BAcc:724081];gene_id=ENSGALG00000030305;logic_name=ensembl;version=2	ENSGALG00000030305	XKR8	0.187465
1	121980001	122040000	ensembl	gene	1582589	1627539	-	ID=gene:ENSGALG00000000777;Name=EYA3;biotype=protein_coding;description=EYA transcriptional coactivator and phosphatase 3 [Source:NCBI gene%3BAcc:395717];gene_id=ENSGALG00000000777;logic_name=ensembl;version=6	ENSGALG00000000777	EYA3	0.179779
1	127740001	127820000	ensembl	gene	1627960	1636790	-	ID=gene:ENSGALG00000000783;Name=PTAFR;biotype=protein_coding;description=platelet activating factor receptor [Source:NCBI gene%3BAcc:428209];gene_id=ENSGALG00000000783;logic_name=ensembl;version=7	ENSGALG00000000783	PTAFR	0.209172
1	132720001	132760000	ensembl	gene	1649800	1700756	+	ID=gene:ENSGALG00000002458;Name=VAC14;biotype=protein_coding;description=Vac14%2C PIKFYVE complex component [Source:NCBI gene%3BAcc:415678];gene_id=ENSGALG00000002458;logic_name=ensembl;version=5	ENSGALG00000002458	VAC14	0.18384
1	133000001	133060000	ensembl	gene	1614684	1697331	+	ID=gene:ENSGALG00000002124;Name=ZDHHC8;biotype=protein_coding;description=zinc finger DHHC-type containing 8 [Source:NCBI gene%3BAcc:416788];gene_id=ENSGALG00000002124;logic_name=ensembl;version=5	ENSGALG00000002124	ZDHHC8	0.208705
1	138400001	138460000	ensembl	gene	1710641	1716042	+	ID=gene:ENSGALG00000002137;Name=PGAM5;biotype=protein_coding;description=PGAM family member 5%2C mitochondrial serine/threonine protein phosphatase [Source:NCBI gene%3BAcc:416789];gene_id=ENSGALG00000002137;logic_name=ensembl;version=6	ENSGALG00000002137	PGAM5	0.183591
1	141140001	141200000	ensembl	gene	1826039	1850680	+	ID=gene:ENSGALG00000002164;Name=DDX59;biotype=protein_coding;description=DEAD-box helicase 59 [Source:NCBI gene%3BAcc:424346];gene_id=ENSGALG00000002164;logic_name=ensembl;version=6	ENSGALG00000002164	DDX59	0.183398
1	142460001	142520000	ensembl	gene	1849527	1897406	+	ID=gene:ENSGALG00000002175;Name=KIF14;biotype=protein_coding;description=kinesin family member 14 [Source:NCBI gene%3BAcc:424347];gene_id=ENSGALG00000002175;logic_name=ensembl;version=7	ENSGALG00000002175	KIF14	0.180391
1	142460001	142520000	ensembl	gene	1953840	2069709	+	ID=gene:ENSGALG00000008736;Name=PNPLA7;biotype=protein_coding;description=patatin like phospholipase domain containing 7 [Source:NCBI gene%3BAcc:427774];gene_id=ENSGALG00000008736;logic_name=ensembl;version=7	ENSGALG00000008736	PNPLA7	0.180391
1	146140001	146180000	ensembl	gene	1987363	1989827	+	ID=gene:ENSGALG00000036283;Name=RBM8A;biotype=protein_coding;description=RNA binding motif protein 8A [Source:NCBI gene%3BAcc:107050968];gene_id=ENSGALG00000036283;logic_name=ensembl;version=2	ENSGALG00000036283	RBM8A	0.20196
1	146300001	146340000	ensembl	gene	2140881	2170325	-	ID=gene:ENSGALG00000000946;Name=PFDN1;biotype=protein_coding;description=prefoldin subunit 1 [Source:NCBI gene%3BAcc:416142];gene_id=ENSGALG00000000946;logic_name=ensembl;version=6	ENSGALG00000000946	PFDN1	0.201475
1	157120001	157160000	ensembl	gene	2275923	2278771	+	ID=gene:ENSGALG00000035626;Name=DAD1;biotype=protein_coding;description=defender against cell death 1 [Source:NCBI gene%3BAcc:395343];gene_id=ENSGALG00000035626;logic_name=ensembl;version=2	ENSGALG00000035626	DAD1	0.181557
1	159240001	159340000	ensembl	gene	2291057	2407537	-	ID=gene:ENSGALG00000009153;Name=COPA;biotype=protein_coding;description=coatomer protein complex subunit alpha [Source:NCBI gene%3BAcc:426906];gene_id=ENSGALG00000009153;logic_name=ensembl;version=7	ENSGALG00000009153	COPA	0.199014
1	163500001	163540000	ensembl	gene	2270331	2405844	+	ID=gene:ENSGALG00000003958;Name=PRMT3;biotype=protein_coding;description=protein arginine methyltransferase 3 [Source:NCBI gene%3BAcc:422975];gene_id=ENSGALG00000003958;logic_name=ensembl;version=6	ENSGALG00000003958	PRMT3	0.181291
1	170220001	170320000	ensembl	gene	2309015	2328588	-	ID=gene:ENSGALG00000049026;Name=MAP2K7;biotype=protein_coding;description=dual specificity mitogen-activated protein kinase kinase 7-like [Source:NCBI gene%3BAcc:107050551];gene_id=ENSGALG00000049026;logic_name=ensembl;version=1	ENSGALG00000049026	MAP2K7	0.18579
1	176720001	176800000	ensembl	gene	2344366	2385704	+	ID=gene:ENSGALG00000003169;Name=CBFB;biotype=protein_coding;description=core-binding factor beta subunit [Source:NCBI gene%3BAcc:395257];gene_id=ENSGALG00000003169;logic_name=ensembl;version=7	ENSGALG00000003169	CBFB	0.21589
1	176720001	176800000	ensembl	gene	2272014	2467955	+	ID=gene:ENSGALG00000001774;Name=NEO1;biotype=protein_coding;description=neogenin 1 [Source:NCBI gene%3BAcc:395822];gene_id=ENSGALG00000001774;logic_name=ensembl;version=6	ENSGALG00000001774	NEO1	0.21589
1	177700001	177760000	ensembl	gene	2427182	2452845	+	ID=gene:ENSGALG00000003908;Name=SLC6A5;biotype=protein_coding;description=solute carrier family 6 member 5 [Source:NCBI gene%3BAcc:422974];gene_id=ENSGALG00000003908;logic_name=ensembl;version=6	ENSGALG00000003908	SLC6A5	0.202768
1	180940001	180980000	ensembl	gene	2360795	2623950	+	ID=gene:ENSGALG00000002335;Name=DOCK3;biotype=protein_coding;description=dedicator of cytokinesis 3 [Source:NCBI gene%3BAcc:107048988];gene_id=ENSGALG00000002335;logic_name=ensembl;version=6	ENSGALG00000002335	DOCK3	0.187143
1	181960001	182020000	ensembl	gene	2460701	2475384	+	ID=gene:ENSGALG00000003224;Name=HSF4;biotype=protein_coding;description=heat shock transcription factor 4 [Source:NCBI gene%3BAcc:427540];gene_id=ENSGALG00000003224;logic_name=ensembl;version=5	ENSGALG00000003224	HSF4	0.182321
1	182160001	182200000	ensembl	gene	2479810	2493248	-	ID=gene:ENSGALG00000003258;Name=DNAAF1;biotype=protein_coding;description=dynein axonemal assembly factor 1 [Source:HGNC Symbol%3BAcc:HGNC:30539];gene_id=ENSGALG00000003258;logic_name=ensembl;version=6	ENSGALG00000003258	DNAAF1	0.190233
1	182440001	182500000	ensembl	gene	2493276	2499485	+	ID=gene:ENSGALG00000003273;Name=HSDL1;biotype=protein_coding;description=hydroxysteroid dehydrogenase like 1 [Source:NCBI gene%3BAcc:415703];gene_id=ENSGALG00000003273;logic_name=ensembl;version=5	ENSGALG00000003273	HSDL1	0.182121
1	182440001	182500000	ensembl	gene	2501626	2526862	+	ID=gene:ENSGALG00000003293;Name=MBTPS1;biotype=protein_coding;description=membrane bound transcription factor peptidase%2C site 1 [Source:NCBI gene%3BAcc:415704];gene_id=ENSGALG00000003293;logic_name=ensembl;version=6	ENSGALG00000003293	MBTPS1	0.182121
1	182540001	182580000	ensembl	gene	2470501	2727279	+	ID=gene:ENSGALG00000008456;Name=CACNA1B;biotype=protein_coding;description=calcium voltage-gated channel subunit alpha1 B [Source:NCBI gene%3BAcc:374169];gene_id=ENSGALG00000008456;logic_name=ensembl;version=7	ENSGALG00000008456	CACNA1B	0.190397
1	183300001	183360000	ensembl	gene	2461637	2746195	+	ID=gene:ENSGALG00000003777;Name=NELL1;biotype=protein_coding;description=neural EGFL like 1 [Source:NCBI gene%3BAcc:770845];gene_id=ENSGALG00000003777;logic_name=ensembl;version=6	ENSGALG00000003777	NELL1	0.187613
1	183540001	183620000	ensembl	gene	2963916	3014137	+	ID=gene:ENSGALG00000003748;Name=ANO5;biotype=protein_coding;description=anoctamin 5 [Source:NCBI gene%3BAcc:422973];gene_id=ENSGALG00000003748;logic_name=ensembl;version=6	ENSGALG00000003748	ANO5	0.178925
1	183640001	183720000	ensembl	gene	3034548	3063413	+	ID=gene:ENSGALG00000039254;Name=SLC17A6;biotype=protein_coding;description=solute carrier family 17 member 6 [Source:NCBI gene%3BAcc:422971];gene_id=ENSGALG00000039254;logic_name=ensembl;version=3	ENSGALG00000039254	SLC17A6	0.302805
1	184140001	184200000	ensembl	gene	3167825	3169000	-	ID=gene:ENSGALG00000003660;Name=FANCF;biotype=protein_coding;description=Fanconi anemia%2C complementation group F [Source:NCBI gene%3BAcc:101750641];gene_id=ENSGALG00000003660;logic_name=ensembl;version=5	ENSGALG00000003660	FANCF	0.197828
1	184420001	184520000	ensembl	gene	3197905	3276726	+	ID=gene:ENSGALG00000003655;Name=GAS2;biotype=protein_coding;description=growth arrest specific 2 [Source:NCBI gene%3BAcc:422970];gene_id=ENSGALG00000003655;logic_name=ensembl;version=6	ENSGALG00000003655	GAS2	0.197656
1	184540001	184640000	ensembl	gene	3449594	3622521	+	ID=gene:ENSGALG00000013311;Name=ANO3;biotype=protein_coding;description=anoctamin 3 [Source:NCBI gene%3BAcc:422968];gene_id=ENSGALG00000013311;logic_name=ensembl;version=6	ENSGALG00000013311	ANO3	0.186187
1	189240001	189360000	ensembl	gene	3630870	3646132	-	ID=gene:ENSGALG00000013304;Name=SLC5A12;biotype=protein_coding;description=solute carrier family 5 member 12 [Source:NCBI gene%3BAcc:431338];gene_id=ENSGALG00000013304;logic_name=ensembl;version=6	ENSGALG00000013304	SLC5A12	0.346441
1	195600001	195640000	ensembl	gene	3728374	3730202	+	ID=gene:ENSGALG00000023904;Name=FIBIN;biotype=protein_coding;description=fin bud initiation factor homolog (zebrafish) [Source:NCBI gene%3BAcc:426933];gene_id=ENSGALG00000023904;logic_name=ensembl;version=4	ENSGALG00000023904	FIBIN	0.213476
1	195600001	195640000	ensembl	gene	2798139	2821873	+	ID=gene:ENSGALG00000001371;Name=HS3ST3A1;biotype=protein_coding;description=heparan sulfate-glucosamine 3-sulfotransferase 3B1 [Source:NCBI gene%3BAcc:769490];gene_id=ENSGALG00000001371;logic_name=ensembl;version=6	ENSGALG00000001371	HS3ST3A1	0.213476
1	195600001	195640000	ensembl	gene	2842238	2943240	+	ID=gene:ENSGALG00000002944;Name=CPS1;biotype=protein_coding;description=carbamoyl-phosphate synthase 1 [Source:NCBI gene%3BAcc:428994];gene_id=ENSGALG00000002944;logic_name=ensembl;version=5	ENSGALG00000002944	CPS1	0.213476
1	195600001	195640000	ensembl	gene	3081466	3120971	-	ID=gene:ENSGALG00000002487;Name=SFSWAP;biotype=protein_coding;description=splicing factor SWAP homolog [Source:NCBI gene%3BAcc:416802];gene_id=ENSGALG00000002487;logic_name=ensembl;version=6	ENSGALG00000002487	SFSWAP	0.213476
1	195600001	195640000	ensembl	gene	3329006	3331372	+	ID=gene:ENSGALG00000008359;Name=CD248;biotype=protein_coding;description=CD248 molecule [Source:NCBI gene%3BAcc:421234];gene_id=ENSGALG00000008359;logic_name=ensembl;version=5	ENSGALG00000008359	CD248	0.213476
1	195600001	195640000	ensembl	gene	3215557	3505480	+	ID=gene:ENSGALG00000002536;Name=STX2;biotype=protein_coding;description=syntaxin 2 [Source:NCBI gene%3BAcc:378895];gene_id=ENSGALG00000002536;logic_name=ensembl;version=6	ENSGALG00000002536	STX2	0.213476
1	197220001	197260000	ensembl	gene	3320525	3324408	-	ID=gene:ENSGALG00000045747;Name=REEP6;biotype=protein_coding;description=receptor accessory protein 6 [Source:NCBI gene%3BAcc:427265];gene_id=ENSGALG00000045747;logic_name=ensembl;version=2	ENSGALG00000045747	REEP6	0.40598
2	60001	140000	ensembl	gene	3324485	3329567	+	ID=gene:ENSGALG00000026384;Name=PCSK4;biotype=protein_coding;description=proprotein convertase subtilisin/kexin type 4 [Source:NCBI gene%3BAcc:100859150];gene_id=ENSGALG00000026384;logic_name=ensembl;version=4	ENSGALG00000026384	PCSK4	0.320482
2	240001	340000	ensembl	gene	3331413	3336022	-	ID=gene:ENSGALG00000024298;Name=ADAMTSL5;biotype=protein_coding;description=ADAMTS like 5 [Source:NCBI gene%3BAcc:427264];gene_id=ENSGALG00000024298;logic_name=ensembl;version=4	ENSGALG00000024298	ADAMTSL5	0.188513
2	240001	340000	ensembl	gene	3340026	3346818	-	ID=gene:ENSGALG00000041934;Name=THOP1;biotype=protein_coding;description=thimet oligopeptidase 1 [Source:NCBI gene%3BAcc:426398];gene_id=ENSGALG00000041934;logic_name=ensembl;version=3	ENSGALG00000041934	THOP1	0.188513
2	240001	340000	ensembl	gene	3346915	3355534	+	ID=gene:ENSGALG00000014067;Name=SGTA;biotype=protein_coding;description=small glutamine rich tetratricopeptide repeat containing alpha [Source:NCBI gene%3BAcc:426396];gene_id=ENSGALG00000014067;logic_name=ensembl;version=7	ENSGALG00000014067	SGTA	0.188513
2	240001	340000	ensembl	gene	3355194	3361525	+	ID=gene:ENSGALG00000020582;Name=SLC39A3;biotype=protein_coding;description=solute carrier family 39 member 3 [Source:NCBI gene%3BAcc:429050];gene_id=ENSGALG00000020582;logic_name=ensembl;version=6	ENSGALG00000020582	SLC39A3	0.188513
2	1000001	1080000	ensembl	gene	3364129	3364725	+	ID=gene:ENSGALG00000026955;Name=DIRAS1;biotype=protein_coding;description=DIRAS family GTPase 1 [Source:NCBI gene%3BAcc:100858997];gene_id=ENSGALG00000026955;logic_name=ensembl;version=3	ENSGALG00000026955	DIRAS1	0.184723
2	8520001	8560000	ensembl	gene	3367069	3396325	+	ID=gene:ENSGALG00000049579;biotype=protein_coding;gene_id=ENSGALG00000049579;logic_name=ensembl;version=1	ENSGALG00000049579		0.185166
2	15700001	15760000	ensembl	gene	3321126	3337279	-	ID=gene:ENSGALG00000055075;Name=FMNL3;biotype=protein_coding;description=formin-like protein 3 [Source:NCBI gene%3BAcc:107049717];gene_id=ENSGALG00000055075;logic_name=ensembl;version=1	ENSGALG00000055075	FMNL3	0.18625
2	19020001	19080000	ensembl	gene	3337502	3343004	+	ID=gene:ENSGALG00000031426;Name=TMBIM6;biotype=protein_coding;description=transmembrane BAX inhibitor motif containing 6 [Source:NCBI gene%3BAcc:107050924];gene_id=ENSGALG00000031426;logic_name=ensembl;version=3	ENSGALG00000031426	TMBIM6	0.183049
2	19800001	19840000	ensembl	gene	3347197	3350343	-	ID=gene:ENSGALG00000054176;biotype=protein_coding;gene_id=ENSGALG00000054176;logic_name=ensembl;version=1	ENSGALG00000054176		0.191451
2	20680001	20760000	ensembl	gene	3350652	3362288	-	ID=gene:ENSGALG00000033877;Name=KANSL2;biotype=protein_coding;description=KAT8 regulatory NSL complex subunit 2 [Source:NCBI gene%3BAcc:426401];gene_id=ENSGALG00000033877;logic_name=ensembl;version=2	ENSGALG00000033877	KANSL2	0.191871
2	20680001	20760000	ensembl	gene	3361792	3370670	-	ID=gene:ENSGALG00000047646;Name=CCNT1;biotype=protein_coding;description=cyclin T1 [Source:NCBI gene%3BAcc:100859215];gene_id=ENSGALG00000047646;logic_name=ensembl;version=1	ENSGALG00000047646	CCNT1	0.191871
2	23740001	23780000	ensembl	gene	3371650	3389497	-	ID=gene:ENSGALG00000050760;Name=ADCY6;biotype=protein_coding;description=adenylate cyclase type 6-like [Source:NCBI gene%3BAcc:107050028];gene_id=ENSGALG00000050760;logic_name=ensembl;version=1	ENSGALG00000050760	ADCY6	0.191794
2	24640001	24700000	ensembl	gene	3392702	3398693	+	ID=gene:ENSGALG00000050887;Name=CACNB3;biotype=protein_coding;description=serine/arginine repetitive matrix protein 1-like [Source:NCBI gene%3BAcc:107050029];gene_id=ENSGALG00000050887;logic_name=ensembl;version=1	ENSGALG00000050887	CACNB3	0.191175
2	24640001	24700000	ensembl	gene	3399045	3403944	-	ID=gene:ENSGALG00000032307;Name=DDX23;biotype=protein_coding;description=DEAD-box helicase 23 [Source:NCBI gene%3BAcc:100858001];gene_id=ENSGALG00000032307;logic_name=ensembl;version=2	ENSGALG00000032307	DDX23	0.191175
2	24640001	24700000	ensembl	gene	3354437	3473621	-	ID=gene:ENSGALG00000002557;Name=ADGRD1;biotype=protein_coding;description=adhesion G protein-coupled receptor D1 [Source:NCBI gene%3BAcc:416803];gene_id=ENSGALG00000002557;logic_name=ensembl;version=5	ENSGALG00000002557	ADGRD1	0.191175
2	25160001	25220000	ensembl	gene	3612403	3627085	-	ID=gene:ENSGALG00000003503;Name=MYBL2;biotype=protein_coding;description=MYB proto-oncogene like 2 [Source:NCBI gene%3BAcc:396258];gene_id=ENSGALG00000003503;logic_name=ensembl;version=7	ENSGALG00000003503	MYBL2	0.197085
2	26140001	26180000	ensembl	gene	3630048	3642568	-	ID=gene:ENSGALG00000003523;Name=IFT52;biotype=protein_coding;description=intraflagellar transport 52 [Source:NCBI gene%3BAcc:419165];gene_id=ENSGALG00000003523;logic_name=ensembl;version=7	ENSGALG00000003523	IFT52	0.206302
2	26740001	26780000	ensembl	gene	3642072	3654543	-	ID=gene:ENSGALG00000003537;Name=SGK2;biotype=protein_coding;description=SGK2%2C serine/threonine kinase 2 [Source:NCBI gene%3BAcc:419166];gene_id=ENSGALG00000003537;logic_name=ensembl;version=6	ENSGALG00000003537	SGK2	0.18264
2	27840001	27900000	ensembl	gene	3658590	3661843	-	ID=gene:ENSGALG00000038919;Name=SLC32A1;biotype=protein_coding;description=solute carrier family 32 member 1 [Source:NCBI gene%3BAcc:419167];gene_id=ENSGALG00000038919;logic_name=ensembl;version=2	ENSGALG00000038919	SLC32A1	0.189603
2	30860001	30900000	ensembl	gene	3602509	3608251	-	ID=gene:ENSGALG00000054976;Name=IL11;biotype=protein_coding;description=interleukin 11 [Source:NCBI gene%3BAcc:107051287];gene_id=ENSGALG00000054976;logic_name=ensembl;version=1	ENSGALG00000054976	IL11	0.196058
2	30860001	30900000	ensembl	gene	3612898	3622311	+	ID=gene:ENSGALG00000051401;Name=RASIP1;biotype=protein_coding;description=ras-interacting protein 1-like [Source:NCBI gene%3BAcc:107050411];gene_id=ENSGALG00000051401;logic_name=ensembl;version=1	ENSGALG00000051401	RASIP1	0.196058
2	30860001	30900000	ensembl	gene	3621116	3626368	+	ID=gene:ENSGALG00000044018;Name=ISOC2;biotype=protein_coding;description=uncharacterized LOC107050412 [Source:NCBI gene%3BAcc:107050412];gene_id=ENSGALG00000044018;logic_name=ensembl;version=2	ENSGALG00000044018	ISOC2	0.196058
2	34780001	34840000	ensembl	gene	3631644	3634894	-	ID=gene:ENSGALG00000052573;Name=UBE2S;biotype=protein_coding;description=ubiquitin conjugating enzyme E2 S [Source:NCBI gene%3BAcc:107050834];gene_id=ENSGALG00000052573;logic_name=ensembl;version=1	ENSGALG00000052573	UBE2S	0.18928
2	35520001	35580000	ensembl	gene	3687822	3693837	-	ID=gene:ENSGALG00000047859;Name=TSPAN31;biotype=protein_coding;description=tetraspanin 31 [Source:HGNC Symbol%3BAcc:HGNC:10539];gene_id=ENSGALG00000047859;logic_name=ensembl;version=1	ENSGALG00000047859		0.194788
2	36800001	36840000	ensembl	gene	3749262	3782806	+	ID=gene:ENSGALG00000013297;Name=BBOX1;biotype=protein_coding;description=gamma-butyrobetaine hydroxylase 1 [Source:NCBI gene%3BAcc:426932];gene_id=ENSGALG00000013297;logic_name=ensembl;version=7	ENSGALG00000013297	BBOX1	0.189438
2	40080001	40140000	ensembl	gene	3766641	3801104	-	ID=gene:ENSGALG00000051848;Name=KIF5A;biotype=protein_coding;description=kinesin heavy chain isoform 5A-like [Source:NCBI gene%3BAcc:107050879];gene_id=ENSGALG00000051848;logic_name=ensembl;version=1	ENSGALG00000051848	KIF5A	0.185403
2	40140001	40200000	ensembl	gene	3848102	3868453	-	ID=gene:ENSGALG00000012194;biotype=protein_coding;description=coiled-coil domain containing 34 [Source:NCBI gene%3BAcc:421609];gene_id=ENSGALG00000012194;logic_name=ensembl;version=7	ENSGALG00000012194		0.189409
2	41180001	41240000	ensembl	gene	3874462	3933136	-	ID=gene:ENSGALG00000040834;Name=LGR4;biotype=protein_coding;description=leucine rich repeat containing G protein-coupled receptor 4 [Source:NCBI gene%3BAcc:428605];gene_id=ENSGALG00000040834;logic_name=ensembl;version=2	ENSGALG00000040834	LGR4	0.189096
2	41180001	41240000	ensembl	gene	3937292	3949809	-	ID=gene:ENSGALG00000012170;Name=LIN7C;biotype=protein_coding;description=lin-7 homolog C%2C crumbs cell polarity complex component [Source:NCBI gene%3BAcc:421608];gene_id=ENSGALG00000012170;logic_name=ensembl;version=7	ENSGALG00000012170	LIN7C	0.189096
2	41620001	41680000	ensembl	gene	3979544	4011508	-	ID=gene:ENSGALG00000012163;Name=BDNF;biotype=protein_coding;description=brain derived neurotrophic factor [Source:NCBI gene%3BAcc:396186];gene_id=ENSGALG00000012163;logic_name=ensembl;version=6	ENSGALG00000012163	BDNF	0.18894
2	41620001	41680000	ensembl	gene	3925849	4284907	+	ID=gene:ENSGALG00000004420;Name=SDK1;biotype=protein_coding;description=sidekick cell adhesion molecule 1 [Source:NCBI gene%3BAcc:373894];gene_id=ENSGALG00000004420;logic_name=ensembl;version=7	ENSGALG00000004420	SDK1	0.18894
2	43340001	43400000	ensembl	gene	3919413	3924165	-	ID=gene:ENSGALG00000051119;Name=PCP4L1;biotype=protein_coding;description=Purkinje cell protein 4 like 1 [Source:HGNC Symbol%3BAcc:HGNC:20448];gene_id=ENSGALG00000051119;logic_name=ensembl;version=1	ENSGALG00000051119	PCP4L1	0.18891
2	45820001	45860000	ensembl	gene	3926370	3929942	-	ID=gene:ENSGALG00000038400;Name=TOMM40L;biotype=protein_coding;description=translocase of outer mitochondrial membrane 40 like [Source:NCBI gene%3BAcc:426278];gene_id=ENSGALG00000038400;logic_name=ensembl;version=2	ENSGALG00000038400	TOMM40L	0.192091
2	47220001	47360000	ensembl	gene	3931614	3942238	+	ID=gene:ENSGALG00000049966;biotype=protein_coding;description=ubiquitin-fold modifier conjugating enzyme 1 [Source:NCBI gene%3BAcc:107057454];gene_id=ENSGALG00000049966;logic_name=ensembl;version=1	ENSGALG00000049966		0.186797
2	49700001	49760000	ensembl	gene	3942259	3945041	+	ID=gene:ENSGALG00000051012;Name=USP21;biotype=protein_coding;description=ubiquitin specific peptidase 21 [Source:HGNC Symbol%3BAcc:HGNC:12620];gene_id=ENSGALG00000051012;logic_name=ensembl;version=1	ENSGALG00000051012	USP21	0.188739
2	54480001	54540000	ensembl	gene	3943487	3949657	+	ID=gene:ENSGALG00000054130;Name=PPOX;biotype=protein_coding;description=protoporphyrinogen oxidase [Source:HGNC Symbol%3BAcc:HGNC:9280];gene_id=ENSGALG00000054130;logic_name=ensembl;version=1	ENSGALG00000054130	PPOX	0.18678
2	54840001	54920000	ensembl	gene	3951607	3955011	-	ID=gene:ENSGALG00000030605;Name=B4GALT3;biotype=protein_coding;description=beta-1%2C4-galactosyltransferase 3 [Source:NCBI gene%3BAcc:107049101];gene_id=ENSGALG00000030605;logic_name=ensembl;version=2	ENSGALG00000030605	B4GALT3	0.187386
2	54840001	54920000	ensembl	gene	3958394	3965648	-	ID=gene:ENSGALG00000030502;Name=ADAMTS4;biotype=protein_coding;description=ADAM metallopeptidase with thrombospondin type 1 motif 4 [Source:NCBI gene%3BAcc:100858999];gene_id=ENSGALG00000030502;logic_name=ensembl;version=2	ENSGALG00000030502	ADAMTS4	0.187386
2	71240001	71300000	ensembl	gene	3965916	3972235	+	ID=gene:ENSGALG00000041418;Name=NDUFS2;biotype=protein_coding;description=NADH:ubiquinone oxidoreductase core subunit S2 [Source:NCBI gene%3BAcc:100857596];gene_id=ENSGALG00000041418;logic_name=ensembl;version=3	ENSGALG00000041418	NDUFS2	0.187515
2	75300001	75380000	ensembl	gene	3971454	3980590	-	ID=gene:ENSGALG00000052689;biotype=protein_coding;description=ataxin-2-like protein [Source:NCBI gene%3BAcc:107050235];gene_id=ENSGALG00000052689;logic_name=ensembl;version=1	ENSGALG00000052689		0.222205
2	75900001	76000000	ensembl	gene	4100525	4143339	-	ID=gene:ENSGALG00000012160;Name=KIF18A;biotype=protein_coding;description=kinesin family member 18A [Source:NCBI gene%3BAcc:421607];gene_id=ENSGALG00000012160;logic_name=ensembl;version=6	ENSGALG00000012160	KIF18A	0.222738
2	77820001	77880000	ensembl	gene	4100056	4278736	-	ID=gene:ENSGALG00000002714;Name=TMEM132C;biotype=protein_coding;description=transmembrane protein 132C [Source:NCBI gene%3BAcc:416809];gene_id=ENSGALG00000002714;logic_name=ensembl;version=6	ENSGALG00000002714	TMEM132C	0.18483
2	81060001	81160000	ensembl	gene	4181069	4183523	-	ID=gene:ENSGALG00000003588;Name=IRX5;biotype=protein_coding;description=iroquois homeobox 5 [Source:NCBI gene%3BAcc:770775];gene_id=ENSGALG00000003588;logic_name=ensembl;version=6	ENSGALG00000003588	IRX5	0.18511
2	83100001	83140000	ensembl	gene	4425332	4433735	+	ID=gene:ENSGALG00000050277;biotype=protein_coding;description=synaptotagmin-3-like [Source:NCBI gene%3BAcc:112530958];gene_id=ENSGALG00000050277;logic_name=ensembl;version=1	ENSGALG00000050277		0.343791
2	87960001	88040000	ensembl	gene	4358151	4436723	-	ID=gene:ENSGALG00000006997;Name=BRINP1;biotype=protein_coding;description=BMP/retinoic acid inducible neural specific 1 [Source:NCBI gene%3BAcc:395098];gene_id=ENSGALG00000006997;logic_name=ensembl;version=5	ENSGALG00000006997	BRINP1	0.18478
2	88740001	88780000	ensembl	gene	4665763	4707010	+	ID=gene:ENSGALG00000006488;Name=RYK;biotype=protein_coding;description=receptor-like tyrosine kinase [Source:NCBI gene%3BAcc:395409];gene_id=ENSGALG00000006488;logic_name=ensembl;version=6	ENSGALG00000006488	RYK	0.212319
2	111180001	111240000	ensembl	gene	4747662	4777163	-	ID=gene:ENSGALG00000002415;Name=SAP30BP;biotype=protein_coding;description=SAP30 binding protein [Source:NCBI gene%3BAcc:417375];gene_id=ENSGALG00000002415;logic_name=ensembl;version=6	ENSGALG00000002415	SAP30BP	0.199833
2	111180001	111240000	ensembl	gene	4777175	4814056	+	ID=gene:ENSGALG00000002424;Name=RECQL5;biotype=protein_coding;description=RecQ like helicase 5 [Source:NCBI gene%3BAcc:373891];gene_id=ENSGALG00000002424;logic_name=ensembl;version=7	ENSGALG00000002424	RECQL5	0.199833
2	111580001	111660000	ensembl	gene	4786057	4801335	-	ID=gene:ENSGALG00000002427;Name=SMIM5;biotype=protein_coding;description=small integral membrane protein 5 [Source:NCBI gene%3BAcc:770371];gene_id=ENSGALG00000002427;logic_name=ensembl;version=5	ENSGALG00000002427	SMIM5	0.215992
2	114780001	114840000	ensembl	gene	4952051	4961161	+	ID=gene:ENSGALG00000044632;biotype=protein_coding;description=perilipin 3 [Source:NCBI gene%3BAcc:420156];gene_id=ENSGALG00000044632;logic_name=ensembl;version=2	ENSGALG00000044632		0.197788
2	114780001	114840000	ensembl	gene	4961810	4965486	+	ID=gene:ENSGALG00000026850;Name=TICAM1;biotype=protein_coding;description=toll like receptor adaptor molecule 1 [Source:NCBI gene%3BAcc:100008585];gene_id=ENSGALG00000026850;logic_name=ensembl;version=3	ENSGALG00000026850	TICAM1	0.197788
2	114780001	114840000	ensembl	gene	4970129	4972661	-	ID=gene:ENSGALG00000004168;Name=FEM1A;biotype=protein_coding;description=fem-1 homolog A [Source:NCBI gene%3BAcc:420157];gene_id=ENSGALG00000004168;logic_name=ensembl;version=5	ENSGALG00000004168	FEM1A	0.197788
2	115780001	115840000	ensembl	gene	5011472	5029347	+	ID=gene:ENSGALG00000004200;Name=DPP9;biotype=protein_coding;description=dipeptidyl peptidase 9 [Source:NCBI gene%3BAcc:420159];gene_id=ENSGALG00000004200;logic_name=ensembl;version=6	ENSGALG00000004200	DPP9	0.242551
2	118280001	118400000	ensembl	gene	5034853	5039077	+	ID=gene:ENSGALG00000004263;Name=MYDGF;biotype=protein_coding;description=myeloid derived growth factor [Source:NCBI gene%3BAcc:420161];gene_id=ENSGALG00000004263;logic_name=ensembl;version=3	ENSGALG00000004263	MYDGF	0.26913
2	119420001	119520000	ensembl	gene	5030630	5043220	-	ID=gene:ENSGALG00000003485;Name=CCND3;biotype=protein_coding;description=cyclin D3 [Source:NCBI gene%3BAcc:419928];gene_id=ENSGALG00000003485;logic_name=ensembl;version=5	ENSGALG00000003485	CCND3	0.244356
2	119420001	119520000	ensembl	gene	5068732	5076378	+	ID=gene:ENSGALG00000003498;Name=TAF8;biotype=protein_coding;description=TATA-box binding protein associated factor 8 [Source:NCBI gene%3BAcc:419929];gene_id=ENSGALG00000003498;logic_name=ensembl;version=6	ENSGALG00000003498	TAF8	0.244356
2	122280001	122320000	ensembl	gene	5077888	5080553	-	ID=gene:ENSGALG00000023763;biotype=protein_coding;description=primary cilia formation [Source:NCBI gene%3BAcc:419930];gene_id=ENSGALG00000023763;logic_name=ensembl;version=5	ENSGALG00000023763		0.187903
2	123660001	123720000	ensembl	gene	5059841	5087792	+	ID=gene:ENSGALG00000003189;Name=NFYC;biotype=protein_coding;description=nuclear transcription factor Y subunit gamma [Source:NCBI gene%3BAcc:419642];gene_id=ENSGALG00000003189;logic_name=ensembl;version=7	ENSGALG00000003189	NFYC	0.197408
2	124180001	124220000	ensembl	gene	5088088	5103045	+	ID=gene:ENSGALG00000038708;Name=KCNQ4;biotype=protein_coding;description=potassium voltage-gated channel subfamily Q member 4 [Source:NCBI gene%3BAcc:419643];gene_id=ENSGALG00000038708;logic_name=ensembl;version=2	ENSGALG00000038708	KCNQ4	0.197981
2	125640001	125760000	ensembl	gene	5106695	5112284	+	ID=gene:ENSGALG00000017715;Name=TINAGL1;biotype=protein_coding;description=tubulointerstitial nephritis antigen like 1 [Source:NCBI gene%3BAcc:430648];gene_id=ENSGALG00000017715;logic_name=ensembl;version=6	ENSGALG00000017715	TINAGL1	0.197445
2	125640001	125760000	ensembl	gene	5114632	5116781	-	ID=gene:ENSGALG00000040519;Name=PEF1;biotype=protein_coding;description=penta-EF-hand domain containing 1 [Source:NCBI gene%3BAcc:419644];gene_id=ENSGALG00000040519;logic_name=ensembl;version=3	ENSGALG00000040519	PEF1	0.197445
2	126960001	127000000	ensembl	gene	5098488	5107571	+	ID=gene:ENSGALG00000053954;biotype=protein_coding;gene_id=ENSGALG00000053954;logic_name=ensembl;version=1	ENSGALG00000053954		0.19833
2	131800001	131900000	ensembl	gene	5393111	5412913	+	ID=gene:ENSGALG00000003539;Name=KIAA1522;biotype=protein_coding;description=KIAA1522 [Source:NCBI gene%3BAcc:419665];gene_id=ENSGALG00000003539;logic_name=ensembl;version=8	ENSGALG00000003539	KIAA1522	0.201431
2	132180001	132260000	ensembl	gene	5412996	5417808	-	ID=gene:ENSGALG00000003563;Name=YARS;biotype=protein_coding;description=tyrosyl-tRNA synthetase [Source:NCBI gene%3BAcc:419666];gene_id=ENSGALG00000003563;logic_name=ensembl;version=6	ENSGALG00000003563	YARS	0.201431
2	140420001	140560000	ensembl	gene	5427586	5438486	-	ID=gene:ENSGALG00000003567;Name=FNDC5;biotype=protein_coding;description=fibronectin type III domain containing 5 [Source:NCBI gene%3BAcc:419667];gene_id=ENSGALG00000003567;logic_name=ensembl;version=6	ENSGALG00000003567	FNDC5	0.187402
2	140640001	140680000	ensembl	gene	5443485	5446113	+	ID=gene:ENSGALG00000003573;Name=HPCA;biotype=protein_coding;description=hippocalcin [Source:NCBI gene%3BAcc:419668];gene_id=ENSGALG00000003573;logic_name=ensembl;version=6	ENSGALG00000003573	HPCA	0.186798
2	140920001	140960000	ensembl	gene	5446874	5449628	-	ID=gene:ENSGALG00000050943;Name=RNF19B;biotype=protein_coding;description=ring finger protein 19B [Source:HGNC Symbol%3BAcc:HGNC:26886];gene_id=ENSGALG00000050943;logic_name=ensembl;version=1	ENSGALG00000050943	RNF19B	0.198333
2	141400001	141480000	ensembl	gene	5442987	5445256	-	ID=gene:ENSGALG00000052481;biotype=protein_coding;description=proteolipid protein 2-like [Source:NCBI gene%3BAcc:112530337];gene_id=ENSGALG00000052481;logic_name=ensembl;version=1	ENSGALG00000052481		0.19875
2	144600001	144700000	ensembl	gene	5499800	5503029	+	ID=gene:ENSGALG00000049721;biotype=protein_coding;gene_id=ENSGALG00000049721;logic_name=ensembl;version=1	ENSGALG00000049721		0.197208
2	147060001	147120000	ensembl	gene	5506372	5517061	-	ID=gene:ENSGALG00000052652;biotype=protein_coding;description=INO80 complex subunit E [Source:NCBI gene%3BAcc:112530331];gene_id=ENSGALG00000052652;logic_name=ensembl;version=1	ENSGALG00000052652		0.186945
3	3300001	3340000	ensembl	gene	5492614	5603434	+	ID=gene:ENSGALG00000003693;Name=MACF1;biotype=protein_coding;description=microtubule-actin crosslinking factor 1 [Source:NCBI gene%3BAcc:419671];gene_id=ENSGALG00000003693;logic_name=ensembl;version=6	ENSGALG00000003693	MACF1	0.532191
3	12540001	12580000	ensembl	gene	5611502	5615013	-	ID=gene:ENSGALG00000013383;Name=PPIE;biotype=protein_coding;description=peptidylprolyl isomerase E [Source:NCBI gene%3BAcc:426061];gene_id=ENSGALG00000013383;logic_name=ensembl;version=7	ENSGALG00000013383	PPIE	0.188742
3	13640001	13740000	ensembl	gene	5616117	5628117	-	ID=gene:ENSGALG00000003800;Name=PABPC4;biotype=protein_coding;description=poly(A) binding protein cytoplasmic 4 [Source:NCBI gene%3BAcc:419674];gene_id=ENSGALG00000003800;logic_name=ensembl;version=6	ENSGALG00000003800	PABPC4	0.31896
3	13640001	13740000	ensembl	gene	5578172	5580814	+	ID=gene:ENSGALG00000004574;Name=NPPA;biotype=protein_coding;description=natriuretic peptide A [Source:NCBI gene%3BAcc:395765];gene_id=ENSGALG00000004574;logic_name=ensembl;version=6	ENSGALG00000004574	NPPA	0.31896
3	13860001	13920000	ensembl	gene	5586241	5605153	-	ID=gene:ENSGALG00000004590;Name=CLCN6;biotype=protein_coding;description=chloride voltage-gated channel 6 [Source:NCBI gene%3BAcc:419488];gene_id=ENSGALG00000004590;logic_name=ensembl;version=5	ENSGALG00000004590	CLCN6	0.290982
3	13920001	14000000	ensembl	gene	5605266	5615188	+	ID=gene:ENSGALG00000004612;Name=MTHFR;biotype=protein_coding;description=methylenetetrahydrofolate reductase [Source:NCBI gene%3BAcc:419489];gene_id=ENSGALG00000004612;logic_name=ensembl;version=7	ENSGALG00000004612	MTHFR	0.205476
3	14040001	14160000	ensembl	gene	5633885	5641548	-	ID=gene:ENSGALG00000004623;Name=AGTRAP;biotype=protein_coding;description=angiotensin II receptor associated protein [Source:HGNC Symbol%3BAcc:HGNC:13539];gene_id=ENSGALG00000004623;logic_name=ensembl;version=5	ENSGALG00000004623	AGTRAP	0.281686
3	14040001	14160000	ensembl	gene	5629441	5635866	-	ID=gene:ENSGALG00000034986;Name=HEYL;biotype=protein_coding;description=hes related family bHLH transcription factor with YRPW motif-like [Source:NCBI gene%3BAcc:771101];gene_id=ENSGALG00000034986;logic_name=ensembl;version=3	ENSGALG00000034986	HEYL	0.281686
3	14340001	14420000	ensembl	gene	5644988	5652023	-	ID=gene:ENSGALG00000003816;Name=NT5C1A;biotype=protein_coding;description=5'-nucleotidase%2C cytosolic IA [Source:NCBI gene%3BAcc:419675];gene_id=ENSGALG00000003816;logic_name=ensembl;version=6	ENSGALG00000003816	NT5C1A	0.195455
3	15620001	15700000	ensembl	gene	5653211	5655702	-	ID=gene:ENSGALG00000003829;Name=HPCAL4;biotype=protein_coding;description=hippocalcin like 4 [Source:NCBI gene%3BAcc:419676];gene_id=ENSGALG00000003829;logic_name=ensembl;version=6	ENSGALG00000003829	HPCAL4	0.230264
3	15620001	15700000	ensembl	gene	5664869	5678872	-	ID=gene:ENSGALG00000003851;Name=TRIT1;biotype=protein_coding;description=tRNA isopentenyltransferase 1 [Source:NCBI gene%3BAcc:419678];gene_id=ENSGALG00000003851;logic_name=ensembl;version=6	ENSGALG00000003851	TRIT1	0.230264
3	15620001	15700000	ensembl	gene	5630143	5641609	-	ID=gene:ENSGALG00000033614;Name=ATF1;biotype=protein_coding;description=activating transcription factor 1 [Source:NCBI gene%3BAcc:426873];gene_id=ENSGALG00000033614;logic_name=ensembl;version=3	ENSGALG00000033614	ATF1	0.230264
3	15840001	15980000	ensembl	gene	5645989	5704717	-	ID=gene:ENSGALG00000034965;Name=DIP2B;biotype=protein_coding;description=disco interacting protein 2 homolog B [Source:NCBI gene%3BAcc:426874];gene_id=ENSGALG00000034965;logic_name=ensembl;version=2	ENSGALG00000034965	DIP2B	0.20216
3	15840001	15980000	ensembl	gene	5940937	5945767	+	ID=gene:ENSGALG00000017611;Name=NTMT1;biotype=protein_coding;description=N-terminal Xaa-Pro-Lys N-methyltransferase 1 [Source:NCBI gene%3BAcc:425539];gene_id=ENSGALG00000017611;logic_name=ensembl;version=7	ENSGALG00000017611	NTMT1	0.20216
3	15840001	15980000	ensembl	gene	5945702	5950760	-	ID=gene:ENSGALG00000004378;Name=ASB6;biotype=protein_coding;description=ankyrin repeat and SOCS box containing 6 [Source:NCBI gene%3BAcc:417194];gene_id=ENSGALG00000004378;logic_name=ensembl;version=5	ENSGALG00000004378	ASB6	0.20216
3	15840001	15980000	ensembl	gene	5954829	5971002	+	ID=gene:ENSGALG00000028236;Name=PRRX2;biotype=protein_coding;description=paired related homeobox 2 [Source:NCBI gene%3BAcc:396314];gene_id=ENSGALG00000028236;logic_name=ensembl;version=3	ENSGALG00000028236	PRRX2	0.20216
3	17900001	17940000	ensembl	gene	5974914	5990576	-	ID=gene:ENSGALG00000046708;Name=PTGES;biotype=protein_coding;description=prostaglandin E synthase [Source:NCBI gene%3BAcc:417193];gene_id=ENSGALG00000046708;logic_name=ensembl;version=1	ENSGALG00000046708	PTGES	0.230338
3	21140001	21180000	ensembl	gene	5992369	5998468	+	ID=gene:ENSGALG00000004180;Name=TOR1B;biotype=protein_coding;description=torsin family 1 member B [Source:HGNC Symbol%3BAcc:HGNC:11995];gene_id=ENSGALG00000004180;logic_name=ensembl;version=7	ENSGALG00000004180	TOR1B	0.200183
3	21140001	21180000	ensembl	gene	5959344	6092916	-	ID=gene:ENSGALG00000051101;biotype=protein_coding;gene_id=ENSGALG00000051101;logic_name=ensembl;version=1	ENSGALG00000051101		0.200183
3	21760001	21820000	ensembl	gene	6056365	6064699	+	ID=gene:ENSGALG00000052506;Name=SLC25A44;biotype=protein_coding;description=solute carrier family 25 member 44 [Source:NCBI gene%3BAcc:107051180];gene_id=ENSGALG00000052506;logic_name=ensembl;version=1	ENSGALG00000052506	SLC25A44	0.199343
3	22680001	22740000	ensembl	gene	6060827	6082920	-	ID=gene:ENSGALG00000053196;biotype=protein_coding;description=TBC1 domain family member 10B-like [Source:NCBI gene%3BAcc:112530905];gene_id=ENSGALG00000053196;logic_name=ensembl;version=1	ENSGALG00000053196		0.198745
3	23040001	23100000	ensembl	gene	6237778	6318535	-	ID=gene:ENSGALG00000003906;Name=MPHOSPH10;biotype=protein_coding;description=M-phase phosphoprotein 10 [Source:NCBI gene%3BAcc:415384];gene_id=ENSGALG00000003906;logic_name=ensembl;version=6	ENSGALG00000003906	MPHOSPH10	0.198471
3	25700001	25740000	ensembl	gene	6245695	6255517	+	ID=gene:ENSGALG00000003913;Name=MCEE;biotype=protein_coding;description=methylmalonyl-CoA epimerase [Source:NCBI gene%3BAcc:415385];gene_id=ENSGALG00000003913;logic_name=ensembl;version=7	ENSGALG00000003913	MCEE	0.197101
3	27080001	27120000	ensembl	gene	6257701	6346419	+	ID=gene:ENSGALG00000003930;Name=APBA2;biotype=protein_coding;description=amyloid beta precursor protein binding family A member 2 [Source:NCBI gene%3BAcc:415386];gene_id=ENSGALG00000003930;logic_name=ensembl;version=6	ENSGALG00000003930	APBA2	0.197977
3	32380001	32440000	ensembl	gene	6348118	6409092	-	ID=gene:ENSGALG00000003944;Name=FAM189A1;biotype=protein_coding;description=family with sequence similarity 189 member A1 [Source:NCBI gene%3BAcc:415387];gene_id=ENSGALG00000003944;logic_name=ensembl;version=7	ENSGALG00000003944	FAM189A1	0.196706
3	32380001	32440000	ensembl	gene	6406304	6409948	-	ID=gene:ENSGALG00000047632;biotype=protein_coding;gene_id=ENSGALG00000047632;logic_name=ensembl;version=1	ENSGALG00000047632		0.196706
3	35120001	35160000	ensembl	gene	6416412	6421946	+	ID=gene:ENSGALG00000045424;biotype=protein_coding;description=RTN3w [Source:NCBI gene%3BAcc:431037];gene_id=ENSGALG00000045424;logic_name=ensembl;version=2	ENSGALG00000045424		0.226838
3	37380001	37420000	ensembl	gene	6432213	6443188	+	ID=gene:ENSGALG00000048866;Name=MARK2;biotype=protein_coding;description=microtubule affinity regulating kinase 2 [Source:NCBI gene%3BAcc:107049628];gene_id=ENSGALG00000048866;logic_name=ensembl;version=1	ENSGALG00000048866	MARK2	0.194207
3	37660001	37720000	ensembl	gene	6449416	6470658	+	ID=gene:ENSGALG00000048829;Name=CLPTM1;biotype=protein_coding;description=CLPTM1 regulator of GABA type A receptor forward trafficking [Source:HGNC Symbol%3BAcc:HGNC:2087];gene_id=ENSGALG00000048829;logic_name=ensembl;version=1	ENSGALG00000048829	CLPTM1	0.194207
3	37660001	37720000	ensembl	gene	6516322	6522709	+	ID=gene:ENSGALG00000004163;Name=NPHS2;biotype=protein_coding;description=NPHS2%2C podocin [Source:NCBI gene%3BAcc:424422];gene_id=ENSGALG00000004163;logic_name=ensembl;version=6	ENSGALG00000004163	NPHS2	0.194207
3	37820001	37860000	ensembl	gene	6534561	6542774	-	ID=gene:ENSGALG00000004173;biotype=protein_coding;gene_id=ENSGALG00000004173;logic_name=ensembl;version=8	ENSGALG00000004173		0.212224
3	37900001	37940000	ensembl	gene	6550216	6573472	-	ID=gene:ENSGALG00000004205;Name=SOAT1;biotype=protein_coding;description=sterol O-acyltransferase 1 [Source:NCBI gene%3BAcc:424424];gene_id=ENSGALG00000004205;logic_name=ensembl;version=6	ENSGALG00000004205	SOAT1	0.271326
3	39820001	39880000	ensembl	gene	6643744	6644738	-	ID=gene:ENSGALG00000031723;Name=BANF1;biotype=protein_coding;description=barrier to autointegration factor 1 [Source:NCBI gene%3BAcc:777489];gene_id=ENSGALG00000031723;logic_name=ensembl;version=2	ENSGALG00000031723	BANF1	0.218297
3	39820001	39880000	ensembl	gene	6726265	6731088	-	ID=gene:ENSGALG00000003434;Name=C17orf75;biotype=protein_coding;description=chromosome 18 C17orf75 homolog [Source:NCBI gene%3BAcc:417412];gene_id=ENSGALG00000003434;logic_name=ensembl;version=6	ENSGALG00000003434	C17orf75	0.218297
3	39820001	39880000	ensembl	gene	6731429	6743995	+	ID=gene:ENSGALG00000003454;Name=ZNF207;biotype=protein_coding;description=zinc finger protein 207 [Source:NCBI gene%3BAcc:417413];gene_id=ENSGALG00000003454;logic_name=ensembl;version=7	ENSGALG00000003454	ZNF207	0.218297
3	41560001	41720000	ensembl	gene	6755211	6787645	-	ID=gene:ENSGALG00000003476;Name=ERN1;biotype=protein_coding;description=endoplasmic reticulum to nucleus signaling 1 [Source:NCBI gene%3BAcc:417414];gene_id=ENSGALG00000003476;logic_name=ensembl;version=7	ENSGALG00000003476	ERN1	0.220678
3	43220001	43540000	ensembl	gene	6784258	7036593	+	ID=gene:ENSGALG00000004087;Name=THSD4;biotype=protein_coding;description=thrombospondin type 1 domain containing 4 [Source:NCBI gene%3BAcc:415395];gene_id=ENSGALG00000004087;logic_name=ensembl;version=7	ENSGALG00000004087	THSD4	0.201679
3	45240001	45360000	ensembl	gene	6916898	6919982	-	ID=gene:ENSGALG00000038757;biotype=protein_coding;description=RNA binding motif single stranded interacting protein 2 [Source:NCBI gene%3BAcc:107055400];gene_id=ENSGALG00000038757;logic_name=ensembl;version=2	ENSGALG00000038757	RBMS2	0.191022
3	45360001	45420000	ensembl	gene	6923910	6925702	+	ID=gene:ENSGALG00000042119;Name=MIP;biotype=protein_coding;description=major intrinsic protein of lens fiber [Source:NCBI gene%3BAcc:374124];gene_id=ENSGALG00000042119;logic_name=ensembl;version=2	ENSGALG00000042119	MIP	0.190528
3	46620001	46700000	ensembl	gene	6926210	6933386	+	ID=gene:ENSGALG00000034688;biotype=protein_coding;description=timeless circadian clock [Source:NCBI gene%3BAcc:101751192];gene_id=ENSGALG00000034688;logic_name=ensembl;version=2	ENSGALG00000034688	TIMELESS	0.200271
3	46620001	46700000	ensembl	gene	6932831	6934584	+	ID=gene:ENSGALG00000050440;biotype=protein_coding;description=apolipoprotein F [Source:NCBI gene%3BAcc:107055401];gene_id=ENSGALG00000050440;logic_name=ensembl;version=1	ENSGALG00000050440		0.200271
3	46620001	46700000	ensembl	gene	6934615	6940207	+	ID=gene:ENSGALG00000030661;biotype=protein_coding;description=signal transducer and activator of transcription 2 [Source:NCBI gene%3BAcc:100858732];gene_id=ENSGALG00000030661;logic_name=ensembl;version=2	ENSGALG00000030661	STAT2	0.200271
3	48380001	48440000	ensembl	gene	6912721	6941858	-	ID=gene:ENSGALG00000003566;Name=SMURF2;biotype=protein_coding;description=SMAD specific E3 ubiquitin protein ligase 2 [Source:NCBI gene%3BAcc:427809];gene_id=ENSGALG00000003566;logic_name=ensembl;version=6	ENSGALG00000003566	SMURF2	0.19574
3	51980001	52020000	ensembl	gene	6978815	6984489	-	ID=gene:ENSGALG00000003584;Name=KPNA2;biotype=protein_coding;description=karyopherin subunit alpha 2 [Source:NCBI gene%3BAcc:417420];gene_id=ENSGALG00000003584;logic_name=ensembl;version=4	ENSGALG00000003584	KPNA2	0.196068
3	56820001	56880000	ensembl	gene	7161428	7200482	-	ID=gene:ENSGALG00000030140;Name=CCDC3;biotype=protein_coding;description=coiled-coil domain containing 3 [Source:NCBI gene%3BAcc:769832];gene_id=ENSGALG00000030140;logic_name=ensembl;version=3	ENSGALG00000030140	CCDC3	0.269137
3	56820001	56880000	ensembl	gene	7225803	7245380	+	ID=gene:ENSGALG00000013738;Name=OPTN;biotype=protein_coding;description=optineurin [Source:NCBI gene%3BAcc:374079];gene_id=ENSGALG00000013738;logic_name=ensembl;version=7	ENSGALG00000013738	OPTN	0.258775
3	57020001	57160000	ensembl	gene	7631791	7678745	+	ID=gene:ENSGALG00000005279;Name=BRIP1;biotype=protein_coding;description=BRCA1 interacting protein C-terminal helicase 1 [Source:NCBI gene%3BAcc:417642];gene_id=ENSGALG00000005279;logic_name=ensembl;version=5	ENSGALG00000005279	BRIP1	0.258775
3	58620001	58780000	ensembl	gene	7719525	7758539	+	ID=gene:ENSGALG00000004587;Name=RC3H1;biotype=protein_coding;description=ring finger and CCCH-type domains 1 [Source:NCBI gene%3BAcc:424439];gene_id=ENSGALG00000004587;logic_name=ensembl;version=7	ENSGALG00000004587	RC3H1	0.21024
3	59100001	59160000	ensembl	gene	7765201	7771303	+	ID=gene:ENSGALG00000004591;Name=SERPINC1;biotype=protein_coding;description=serpin peptidase inhibitor%2C clade C (antithrombin)%2C member 1 [Source:NCBI gene%3BAcc:424440];gene_id=ENSGALG00000004591;logic_name=ensembl;version=7	ENSGALG00000004591	SERPINC1	0.271142
3	59100001	59160000	ensembl	gene	7673996	7708555	-	ID=gene:ENSGALG00000005121;Name=TAF4;biotype=protein_coding;description=TATA-box binding protein associated factor 4 [Source:NCBI gene%3BAcc:419223];gene_id=ENSGALG00000005121;logic_name=ensembl;version=6	ENSGALG00000005121	TAF4	0.271142
3	60160001	60220000	ensembl	gene	7721897	7732856	+	ID=gene:ENSGALG00000005125;Name=LSM14B;biotype=protein_coding;description=LSM family member 14B [Source:NCBI gene%3BAcc:771330];gene_id=ENSGALG00000005125;logic_name=ensembl;version=7	ENSGALG00000005125	LSM14B	0.261409
3	60480001	60560000	ensembl	gene	7735022	7741495	-	ID=gene:ENSGALG00000030411;Name=PSMA7;biotype=protein_coding;description=proteasome subunit alpha 7 [Source:NCBI gene%3BAcc:395318];gene_id=ENSGALG00000030411;logic_name=ensembl;version=3	ENSGALG00000030411	PSMA7	0.215211
3	60980001	61180000	ensembl	gene	7734011	7783037	+	ID=gene:ENSGALG00000017363;Name=C11H16ORF87;biotype=protein_coding;description=chromosome 11 open reading frame%2C human C16orf87 [Source:NCBI gene%3BAcc:415747];gene_id=ENSGALG00000017363;logic_name=ensembl;version=6	ENSGALG00000017363	C11H16ORF87	0.258715
3	61240001	61280000	ensembl	gene	7736012	7757979	-	ID=gene:ENSGALG00000033338;Name=GPT2;biotype=protein_coding;description=glutamic--pyruvic transaminase 2 [Source:NCBI gene%3BAcc:415746];gene_id=ENSGALG00000033338;logic_name=ensembl;version=2	ENSGALG00000033338	GPT2	0.212293
3	61380001	61540000	ensembl	gene	7782060	7936449	+	ID=gene:ENSGALG00000004334;Name=MYLK3;biotype=protein_coding;description=myosin light chain kinase 3 [Source:NCBI gene%3BAcc:415748];gene_id=ENSGALG00000004334;logic_name=ensembl;version=6	ENSGALG00000004334	MYLK3	0.27643
3	61380001	61540000	ensembl	gene	7768069	7808270	-	ID=gene:ENSGALG00000004294;Name=CGNL1;biotype=protein_coding;description=cingulin like 1 [Source:NCBI gene%3BAcc:415405];gene_id=ENSGALG00000004294;logic_name=ensembl;version=6	ENSGALG00000004294	CGNL1	0.27643
3	62500001	62620000	ensembl	gene	8517673	8568953	-	ID=gene:ENSGALG00000030379;Name=LMBR1;biotype=protein_coding;description=limb development membrane protein 1 [Source:NCBI gene%3BAcc:373986];gene_id=ENSGALG00000030379;logic_name=ensembl;version=3	ENSGALG00000030379	LMBR1	0.221451
3	63080001	63120000	ensembl	gene	8386407	8740271	-	ID=gene:ENSGALG00000005419;Name=ERC2;biotype=protein_coding;description=ELKS/RAB6-interacting/CAST family member 2 [Source:NCBI gene%3BAcc:769533];gene_id=ENSGALG00000005419;logic_name=ensembl;version=6	ENSGALG00000005419	ERC2	0.284974
3	63080001	63120000	ensembl	gene	9348431	9371027	-	ID=gene:ENSGALG00000040035;Name=ADRB2;biotype=protein_coding;description=adrenoceptor beta 2 [Source:NCBI gene%3BAcc:427623];gene_id=ENSGALG00000040035;logic_name=ensembl;version=3	ENSGALG00000040035	ADRB2	0.284974
3	63160001	63260000	ensembl	gene	9321360	9497657	-	ID=gene:ENSGALG00000001157;Name=DENND1A;biotype=protein_coding;description=DENN domain containing 1A [Source:NCBI gene%3BAcc:417102];gene_id=ENSGALG00000001157;logic_name=ensembl;version=7	ENSGALG00000001157	DENND1A	0.193731
3	63280001	63320000	ensembl	gene	9489523	9520477	+	ID=gene:ENSGALG00000004740;Name=TMOD2;biotype=protein_coding;description=tropomodulin 2 [Source:NCBI gene%3BAcc:415422];gene_id=ENSGALG00000004740;logic_name=ensembl;version=6	ENSGALG00000004740	TMOD2	0.257655
3	66200001	66260000	ensembl	gene	9533322	9543751	+	ID=gene:ENSGALG00000018976;Name=LYSMD2;biotype=protein_coding;description=LysM domain containing 2 [Source:NCBI gene%3BAcc:415423];gene_id=ENSGALG00000018976;logic_name=ensembl;version=6	ENSGALG00000018976	LYSMD2	0.221454
3	66200001	66260000	ensembl	gene	9546288	9573569	-	ID=gene:ENSGALG00000043583;Name=SCG3;biotype=protein_coding;description=secretogranin III [Source:NCBI gene%3BAcc:415424];gene_id=ENSGALG00000043583;logic_name=ensembl;version=3	ENSGALG00000043583	SCG3	0.221454
3	66500001	66540000	ensembl	gene	9577361	9595610	+	ID=gene:ENSGALG00000038286;Name=AP4E1;biotype=protein_coding;description=adaptor related protein complex 4 epsilon 1 subunit [Source:NCBI gene%3BAcc:415425];gene_id=ENSGALG00000038286;logic_name=ensembl;version=2	ENSGALG00000038286	AP4E1	0.219229
3	66600001	66640000	ensembl	gene	9524055	9542497	+	ID=gene:ENSGALG00000001124;Name=LHX2;biotype=protein_coding;description=LIM homeobox 2 [Source:NCBI gene%3BAcc:395705];gene_id=ENSGALG00000001124;logic_name=ensembl;version=6	ENSGALG00000001124	LHX2	0.341349
3	66600001	66640000	ensembl	gene	9659444	9790390	+	ID=gene:ENSGALG00000038225;Name=SEMA3E;biotype=protein_coding;description=semaphorin 3E [Source:NCBI gene%3BAcc:374089];gene_id=ENSGALG00000038225;logic_name=ensembl;version=2	ENSGALG00000038225	SEMA3E	0.341349
3	66680001	66720000	ensembl	gene	9967532	10003120	+	ID=gene:ENSGALG00000003249;Name=CHUK;biotype=protein_coding;description=CWF19-like 1%2C cell cycle control (S. pombe) [Source:NCBI gene%3BAcc:101749626];gene_id=ENSGALG00000003249;logic_name=ensembl;version=6	ENSGALG00000003249	CHUK	0.213721
3	67440001	67480000	ensembl	gene	10190070	10295277	-	ID=gene:ENSGALG00000007623;Name=CACNA1G;biotype=protein_coding;description=calcium voltage-gated channel subunit alpha1 G [Source:NCBI gene%3BAcc:769385];gene_id=ENSGALG00000007623;logic_name=ensembl;version=6	ENSGALG00000007623	CACNA1G	0.195861
3	67440001	67480000	ensembl	gene	10299237	10383397	+	ID=gene:ENSGALG00000006097;Name=PLXNA1;biotype=protein_coding;description=plexin A1 [Source:NCBI gene%3BAcc:416030];gene_id=ENSGALG00000006097;logic_name=ensembl;version=5	ENSGALG00000006097	PLXNA1	0.195861
3	68840001	68960000	ensembl	gene	10608778	10684950	-	ID=gene:ENSGALG00000005065;Name=PLA2G4A;biotype=protein_coding;description=phospholipase A2 group IVA [Source:NCBI gene%3BAcc:396394];gene_id=ENSGALG00000005065;logic_name=ensembl;version=5	ENSGALG00000005065	PLA2G4A	0.21329
3	68840001	68960000	ensembl	gene	10555811	10564313	+	ID=gene:ENSGALG00000023407;Name=ZBTB34;biotype=protein_coding;description=zinc finger and BTB domain containing 34 [Source:NCBI gene%3BAcc:417090];gene_id=ENSGALG00000023407;logic_name=ensembl;version=3	ENSGALG00000023407	ZBTB34	0.21329
3	70340001	70400000	ensembl	gene	10574805	10660252	+	ID=gene:ENSGALG00000000906;Name=RALGPS1;biotype=protein_coding;description=Ral GEF with PH domain and SH3 binding motif 1 [Source:NCBI gene%3BAcc:417089];gene_id=ENSGALG00000000906;logic_name=ensembl;version=5	ENSGALG00000000906	RALGPS1	0.196149
3	70660001	70720000	ensembl	gene	10600666	10618538	-	ID=gene:ENSGALG00000000927;Name=ANGPTL2;biotype=protein_coding;description=angiopoietin-like 2 [Source:NCBI gene%3BAcc:776031];gene_id=ENSGALG00000000927;logic_name=ensembl;version=5	ENSGALG00000000927	ANGPTL2	0.193998
3	75260001	75320000	ensembl	gene	10837334	10878877	+	ID=gene:ENSGALG00000005105;Name=TPR;biotype=protein_coding;description=translocated promoter region%2C nuclear basket protein [Source:NCBI gene%3BAcc:424457];gene_id=ENSGALG00000005105;logic_name=ensembl;version=6	ENSGALG00000005105	TPR	0.208228
3	81440001	81500000	ensembl	gene	10922755	11113792	-	ID=gene:ENSGALG00000031129;Name=HMCN1;biotype=protein_coding;description=hemicentin 1 [Source:NCBI gene%3BAcc:429823];gene_id=ENSGALG00000031129;logic_name=ensembl;version=2	ENSGALG00000031129	HMCN1	0.209264
3	82160001	82320000	ensembl	gene	11201702	11218080	+	ID=gene:ENSGALG00000045555;Name=IVNS1ABP;biotype=protein_coding;description=influenza virus NS1A binding protein [Source:NCBI gene%3BAcc:426862];gene_id=ENSGALG00000045555;logic_name=ensembl;version=2	ENSGALG00000045555	IVNS1ABP	0.207719
3	90020001	90100000	ensembl	gene	11220083	11257043	-	ID=gene:ENSGALG00000034230;Name=SWT1;biotype=protein_coding;description=SWT1%2C RNA endoribonuclease homolog [Source:NCBI gene%3BAcc:100859817];gene_id=ENSGALG00000034230;logic_name=ensembl;version=3	ENSGALG00000034230	SWT1	0.205733
3	90700001	90740000	ensembl	gene	11259785	11527885	-	ID=gene:ENSGALG00000034325;Name=RBFOX1;biotype=protein_coding;description=RNA binding protein%2C fox-1 homolog 1 [Source:NCBI gene%3BAcc:416645];gene_id=ENSGALG00000034325;logic_name=ensembl;version=2	ENSGALG00000034325	RBFOX1	0.201438
3	92100001	92140000	ensembl	gene	11386546	11421551	+	ID=gene:ENSGALG00000031604;biotype=protein_coding;description=tet methylcytosine dioxygenase 1 [Source:NCBI gene%3BAcc:423690];gene_id=ENSGALG00000031604;logic_name=ensembl;version=2	ENSGALG00000031604		0.202864
3	92540001	92880000	ensembl	gene	11468855	11483449	-	ID=gene:ENSGALG00000005162;Name=RNPC3;biotype=protein_coding;description=RNA binding region (RNP1%2C RRM) containing 3 [Source:NCBI gene%3BAcc:424458];gene_id=ENSGALG00000005162;logic_name=ensembl;version=6	ENSGALG00000005162	RNPC3	0.200911
3	92540001	92880000	ensembl	gene	11518596	11537572	-	ID=gene:ENSGALG00000008398;Name=MPP4;biotype=protein_coding;description=membrane palmitoylated protein 4 [Source:NCBI gene%3BAcc:769757];gene_id=ENSGALG00000008398;logic_name=ensembl;version=7	ENSGALG00000008398	MPP4	0.200911
3	92900001	92980000	ensembl	gene	11545922	11578947	-	ID=gene:ENSGALG00000008415;Name=ALS2;biotype=protein_coding;description=amyotrophic lateral sclerosis 2 (juvenile) [Source:NCBI gene%3BAcc:424085];gene_id=ENSGALG00000008415;logic_name=ensembl;version=6	ENSGALG00000008415	ALS2	0.308577
3	93060001	93100000	ensembl	gene	11648159	11698175	-	ID=gene:ENSGALG00000006783;Name=PLOD2;biotype=protein_coding;description=procollagen-lysine%2C2-oxoglutarate 5-dioxygenase 2 [Source:NCBI gene%3BAcc:424882];gene_id=ENSGALG00000006783;logic_name=ensembl;version=7	ENSGALG00000006783	PLOD2	0.229219
3	93520001	93660000	ensembl	gene	11778259	11816939	+	ID=gene:ENSGALG00000006571;Name=SETD5;biotype=protein_coding;description=SET domain containing 5 [Source:NCBI gene%3BAcc:416046];gene_id=ENSGALG00000006571;logic_name=ensembl;version=6	ENSGALG00000006571	SETD5	0.255884
3	93520001	93660000	ensembl	gene	11818936	11825943	-	ID=gene:ENSGALG00000048164;Name=LHFPL4;biotype=protein_coding;description=lipoma HMGIC fusion partner-like 4 [Source:NCBI gene%3BAcc:770959];gene_id=ENSGALG00000048164;logic_name=ensembl;version=1	ENSGALG00000048164	LHFPL4	0.255884
3	94960001	95080000	ensembl	gene	11872299	11926941	+	ID=gene:ENSGALG00000005203;Name=OLFM3;biotype=protein_coding;description=olfactomedin 3 [Source:NCBI gene%3BAcc:424461];gene_id=ENSGALG00000005203;logic_name=ensembl;version=7	ENSGALG00000005203	OLFM3	0.211685
3	94960001	95080000	ensembl	gene	11973780	11981643	-	ID=gene:ENSGALG00000008470;Name=WDR12;biotype=protein_coding;description=WD repeat domain 12 [Source:NCBI gene%3BAcc:424089];gene_id=ENSGALG00000008470;logic_name=ensembl;version=7	ENSGALG00000008470	WDR12	0.211685
3	94960001	95080000	ensembl	gene	11985951	12007348	+	ID=gene:ENSGALG00000008474;Name=CARF;biotype=protein_coding;description=calcium responsive transcription factor [Source:NCBI gene%3BAcc:424090];gene_id=ENSGALG00000008474;logic_name=ensembl;version=6	ENSGALG00000008474	CARF	0.211685
3	95840001	95880000	ensembl	gene	12119543	12198657	+	ID=gene:ENSGALG00000039985;Name=CDH11;biotype=protein_coding;description=cadherin 11 [Source:NCBI gene%3BAcc:415797];gene_id=ENSGALG00000039985;logic_name=ensembl;version=3	ENSGALG00000039985	CDH11	0.217901
3	105940001	106000000	ensembl	gene	12295535	12303972	-	ID=gene:ENSGALG00000005277;Name=RTCA;biotype=protein_coding;description=RNA 3'-terminal phosphate cyclase [Source:NCBI gene%3BAcc:424468];gene_id=ENSGALG00000005277;logic_name=ensembl;version=5	ENSGALG00000005277	RTCA	0.206066
3	110120001	110180000	ensembl	gene	12336171	12348597	+	ID=gene:ENSGALG00000005302;Name=SASS6;biotype=protein_coding;description=SAS-6 centriolar assembly protein [Source:NCBI gene%3BAcc:424471];gene_id=ENSGALG00000005302;logic_name=ensembl;version=6	ENSGALG00000005302	SASS6	0.209048
4	280001	340000	ensembl	gene	12370159	12388535	-	ID=gene:ENSGALG00000005340;Name=SLC35A3;biotype=protein_coding;description=solute carrier family 35 member A3 [Source:NCBI gene%3BAcc:424472];gene_id=ENSGALG00000005340;logic_name=ensembl;version=7	ENSGALG00000005340	SLC35A3	0.199385
4	1560001	1640000	ensembl	gene	12457406	12499797	-	ID=gene:ENSGALG00000007456;Name=NPRL3;biotype=protein_coding;description=nitrogen permease regulator-like 3 (S. cerevisiae) [Source:NCBI gene%3BAcc:416649];gene_id=ENSGALG00000007456;logic_name=ensembl;version=6	ENSGALG00000007456	NPRL3	0.207645
4	1560001	1640000	ensembl	gene	12503627	12505300	+	ID=gene:ENSGALG00000023740;Name=HBZ;biotype=protein_coding;description=hemoglobin subunit zeta [Source:NCBI gene%3BAcc:416650];gene_id=ENSGALG00000023740;logic_name=ensembl;version=5	ENSGALG00000023740	HBZ	0.207645
4	1560001	1640000	ensembl	gene	12517354	12531571	+	ID=gene:ENSGALG00000026188;Name=PGAP6;biotype=protein_coding;description=transmembrane protein 8A [Source:NCBI gene%3BAcc:427681];gene_id=ENSGALG00000026188;logic_name=ensembl;version=3	ENSGALG00000026188	PGAP6	0.207645
4	1560001	1640000	ensembl	gene	12534726	12537892	+	ID=gene:ENSGALG00000007473;Name=MRPL28;biotype=protein_coding;description=mitochondrial ribosomal protein L28 [Source:NCBI gene%3BAcc:426121];gene_id=ENSGALG00000007473;logic_name=ensembl;version=6	ENSGALG00000007473	MRPL28	0.207645
4	1560001	1640000	ensembl	gene	12555719	12587558	-	ID=gene:ENSGALG00000009082;Name=COQ8A;biotype=protein_coding;description=coenzyme Q8A [Source:NCBI gene%3BAcc:416745];gene_id=ENSGALG00000009082;logic_name=ensembl;version=6	ENSGALG00000009082	COQ8A	0.207645
4	1560001	1640000	ensembl	gene	12555394	12760723	-	ID=gene:ENSGALG00000007809;Name=TSHZ2;biotype=protein_coding;description=teashirt zinc finger homeobox 2 [Source:NCBI gene%3BAcc:419341];gene_id=ENSGALG00000007809;logic_name=ensembl;version=6	ENSGALG00000007809	TSHZ2	0.207645
4	1560001	1640000	ensembl	gene	12824211	12973016	+	ID=gene:ENSGALG00000005319;Name=CDH8;biotype=protein_coding;description=cadherin 8 [Source:NCBI gene%3BAcc:427553];gene_id=ENSGALG00000005319;logic_name=ensembl;version=6	ENSGALG00000005319	CDH8	0.207645
4	1560001	1640000	ensembl	gene	12966245	13290132	+	ID=gene:ENSGALG00000005509;Name=DPYD;biotype=protein_coding;description=dihydropyrimidine dehydrogenase [Source:NCBI gene%3BAcc:429083];gene_id=ENSGALG00000005509;logic_name=ensembl;version=6	ENSGALG00000005509	DPYD	0.207645
4	1560001	1640000	ensembl	gene	13107712	13155856	+	ID=gene:ENSGALG00000007912;Name=ATP9A;biotype=protein_coding;description=ATPase phospholipid transporting 9A (putative) [Source:NCBI gene%3BAcc:419345];gene_id=ENSGALG00000007912;logic_name=ensembl;version=6	ENSGALG00000007912	ATP9A	0.207645
4	14180001	14240000	ensembl	gene	13171132	13253864	+	ID=gene:ENSGALG00000007963;Name=NFATC2;biotype=protein_coding;description=nuclear factor of activated T-cells 2 [Source:NCBI gene%3BAcc:419346];gene_id=ENSGALG00000007963;logic_name=ensembl;version=5	ENSGALG00000007963	NFATC2	0.206458
4	14180001	14240000	ensembl	gene	13336528	13398389	-	ID=gene:ENSGALG00000005552;Name=PTBP2;biotype=protein_coding;description=polypyrimidine tract binding protein 2 [Source:NCBI gene%3BAcc:424479];gene_id=ENSGALG00000005552;logic_name=ensembl;version=6	ENSGALG00000005552	PTBP2	0.206458
4	15420001	15480000	ensembl	gene	13641962	13716976	-	ID=gene:ENSGALG00000009016;Name=SLX4IP;biotype=protein_coding;description=SLX4 interacting protein [Source:NCBI gene%3BAcc:416738];gene_id=ENSGALG00000009016;logic_name=ensembl;version=5	ENSGALG00000009016	SLX4IP	0.242022
4	23760001	23900000	ensembl	gene	13717148	13724622	+	ID=gene:ENSGALG00000009013;Name=MKKS;biotype=protein_coding;description=McKusick-Kaufman syndrome [Source:NCBI gene%3BAcc:416737];gene_id=ENSGALG00000009013;logic_name=ensembl;version=7	ENSGALG00000009013	MKKS	0.229827
4	23760001	23900000	ensembl	gene	13866589	13879079	-	ID=gene:ENSGALG00000008996;Name=ANKEF1;biotype=protein_coding;description=ankyrin repeat and EF-hand domain containing 1 [Source:NCBI gene%3BAcc:416735];gene_id=ENSGALG00000008996;logic_name=ensembl;version=7	ENSGALG00000008996	ANKEF1	0.229827
4	23760001	23900000	ensembl	gene	13939800	14041253	+	ID=gene:ENSGALG00000008947;Name=PAK5;biotype=protein_coding;description=p21 (RAC1) activated kinase 5 [Source:NCBI gene%3BAcc:416734];gene_id=ENSGALG00000008947;logic_name=ensembl;version=6	ENSGALG00000008947	PAK5	0.229827
4	23760001	23900000	ensembl	gene	13997576	14048208	+	ID=gene:ENSGALG00000005683;Name=ARHGAP29;biotype=protein_coding;description=Rho GTPase activating protein 29 [Source:NCBI gene%3BAcc:424488];gene_id=ENSGALG00000005683;logic_name=ensembl;version=6	ENSGALG00000005683	ARHGAP29	0.229827
4	24420001	24620000	ensembl	gene	14062866	14135100	+	ID=gene:ENSGALG00000005752;Name=ABCA4;biotype=protein_coding;description=ATP binding cassette subfamily A member 4 [Source:NCBI gene%3BAcc:424490];gene_id=ENSGALG00000005752;logic_name=ensembl;version=6	ENSGALG00000005752	ABCA4	0.206923
4	28580001	28780000	ensembl	gene	14025385	14035041	-	ID=gene:ENSGALG00000009346;Name=HN1L;biotype=protein_coding;description=hematological and neurological expressed 1 like [Source:NCBI gene%3BAcc:416763];gene_id=ENSGALG00000009346;logic_name=ensembl;version=6	ENSGALG00000009346	HN1L	0.229074
4	28800001	28920000	ensembl	gene	14040887	14078874	-	ID=gene:ENSGALG00000009341;Name=CRAMP1;biotype=protein_coding;description=cramped chromatin regulator homolog 1 [Source:NCBI gene%3BAcc:416762];gene_id=ENSGALG00000009341;logic_name=ensembl;version=7	ENSGALG00000009341	CRAMP1	0.234025
4	29620001	29660000	ensembl	gene	14083901	14161575	+	ID=gene:ENSGALG00000009318;Name=IFT140;biotype=protein_coding;description=intraflagellar transport 140 [Source:NCBI gene%3BAcc:416758];gene_id=ENSGALG00000009318;logic_name=ensembl;version=6	ENSGALG00000009318	IFT140	0.231053
4	29620001	29660000	ensembl	gene	14114192	14142038	-	ID=gene:ENSGALG00000029047;Name=TMEM204;biotype=protein_coding;description=transmembrane protein 204 [Source:NCBI gene%3BAcc:416759];gene_id=ENSGALG00000029047;logic_name=ensembl;version=3	ENSGALG00000029047	TMEM204	0.231053
4	29620001	29660000	ensembl	gene	14006542	14037322	+	ID=gene:ENSGALG00000004947;Name=POLR3A;biotype=protein_coding;description=RNA polymerase III subunit A [Source:NCBI gene%3BAcc:423727];gene_id=ENSGALG00000004947;logic_name=ensembl;version=6	ENSGALG00000004947	POLR3A	0.231053
4	33100001	33200000	ensembl	gene	14052274	14146920	+	ID=gene:ENSGALG00000043018;Name=DLG5;biotype=protein_coding;description=discs large MAGUK scaffold protein 5 [Source:NCBI gene%3BAcc:423728];gene_id=ENSGALG00000043018;logic_name=ensembl;version=2	ENSGALG00000043018	DLG5	0.257359
4	38600001	38720000	ensembl	gene	14045653	14055302	-	ID=gene:ENSGALG00000008918;Name=LAMP5;biotype=protein_coding;description=lysosomal associated membrane protein family member 5 [Source:NCBI gene%3BAcc:416732];gene_id=ENSGALG00000008918;logic_name=ensembl;version=5	ENSGALG00000008918	LAMP5	0.228878
4	38600001	38720000	ensembl	gene	14058563	14184797	-	ID=gene:ENSGALG00000008907;Name=PLCB4;biotype=protein_coding;description=phospholipase C beta 4 [Source:NCBI gene%3BAcc:416730];gene_id=ENSGALG00000008907;logic_name=ensembl;version=6	ENSGALG00000008907	PLCB4	0.228878
4	38600001	38720000	ensembl	gene	14118066	14138060	+	ID=gene:ENSGALG00000008132;Name=PUS7;biotype=protein_coding;description=pseudouridylate synthase 7 (putative) [Source:NCBI gene%3BAcc:417709];gene_id=ENSGALG00000008132;logic_name=ensembl;version=6	ENSGALG00000008132	PUS7	0.228878
4	38840001	38880000	ensembl	gene	14138452	14150312	+	ID=gene:ENSGALG00000008123;Name=RINT1;biotype=protein_coding;description=RAD50 interactor 1 [Source:NCBI gene%3BAcc:427848];gene_id=ENSGALG00000008123;logic_name=ensembl;version=6	ENSGALG00000008123	RINT1	0.279207
4	39140001	39180000	ensembl	gene	14159785	14264973	+	ID=gene:ENSGALG00000005782;Name=GCLM;biotype=protein_coding;description=glutamate-cysteine ligase modifier subunit [Source:NCBI gene%3BAcc:424492];gene_id=ENSGALG00000005782;logic_name=ensembl;version=6	ENSGALG00000005782	GCLM	0.21581
4	39760001	39840000	ensembl	gene	14062978	14334624	-	ID=gene:ENSGALG00000006819;Name=AGBL1;biotype=protein_coding;description=ATP/GTP binding protein like 1 [Source:NCBI gene%3BAcc:427507];gene_id=ENSGALG00000006819;logic_name=ensembl;version=6	ENSGALG00000006819	AGBL1	0.2789
4	39760001	39840000	ensembl	gene	14195244	14202404	+	ID=gene:ENSGALG00000040784;Name=RAB39B;biotype=protein_coding;description=RAB39B%2C member RAS oncogene family [Source:NCBI gene%3BAcc:422354];gene_id=ENSGALG00000040784;logic_name=ensembl;version=2	ENSGALG00000040784	RAB39B	0.2789
4	39760001	39840000	ensembl	gene	14203581	14211407	-	ID=gene:ENSGALG00000008389;Name=VBP1;biotype=protein_coding;description=LOC772071 [Source:NCBI gene%3BAcc:772071];gene_id=ENSGALG00000008389;logic_name=ensembl;version=6	ENSGALG00000008389	VBP1	0.2789
4	39760001	39840000	ensembl	gene	14211114	14648816	+	ID=gene:ENSGALG00000004980;Name=KCNMA1;biotype=protein_coding;description=potassium calcium-activated channel subfamily M alpha 1 [Source:NCBI gene%3BAcc:374065];gene_id=ENSGALG00000004980;logic_name=ensembl;version=7	ENSGALG00000004980	KCNMA1	0.2789
4	39840001	39900000	ensembl	gene	14265560	14318955	-	ID=gene:ENSGALG00000005850;Name=FNBP1L;biotype=protein_coding;description=formin binding protein 1 like [Source:NCBI gene%3BAcc:424495];gene_id=ENSGALG00000005850;logic_name=ensembl;version=6	ENSGALG00000005850	FNBP1L	0.272032
4	42220001	42260000	ensembl	gene	14328120	14340589	-	ID=gene:ENSGALG00000005858;Name=DR1;biotype=protein_coding;description=down-regulator of transcription 1 [Source:NCBI gene%3BAcc:424496];gene_id=ENSGALG00000005858;logic_name=ensembl;version=5	ENSGALG00000005858	DR1	0.222086
4	42220001	42260000	ensembl	gene	14351493	14378262	-	ID=gene:ENSGALG00000005889;Name=CCDC18;biotype=protein_coding;description=coiled-coil domain containing 18 [Source:NCBI gene%3BAcc:424497];gene_id=ENSGALG00000005889;logic_name=ensembl;version=7	ENSGALG00000005889	CCDC18	0.222086
4	48200001	48300000	ensembl	gene	14378876	14386605	+	ID=gene:ENSGALG00000005904;Name=TMED5;biotype=protein_coding;description=transmembrane p24 trafficking protein 5 [Source:NCBI gene%3BAcc:424499];gene_id=ENSGALG00000005904;logic_name=ensembl;version=5	ENSGALG00000005904	TMED5	0.251469
4	50200001	50260000	ensembl	gene	14392869	14415870	-	ID=gene:ENSGALG00000043087;Name=MTF2;biotype=protein_coding;description=metal response element binding transcription factor 2 [Source:NCBI gene%3BAcc:395174];gene_id=ENSGALG00000043087;logic_name=ensembl;version=3	ENSGALG00000043087	MTF2	0.288939
4	50700001	50740000	ensembl	gene	14431709	14445937	+	ID=gene:ENSGALG00000005918;Name=DIPK1A;biotype=protein_coding;description=family with sequence similarity 69 member A [Source:NCBI gene%3BAcc:429087];gene_id=ENSGALG00000005918;logic_name=ensembl;version=6	ENSGALG00000005918	DIPK1A	0.21599
4	50700001	50740000	ensembl	gene	14447758	14455256	-	ID=gene:ENSGALG00000005922;Name=RPL5;biotype=protein_coding;description=ribosomal protein L5 [Source:NCBI gene%3BAcc:395269];gene_id=ENSGALG00000005922;logic_name=ensembl;version=7	ENSGALG00000005922	RPL5	0.21599
4	51600001	51660000	ensembl	gene	14299839	14672677	-	ID=gene:ENSGALG00000008875;Name=PLCB1;biotype=protein_coding;description=phospholipase C beta 1 [Source:NCBI gene%3BAcc:427687];gene_id=ENSGALG00000008875;logic_name=ensembl;version=6	ENSGALG00000008875	PLCB1	0.293675
4	51600001	51660000	ensembl	gene	14610473	14620528	+	ID=gene:ENSGALG00000038502;Name=CCNF;biotype=protein_coding;description=cyclin F [Source:NCBI gene%3BAcc:416749];gene_id=ENSGALG00000038502;logic_name=ensembl;version=2	ENSGALG00000038502	CCNF	0.293675
4	54160001	54260000	ensembl	gene	14621928	14630009	-	ID=gene:ENSGALG00000035029;biotype=protein_coding;description=vaccinia related kinase 3 [Source:NCBI gene%3BAcc:770440];gene_id=ENSGALG00000035029;logic_name=ensembl;version=2	ENSGALG00000035029		0.215286
4	54160001	54260000	ensembl	gene	14499435	14783213	-	ID=gene:ENSGALG00000007337;Name=LPP;biotype=protein_coding;description=LIM domain containing preferred translocation partner in lipoma [Source:NCBI gene%3BAcc:429148];gene_id=ENSGALG00000007337;logic_name=ensembl;version=7	ENSGALG00000007337	LPP	0.215286
4	54160001	54260000	ensembl	gene	15290397	15521568	+	ID=gene:ENSGALG00000008442;Name=TENM1;biotype=protein_coding;description=teneurin transmembrane protein 1 [Source:NCBI gene%3BAcc:395668];gene_id=ENSGALG00000008442;logic_name=ensembl;version=6	ENSGALG00000008442	TENM1	0.215286
4	54840001	54880000	ensembl	gene	15616824	15644373	+	ID=gene:ENSGALG00000008676;Name=RRBP1;biotype=protein_coding;description=ribosome binding protein 1 [Source:NCBI gene%3BAcc:396414];gene_id=ENSGALG00000008676;logic_name=ensembl;version=6	ENSGALG00000008676	RRBP1	0.27168
4	56840001	57000000	ensembl	gene	15647437	15658771	-	ID=gene:ENSGALG00000008667;Name=DSTN;biotype=protein_coding;description=destrin%2C actin depolymerizing factor [Source:NCBI gene%3BAcc:396539];gene_id=ENSGALG00000008667;logic_name=ensembl;version=7	ENSGALG00000008667	DSTN	0.217779
4	62920001	62980000	ensembl	gene	15683584	15685913	+	ID=gene:ENSGALG00000028520;Name=CST3;biotype=protein_coding;description=cystatin C [Source:NCBI gene%3BAcc:396497];gene_id=ENSGALG00000028520;logic_name=ensembl;version=4	ENSGALG00000028520	CST3	0.215387
4	63240001	63280000	ensembl	gene	15687491	15728548	+	ID=gene:ENSGALG00000007426;Name=MKX;biotype=protein_coding;description=mohawk homeobox [Source:NCBI gene%3BAcc:771284];gene_id=ENSGALG00000007426;logic_name=ensembl;version=7	ENSGALG00000007426	MKX	0.212645
4	63240001	63280000	ensembl	gene	15478170	15870938	-	ID=gene:ENSGALG00000006837;Name=TSPAN4;biotype=protein_coding;description=tetraspanin 4 [Source:NCBI gene%3BAcc:423104];gene_id=ENSGALG00000006837;logic_name=ensembl;version=6	ENSGALG00000006837	TSPAN4	0.212645
4	73380001	73420000	ensembl	gene	15796600	15900738	+	ID=gene:ENSGALG00000039587;Name=SYNDIG1;biotype=protein_coding;description=synapse differentiation inducing 1 [Source:NCBI gene%3BAcc:416717];gene_id=ENSGALG00000039587;logic_name=ensembl;version=3	ENSGALG00000039587	SYNDIG1	0.535383
4	73700001	73760000	ensembl	gene	15917270	15922608	+	ID=gene:ENSGALG00000008660;Name=CST7;biotype=protein_coding;description=cystatin F [Source:NCBI gene%3BAcc:416716];gene_id=ENSGALG00000008660;logic_name=ensembl;version=5	ENSGALG00000008660	CST7	0.431073
4	75800001	75840000	ensembl	gene	15927353	15940433	-	ID=gene:ENSGALG00000008651;Name=APMAP;biotype=protein_coding;description=adipocyte plasma membrane associated protein [Source:NCBI gene%3BAcc:416715];gene_id=ENSGALG00000008651;logic_name=ensembl;version=7	ENSGALG00000008651	APMAP	0.215072
4	76220001	76300000	ensembl	gene	15944552	15976454	-	ID=gene:ENSGALG00000008632;Name=ACSS1;biotype=protein_coding;description=acyl-CoA synthetase short-chain family member 1A [Source:NCBI gene%3BAcc:416714];gene_id=ENSGALG00000008632;logic_name=ensembl;version=6	ENSGALG00000008632	ACSS1	0.210512
4	80220001	80300000	ensembl	gene	16016858	16037621	-	ID=gene:ENSGALG00000052399;biotype=protein_coding;description=lipase E%2C hormone sensitive type [Source:NCBI gene%3BAcc:112533458];gene_id=ENSGALG00000052399;logic_name=ensembl;version=1	ENSGALG00000052399		0.250255
4	82160001	82200000	ensembl	gene	16072819	16081731	+	ID=gene:ENSGALG00000048440;biotype=protein_coding;gene_id=ENSGALG00000048440;logic_name=ensembl;version=1	ENSGALG00000048440		0.232792
4	84000001	84040000	ensembl	gene	16106682	16138170	-	ID=gene:ENSGALG00000050166;biotype=protein_coding;description=uncharacterized LOC100858386 [Source:NCBI gene%3BAcc:100858386];gene_id=ENSGALG00000050166;logic_name=ensembl;version=1	ENSGALG00000050166		0.238307
4	89600001	89640000	ensembl	gene	16221445	16238150	+	ID=gene:ENSGALG00000005070;Name=AP3M1;biotype=protein_coding;description=adaptor related protein complex 3 mu 1 subunit [Source:NCBI gene%3BAcc:423736];gene_id=ENSGALG00000005070;logic_name=ensembl;version=6	ENSGALG00000005070	AP3M1	0.235837
4	90740001	90900000	ensembl	gene	16242475	16296001	-	ID=gene:ENSGALG00000005079;Name=VCL;biotype=protein_coding;description=vinculin [Source:NCBI gene%3BAcc:396422];gene_id=ENSGALG00000005079;logic_name=ensembl;version=6	ENSGALG00000005079	VCL	0.231851
4	90740001	90900000	ensembl	gene	16265424	16276853	+	ID=gene:ENSGALG00000007000;Name=NR2F2;biotype=protein_coding;description=nuclear receptor subfamily 2 group F member 2 [Source:NCBI gene%3BAcc:386585];gene_id=ENSGALG00000007000;logic_name=ensembl;version=7	ENSGALG00000007000	NR2F2	0.231851
4	90740001	90900000	ensembl	gene	16766053	16768405	-	ID=gene:ENSGALG00000028809;Name=CHCHD1;biotype=protein_coding;description=coiled-coil-helix-coiled-coil-helix domain containing 1 [Source:NCBI gene%3BAcc:423741];gene_id=ENSGALG00000028809;logic_name=ensembl;version=3	ENSGALG00000028809	CHCHD1	0.231851
4	90740001	90900000	ensembl	gene	16774824	16781124	-	ID=gene:ENSGALG00000005169;Name=FUT11;biotype=protein_coding;description=fucosyltransferase 11 [Source:NCBI gene%3BAcc:395071];gene_id=ENSGALG00000005169;logic_name=ensembl;version=4	ENSGALG00000005169	FUT11	0.231851
4	90740001	90900000	ensembl	gene	16926091	16976146	+	ID=gene:ENSGALG00000005232;Name=USP54;biotype=protein_coding;description=ubiquitin specific peptidase 54 [Source:NCBI gene%3BAcc:423746];gene_id=ENSGALG00000005232;logic_name=ensembl;version=7	ENSGALG00000005232	USP54	0.231851
4	90740001	90900000	ensembl	gene	16985735	17029305	+	ID=gene:ENSGALG00000005243;Name=PPP3CB;biotype=protein_coding;description=protein phosphatase 3 catalytic subunit beta [Source:NCBI gene%3BAcc:378890];gene_id=ENSGALG00000005243;logic_name=ensembl;version=6	ENSGALG00000005243	PPP3CB	0.231851
4	90900001	90980000	ensembl	gene	17032797	17047411	-	ID=gene:ENSGALG00000005299;Name=ANXA7;biotype=protein_coding;description=annexin A7 [Source:NCBI gene%3BAcc:423747];gene_id=ENSGALG00000005299;logic_name=ensembl;version=6	ENSGALG00000005299	ANXA7	0.230901
4	90900001	90980000	ensembl	gene	17209559	17632970	+	ID=gene:ENSGALG00000023584;Name=TAFA5;biotype=protein_coding;description=family with sequence similarity 19 member A5%2C C-C motif chemokine like [Source:NCBI gene%3BAcc:768638];gene_id=ENSGALG00000023584;logic_name=ensembl;version=4	ENSGALG00000023584	TAFA5	0.230901
4	90900001	90980000	ensembl	gene	17291960	17350348	-	ID=gene:ENSGALG00000017462;Name=FNIP1;biotype=protein_coding;description=folliculin interacting protein 1 [Source:NCBI gene%3BAcc:427642];gene_id=ENSGALG00000017462;logic_name=ensembl;version=6	ENSGALG00000017462	FNIP1	0.230901
4	90900001	90980000	ensembl	gene	17350296	17362470	-	ID=gene:ENSGALG00000044678;biotype=protein_coding;description=meiotic kinetochore factor [Source:NCBI gene%3BAcc:771537];gene_id=ENSGALG00000044678;logic_name=ensembl;version=2	ENSGALG00000044678		0.230901
4	90900001	90980000	ensembl	gene	17425485	17478708	-	ID=gene:ENSGALG00000005519;Name=TLL2;biotype=protein_coding;description=tolloid-like 2 [Source:NCBI gene%3BAcc:107053676];gene_id=ENSGALG00000005519;logic_name=ensembl;version=6	ENSGALG00000005519	TLL2	0.230901
4	90900001	90980000	ensembl	gene	17545577	17715273	-	ID=gene:ENSGALG00000038688;Name=ADAMTS17;biotype=protein_coding;description=ADAM metallopeptidase with thrombospondin type 1 motif 17 [Source:NCBI gene%3BAcc:415515];gene_id=ENSGALG00000038688;logic_name=ensembl;version=2	ENSGALG00000038688	ADAMTS17	0.230901
5	1540001	1620000	ensembl	gene	17632410	17636794	+	ID=gene:ENSGALG00000025772;Name=ELOVL3;biotype=protein_coding;description=ELOVL fatty acid elongase 3 [Source:NCBI gene%3BAcc:770955];gene_id=ENSGALG00000025772;logic_name=ensembl;version=3	ENSGALG00000025772	ELOVL3	0.204907
5	2280001	2340000	ensembl	gene	17872481	17877619	-	ID=gene:ENSGALG00000026853;Name=FGF3;biotype=protein_coding;description=fibroblast growth factor 3 [Source:NCBI gene%3BAcc:396267];gene_id=ENSGALG00000026853;logic_name=ensembl;version=3	ENSGALG00000026853	FGF3	0.206949
5	2400001	2440000	ensembl	gene	17861903	17932443	+	ID=gene:ENSGALG00000009388;Name=SUSD4;biotype=protein_coding;description=complement component 4 binding protein beta [Source:NCBI gene%3BAcc:770442];gene_id=ENSGALG00000009388;logic_name=ensembl;version=7	ENSGALG00000009388	SUSD4	0.207121
5	2700001	3740000	ensembl	gene	17981909	18053418	+	ID=gene:ENSGALG00000041808;Name=ANO1;biotype=protein_coding;description=anoctamin 1 [Source:NCBI gene%3BAcc:423144];gene_id=ENSGALG00000041808;logic_name=ensembl;version=2	ENSGALG00000041808	ANO1	0.207384
5	2700001	3740000	ensembl	gene	18012363	18142822	+	ID=gene:ENSGALG00000005872;Name=BANP;biotype=protein_coding;description=BTG3 associated nuclear protein [Source:NCBI gene%3BAcc:415834];gene_id=ENSGALG00000005872;logic_name=ensembl;version=6	ENSGALG00000005872	BANP	0.207384
5	2700001	3740000	ensembl	gene	18321016	18333462	+	ID=gene:ENSGALG00000047024;Name=ZNF469;biotype=protein_coding;description=zinc finger protein 469 [Source:NCBI gene%3BAcc:101748749];gene_id=ENSGALG00000047024;logic_name=ensembl;version=1	ENSGALG00000047024	ZNF469	0.207384
5	2700001	3740000	ensembl	gene	18250654	18282430	+	ID=gene:ENSGALG00000005722;Name=SEC31B;biotype=protein_coding;description=SEC31 homolog B%2C COPII coat complex component [Source:NCBI gene%3BAcc:423764];gene_id=ENSGALG00000005722;logic_name=ensembl;version=7	ENSGALG00000005722	SEC31B	0.207384
5	2700001	3740000	ensembl	gene	18287218	18291826	-	ID=gene:ENSGALG00000005733;Name=WNT8B;biotype=protein_coding;description=Wnt family member 8B [Source:NCBI gene%3BAcc:428953];gene_id=ENSGALG00000005733;logic_name=ensembl;version=6	ENSGALG00000005733	WNT8B	0.207384
5	2700001	3740000	ensembl	gene	18321285	18340590	-	ID=gene:ENSGALG00000005739;Name=SCD;biotype=protein_coding;description=stearoyl-CoA desaturase [Source:NCBI gene%3BAcc:395706];gene_id=ENSGALG00000005739;logic_name=ensembl;version=6	ENSGALG00000005739	SCD	0.207384
5	2700001	3740000	ensembl	gene	18340542	18369822	+	ID=gene:ENSGALG00000049065;Name=ZFPM1;biotype=protein_coding;description=zinc finger protein%2C FOG family member 1 [Source:NCBI gene%3BAcc:415835];gene_id=ENSGALG00000049065;logic_name=ensembl;version=1	ENSGALG00000049065	ZFPM1	0.207384
5	2700001	3740000	ensembl	gene	18370500	18371801	-	ID=gene:ENSGALG00000026945;Name=CIDEC;biotype=protein_coding;description=cell death inducing DFFA like effector c [Source:NCBI gene%3BAcc:100859733];gene_id=ENSGALG00000026945;logic_name=ensembl;version=3	ENSGALG00000026945	CIDEC	0.207384
5	3760001	3820000	ensembl	gene	18379252	18412636	+	ID=gene:ENSGALG00000006118;Name=ZC3H18;biotype=protein_coding;description=zinc finger CCCH-type containing 18 [Source:NCBI gene%3BAcc:415838];gene_id=ENSGALG00000006118;logic_name=ensembl;version=6	ENSGALG00000006118	ZC3H18	0.236312
5	3820001	4040000	ensembl	gene	18413916	18418515	+	ID=gene:ENSGALG00000028465;Name=IL17C;biotype=protein_coding;description=interleukin 17C [Source:HGNC Symbol%3BAcc:HGNC:5983];gene_id=ENSGALG00000028465;logic_name=ensembl;version=3	ENSGALG00000028465	IL17C	0.239674
5	3820001	4040000	ensembl	gene	18419385	18421364	-	ID=gene:ENSGALG00000029367;Name=CYBA;biotype=protein_coding;description=cytochrome b-245 alpha chain [Source:NCBI gene%3BAcc:100859840];gene_id=ENSGALG00000029367;logic_name=ensembl;version=3	ENSGALG00000029367	CYBA	0.239674
5	3820001	4040000	ensembl	gene	18421736	18424810	-	ID=gene:ENSGALG00000007267;Name=MVD;biotype=protein_coding;description=mevalonate diphosphate decarboxylase [Source:NCBI gene%3BAcc:425359];gene_id=ENSGALG00000007267;logic_name=ensembl;version=6	ENSGALG00000007267	MVD	0.239674
5	3820001	4040000	ensembl	gene	18426124	18433726	-	ID=gene:ENSGALG00000007272;Name=RNF166;biotype=protein_coding;description=ring finger protein 166 [Source:NCBI gene%3BAcc:425360];gene_id=ENSGALG00000007272;logic_name=ensembl;version=6	ENSGALG00000007272	RNF166	0.239674
5	4080001	4140000	ensembl	gene	18433749	18437246	+	ID=gene:ENSGALG00000046674;Name=CTU2;biotype=protein_coding;description=cytosolic thiouridylase subunit 2 [Source:NCBI gene%3BAcc:415850];gene_id=ENSGALG00000046674;logic_name=ensembl;version=2	ENSGALG00000046674	CTU2	0.238898
5	15740001	15780000	ensembl	gene	18527246	18563975	-	ID=gene:ENSGALG00000041403;Name=DENND4A;biotype=protein_coding;description=DENN domain containing 4A [Source:NCBI gene%3BAcc:415541];gene_id=ENSGALG00000041403;logic_name=ensembl;version=2	ENSGALG00000041403	DENND4A	0.22451
5	17860001	17940000	ensembl	gene	18594248	18614513	-	ID=gene:ENSGALG00000005893;Name=ZFAND4;biotype=protein_coding;description=zinc finger AN1-type containing 4 [Source:NCBI gene%3BAcc:423771];gene_id=ENSGALG00000005893;logic_name=ensembl;version=7	ENSGALG00000005893	ZFAND4	0.230586
5	17980001	18020000	ensembl	gene	18741815	18788695	-	ID=gene:ENSGALG00000005969;Name=ANTXRL;biotype=protein_coding;description=anthrax toxin receptor-like [Source:NCBI gene%3BAcc:423775];gene_id=ENSGALG00000005969;logic_name=ensembl;version=6	ENSGALG00000005969	ANTXRL	0.211855
5	18980001	19120000	ensembl	gene	18949910	18967554	+	ID=gene:ENSGALG00000007736;Name=ZWILCH;biotype=protein_coding;description=zwilch kinetochore protein [Source:NCBI gene%3BAcc:415552];gene_id=ENSGALG00000007736;logic_name=ensembl;version=6	ENSGALG00000007736	ZWILCH	0.211025
5	18980001	19120000	ensembl	gene	18995653	19029466	+	ID=gene:ENSGALG00000007817;Name=EHF;biotype=protein_coding;description=ETS homologous factor [Source:NCBI gene%3BAcc:425791];gene_id=ENSGALG00000007817;logic_name=ensembl;version=6	ENSGALG00000007817	EHF	0.211025
5	18980001	19120000	ensembl	gene	19085949	19098880	-	ID=gene:ENSGALG00000031286;Name=APIP;biotype=protein_coding;description=APAF1 interacting protein [Source:NCBI gene%3BAcc:428860];gene_id=ENSGALG00000031286;logic_name=ensembl;version=3	ENSGALG00000031286	APIP	0.211025
5	19180001	19240000	ensembl	gene	19099003	19134736	+	ID=gene:ENSGALG00000033753;Name=PDHX;biotype=protein_coding;description=pyruvate dehydrogenase complex component X [Source:NCBI gene%3BAcc:423154];gene_id=ENSGALG00000033753;logic_name=ensembl;version=3	ENSGALG00000033753	PDHX	0.235108
5	21540001	21660000	ensembl	gene	19078328	19094413	-	ID=gene:ENSGALG00000008557;Name=ARL5B;biotype=protein_coding;description=ADP ribosylation factor like GTPase 5B [Source:NCBI gene%3BAcc:420513];gene_id=ENSGALG00000008557;logic_name=ensembl;version=7	ENSGALG00000008557	ARL5B	0.248021
5	21700001	21760000	ensembl	gene	19191268	19248208	+	ID=gene:ENSGALG00000039080;Name=CD44;biotype=protein_coding;description=CD44 molecule (Indian blood group) [Source:NCBI gene%3BAcc:395666];gene_id=ENSGALG00000039080;logic_name=ensembl;version=2	ENSGALG00000039080	CD44	0.231144
5	21760001	21820000	ensembl	gene	19261785	19486230	+	ID=gene:ENSGALG00000037841;Name=GRM7;biotype=protein_coding;description=glutamate metabotropic receptor 7 [Source:NCBI gene%3BAcc:416112];gene_id=ENSGALG00000037841;logic_name=ensembl;version=2	ENSGALG00000037841	GRM7	0.222204
5	24040001	24120000	ensembl	gene	19332100	19366477	+	ID=gene:ENSGALG00000008974;Name=USP33;biotype=protein_coding;description=ubiquitin specific peptidase 33 [Source:NCBI gene%3BAcc:424553];gene_id=ENSGALG00000008974;logic_name=ensembl;version=7	ENSGALG00000008974	USP33	0.237006
5	24700001	24780000	ensembl	gene	19375099	19428986	+	ID=gene:ENSGALG00000008988;Name=ZZZ3;biotype=protein_coding;description=zinc finger ZZ-type containing 3 [Source:NCBI gene%3BAcc:424554];gene_id=ENSGALG00000008988;logic_name=ensembl;version=6	ENSGALG00000008988	ZZZ3	0.230675
5	24700001	24780000	ensembl	gene	19493186	19635682	+	ID=gene:ENSGALG00000000713;Name=ZFHX3;biotype=protein_coding;description=zinc finger homeobox 3 [Source:NCBI gene%3BAcc:395682];gene_id=ENSGALG00000000713;logic_name=ensembl;version=7	ENSGALG00000000713	ZFHX3	0.230675
5	24700001	24780000	ensembl	gene	19674293	19709791	+	ID=gene:ENSGALG00000009252;Name=PLD1;biotype=protein_coding;description=phospholipase D1 [Source:NCBI gene%3BAcc:424986];gene_id=ENSGALG00000009252;logic_name=ensembl;version=8	ENSGALG00000009252	PLD1	0.230675
5	27180001	27220000	ensembl	gene	19707224	19717686	-	ID=gene:ENSGALG00000000787;Name=DHX38;biotype=protein_coding;description=DEAH-box helicase 38 [Source:NCBI gene%3BAcc:415875];gene_id=ENSGALG00000000787;logic_name=ensembl;version=7	ENSGALG00000000787	DHX38	0.227225
5	27960001	28020000	ensembl	gene	19722896	19730099	-	ID=gene:ENSGALG00000000811;Name=IST1;biotype=protein_coding;description=IST1%2C ESCRT-III associated factor [Source:NCBI gene%3BAcc:415877];gene_id=ENSGALG00000000811;logic_name=ensembl;version=7	ENSGALG00000000811	IST1	0.272386
5	30400001	30460000	ensembl	gene	19730464	19742076	+	ID=gene:ENSGALG00000000817;Name=ZNF821;biotype=protein_coding;description=zinc finger protein 821 [Source:NCBI gene%3BAcc:415878];gene_id=ENSGALG00000000817;logic_name=ensembl;version=6	ENSGALG00000000817	ZNF821	0.284003
5	30960001	31020000	ensembl	gene	19816795	19845645	+	ID=gene:ENSGALG00000008686;Name=TRDMT1;biotype=protein_coding;description=tRNA aspartic acid methyltransferase 1 [Source:NCBI gene%3BAcc:420520];gene_id=ENSGALG00000008686;logic_name=ensembl;version=7	ENSGALG00000008686	TRDMT1	0.42806
5	31640001	31680000	ensembl	gene	19863899	19867114	-	ID=gene:ENSGALG00000000903;Name=TERF2IP;biotype=protein_coding;description=TERF2 interacting protein [Source:NCBI gene%3BAcc:395122];gene_id=ENSGALG00000000903;logic_name=ensembl;version=7	ENSGALG00000000903	TERF2IP	0.321178
5	32160001	32260000	ensembl	gene	19866566	19879472	+	ID=gene:ENSGALG00000000907;Name=KARS;biotype=protein_coding;description=lysyl-tRNA synthetase [Source:NCBI gene%3BAcc:415885];gene_id=ENSGALG00000000907;logic_name=ensembl;version=7	ENSGALG00000000907	KARS	0.260055
5	32420001	32460000	ensembl	gene	19878815	19899510	+	ID=gene:ENSGALG00000000908;Name=ADAT1;biotype=protein_coding;description=adenosine deaminase%2C tRNA specific 1 [Source:NCBI gene%3BAcc:415886];gene_id=ENSGALG00000000908;logic_name=ensembl;version=6	ENSGALG00000000908	ADAT1	0.376245
5	32560001	32680000	ensembl	gene	19898209	19912789	-	ID=gene:ENSGALG00000003208;Name=GABARAPL2;biotype=protein_coding;description=GABA type A receptor associated protein like 2 [Source:NCBI gene%3BAcc:770240];gene_id=ENSGALG00000003208;logic_name=ensembl;version=5	ENSGALG00000003208	GABARAPL2	0.287281
5	33120001	33200000	ensembl	gene	19912202	19917951	+	ID=gene:ENSGALG00000003219;Name=TMEM231;biotype=protein_coding;description=transmembrane protein 231 [Source:NCBI gene%3BAcc:425108];gene_id=ENSGALG00000003219;logic_name=ensembl;version=7	ENSGALG00000003219	TMEM231	0.236849
5	34360001	34440000	ensembl	gene	20665075	20706383	-	ID=gene:ENSGALG00000008912;Name=ABCB1;biotype=protein_coding;description=ATP-binding cassette%2C sub-family B (MDR/TAP)%2C member 1-like A [Source:NCBI gene%3BAcc:420534];gene_id=ENSGALG00000008912;logic_name=ensembl;version=6	ENSGALG00000008912	ABCB1	0.217479
5	34360001	34440000	ensembl	gene	20712045	20753904	-	ID=gene:ENSGALG00000053916;Name=ABCB1;biotype=protein_coding;description=ATP binding cassette subfamily B member 1 [Source:NCBI gene%3BAcc:395712];gene_id=ENSGALG00000053916;logic_name=ensembl;version=1	ENSGALG00000053916	ABCB1	0.217479
5	34740001	34800000	ensembl	gene	21085200	21149788	-	ID=gene:ENSGALG00000009690;Name=CENPF;biotype=protein_coding;description=centromere protein F [Source:NCBI gene%3BAcc:395357];gene_id=ENSGALG00000009690;logic_name=ensembl;version=7	ENSGALG00000009690	CENPF	0.235466
5	34860001	34920000	ensembl	gene	21159219	21262585	+	ID=gene:ENSGALG00000009784;Name=PTPN14;biotype=protein_coding;description=protein tyrosine phosphatase%2C non-receptor type 14 [Source:NCBI gene%3BAcc:421360];gene_id=ENSGALG00000009784;logic_name=ensembl;version=6	ENSGALG00000009784	PTPN14	0.270395
5	35040001	35080000	ensembl	gene	21645014	21658978	+	ID=gene:ENSGALG00000037968;Name=API5;biotype=protein_coding;description=apoptosis inhibitor 5 [Source:NCBI gene%3BAcc:423168];gene_id=ENSGALG00000037968;logic_name=ensembl;version=2	ENSGALG00000037968	API5	0.258468
5	38620001	38720000	ensembl	gene	21660460	21713198	+	ID=gene:ENSGALG00000039558;Name=TTC17;biotype=protein_coding;description=tetratricopeptide repeat domain 17 [Source:NCBI gene%3BAcc:423167];gene_id=ENSGALG00000039558;logic_name=ensembl;version=2	ENSGALG00000039558	TTC17	0.215484
5	38620001	38720000	ensembl	gene	21687983	21704004	-	ID=gene:ENSGALG00000030597;Name=KIF11;biotype=protein_coding;description=kinesin family member 11 [Source:NCBI gene%3BAcc:423809];gene_id=ENSGALG00000030597;logic_name=ensembl;version=3	ENSGALG00000030597	KIF11	0.215484
5	39080001	39120000	ensembl	gene	21719516	21764342	+	ID=gene:ENSGALG00000038924;Name=IDE;biotype=protein_coding;description=insulin degrading enzyme [Source:NCBI gene%3BAcc:423814];gene_id=ENSGALG00000038924;logic_name=ensembl;version=2	ENSGALG00000038924	IDE	0.221489
5	39080001	39120000	ensembl	gene	21783366	21806151	-	ID=gene:ENSGALG00000032234;Name=MARCH5;biotype=protein_coding;description=membrane associated ring-CH-type finger 5 [Source:NCBI gene%3BAcc:423815];gene_id=ENSGALG00000032234;logic_name=ensembl;version=3	ENSGALG00000032234	MARCH5	0.221489
5	39080001	39120000	ensembl	gene	21812767	21889131	+	ID=gene:ENSGALG00000006912;Name=CPEB3;biotype=protein_coding;description=cytoplasmic polyadenylation element binding protein 3 [Source:NCBI gene%3BAcc:423816];gene_id=ENSGALG00000006912;logic_name=ensembl;version=5	ENSGALG00000006912	CPEB3	0.221489
5	39360001	39400000	ensembl	gene	21912396	21954114	-	ID=gene:ENSGALG00000030598;Name=BTAF1;biotype=protein_coding;description=B-TFIID TATA-box binding protein associated factor 1 [Source:NCBI gene%3BAcc:423817];gene_id=ENSGALG00000030598;logic_name=ensembl;version=2	ENSGALG00000030598	BTAF1	0.498285
5	39360001	39400000	ensembl	gene	21738841	21823981	-	ID=gene:ENSGALG00000009796;Name=RPS6KC1;biotype=protein_coding;description=ribosomal protein S6 kinase C1 [Source:NCBI gene%3BAcc:421362];gene_id=ENSGALG00000009796;logic_name=ensembl;version=6	ENSGALG00000009796	RPS6KC1	0.498285
5	39560001	39600000	ensembl	gene	21812534	21884849	+	ID=gene:ENSGALG00000036787;Name=HSD17B12;biotype=protein_coding;description=hydroxysteroid (17-beta) dehydrogenase 12 [Source:NCBI gene%3BAcc:769787];gene_id=ENSGALG00000036787;logic_name=ensembl;version=2	ENSGALG00000036787	HSD17B12	0.221548
5	39560001	39600000	ensembl	gene	22168276	22256565	+	ID=gene:ENSGALG00000006983;Name=DNTT;biotype=protein_coding;description=DNA nucleotidylexotransferase [Source:NCBI gene%3BAcc:396351];gene_id=ENSGALG00000006983;logic_name=ensembl;version=5	ENSGALG00000006983	DNTT	0.221548
5	39560001	39600000	ensembl	gene	22597002	22847758	-	ID=gene:ENSGALG00000007045;Name=ADGRA1;biotype=protein_coding;description=adhesion G protein-coupled receptor A1 [Source:NCBI gene%3BAcc:423825];gene_id=ENSGALG00000007045;logic_name=ensembl;version=6	ENSGALG00000007045		0.221548
5	39560001	39600000	ensembl	gene	22607293	22645929	+	ID=gene:ENSGALG00000041013;Name=TNS1;biotype=protein_coding;description=tensin 1 [Source:NCBI gene%3BAcc:396439];gene_id=ENSGALG00000041013;logic_name=ensembl;version=3	ENSGALG00000041013	TNS1	0.221548
5	40640001	40820000	ensembl	gene	22668052	22760407	-	ID=gene:ENSGALG00000009881;Name=HHAT;biotype=protein_coding;description=hedgehog acyltransferase [Source:NCBI gene%3BAcc:771269];gene_id=ENSGALG00000009881;logic_name=ensembl;version=6	ENSGALG00000009881	HHAT	0.437008
5	40820001	40920000	ensembl	gene	23082392	23132592	+	ID=gene:ENSGALG00000009906;Name=UBR2;biotype=protein_coding;description=ubiquitin protein ligase E3 component n-recognin 2 [Source:NCBI gene%3BAcc:421387];gene_id=ENSGALG00000009906;logic_name=ensembl;version=7	ENSGALG00000009906	UBR2	0.362613
5	40960001	41060000	ensembl	gene	23390686	23468470	+	ID=gene:ENSGALG00000029675;Name=MARCHF4;biotype=protein_coding;description=membrane associated ring-CH-type finger 4 [Source:NCBI gene%3BAcc:424221];gene_id=ENSGALG00000029675;logic_name=ensembl;version=3	ENSGALG00000029675	MARCHF4	0.271163
5	40960001	41060000	ensembl	gene	23715866	23846194	+	ID=gene:ENSGALG00000009686;Name=PPP1R9A;biotype=protein_coding;description=protein phosphatase 1 regulatory subunit 9A [Source:NCBI gene%3BAcc:420568];gene_id=ENSGALG00000009686;logic_name=ensembl;version=5	ENSGALG00000009686	PPP1R9A	0.271163
5	41160001	41260000	ensembl	gene	23756329	23808676	-	ID=gene:ENSGALG00000009528;Name=TMEM192;biotype=protein_coding;description=transmembrane protein 192 [Source:NCBI gene%3BAcc:107053202];gene_id=ENSGALG00000009528;logic_name=ensembl;version=6	ENSGALG00000009528	TMEM192	0.214894
5	42340001	42420000	ensembl	gene	23814566	23878305	+	ID=gene:ENSGALG00000009554;Name=KLHL2;biotype=protein_coding;description=kelch like family member 2 [Source:NCBI gene%3BAcc:422422];gene_id=ENSGALG00000009554;logic_name=ensembl;version=7	ENSGALG00000009554	KLHL2	0.388635
5	55640001	55680000	ensembl	gene	23878783	23885142	+	ID=gene:ENSGALG00000009560;Name=MSMO1;biotype=protein_coding;description=methylsterol monooxygenase 1 [Source:NCBI gene%3BAcc:422423];gene_id=ENSGALG00000009560;logic_name=ensembl;version=4	ENSGALG00000009560	MSMO1	0.212013
5	59560001	59840000	ensembl	gene	23889262	23935926	+	ID=gene:ENSGALG00000027788;Name=CPE;biotype=protein_coding;description=carboxypeptidase E [Source:NCBI gene%3BAcc:422424];gene_id=ENSGALG00000027788;logic_name=ensembl;version=3	ENSGALG00000027788	CPE	0.215803
6	9960001	10000000	ensembl	gene	24007735	24135509	+	ID=gene:ENSGALG00000008403;Name=PHF21A;biotype=protein_coding;description=PHD finger protein 21A [Source:NCBI gene%3BAcc:423199];gene_id=ENSGALG00000008403;logic_name=ensembl;version=7	ENSGALG00000008403	PHF21A	0.210246
6	11400001	11440000	ensembl	gene	24520359	24685116	-	ID=gene:ENSGALG00000009568;Name=SPOCK3;biotype=protein_coding;description=SPARC/osteonectin%2C cwcv and kazal like domains proteoglycan 3 [Source:NCBI gene%3BAcc:422425];gene_id=ENSGALG00000009568;logic_name=ensembl;version=6	ENSGALG00000009568	SPOCK3	0.370281
6	14020001	14080000	ensembl	gene	24417886	24674006	-	ID=gene:ENSGALG00000011577;Name=CNTNAP5;biotype=protein_coding;description=contactin associated protein like 5 [Source:NCBI gene%3BAcc:424231];gene_id=ENSGALG00000011577;logic_name=ensembl;version=6	ENSGALG00000011577	CNTNAP5	0.343998
6	14020001	14080000	ensembl	gene	24550190	24561232	+	ID=gene:ENSGALG00000008241;Name=TAF5;biotype=protein_coding;description=TATA-box binding protein associated factor 5 [Source:NCBI gene%3BAcc:423872];gene_id=ENSGALG00000008241;logic_name=ensembl;version=5	ENSGALG00000008241	TAF5	0.343998
6	14180001	14280000	ensembl	gene	24565603	24582928	+	ID=gene:ENSGALG00000008265;Name=PDCD11;biotype=protein_coding;description=programmed cell death 11 [Source:NCBI gene%3BAcc:423874];gene_id=ENSGALG00000008265;logic_name=ensembl;version=6	ENSGALG00000008265	PDCD11	0.259611
6	16220001	16300000	ensembl	gene	24590725	24595374	-	ID=gene:ENSGALG00000008270;Name=CALHM2;biotype=protein_coding;description=calcium homeostasis modulator 2 [Source:NCBI gene%3BAcc:770753];gene_id=ENSGALG00000008270;logic_name=ensembl;version=6	ENSGALG00000008270	CALHM2	0.229946
6	16220001	16300000	ensembl	gene	24598313	24600153	-	ID=gene:ENSGALG00000008271;Name=CALHM1;biotype=protein_coding;description=calcium homeostasis modulator 1 [Source:NCBI gene%3BAcc:428977];gene_id=ENSGALG00000008271;logic_name=ensembl;version=4	ENSGALG00000008271	CALHM1	0.229946
6	16740001	16800000	ensembl	gene	24604152	24606364	-	ID=gene:ENSGALG00000008273;Name=CALHM3;biotype=protein_coding;description=calcium homeostasis modulator 3 [Source:NCBI gene%3BAcc:428978];gene_id=ENSGALG00000008273;logic_name=ensembl;version=4	ENSGALG00000008273	CALHM3	0.2416
6	16740001	16800000	ensembl	gene	24612084	24622313	+	ID=gene:ENSGALG00000010570;Name=BTF3L4;biotype=protein_coding;description=basic transcription factor 3 like 4 [Source:NCBI gene%3BAcc:424638];gene_id=ENSGALG00000010570;logic_name=ensembl;version=6	ENSGALG00000010570	BTF3L4	0.2416
6	16900001	16960000	ensembl	gene	24654352	24694793	+	ID=gene:ENSGALG00000010613;Name=ZFYVE9;biotype=protein_coding;description=zinc finger FYVE-type containing 9 [Source:NCBI gene%3BAcc:424639];gene_id=ENSGALG00000010613;logic_name=ensembl;version=6	ENSGALG00000010613	ZFYVE9	0.244578
6	17000001	17040000	ensembl	gene	24697100	24727774	-	ID=gene:ENSGALG00000010619;Name=CC2D1B;biotype=protein_coding;description=coiled-coil and C2 domain containing 1A [Source:NCBI gene%3BAcc:772226];gene_id=ENSGALG00000010619;logic_name=ensembl;version=5	ENSGALG00000010619	CC2D1B	0.212196
6	17000001	17040000	ensembl	gene	24728882	24744108	-	ID=gene:ENSGALG00000010623;Name=ORC1;biotype=protein_coding;description=origin recognition complex subunit 1 [Source:NCBI gene%3BAcc:424640];gene_id=ENSGALG00000010623;logic_name=ensembl;version=4	ENSGALG00000010623	ORC1	0.212196
6	17400001	17440000	ensembl	gene	24644607	24650874	+	ID=gene:ENSGALG00000009737;Name=TAC1;biotype=protein_coding;description=tachykinin precursor 1 [Source:NCBI gene%3BAcc:420573];gene_id=ENSGALG00000009737;logic_name=ensembl;version=7	ENSGALG00000009737	TAC1	0.210842
6	17620001	17660000	ensembl	gene	24662430	24676154	-	ID=gene:ENSGALG00000009748;Name=ASNS;biotype=protein_coding;description=asparagine synthetase (glutamine-hydrolyzing) [Source:NCBI gene%3BAcc:420574];gene_id=ENSGALG00000009748;logic_name=ensembl;version=7	ENSGALG00000009748	ASNS	0.218156
6	18260001	18340000	ensembl	gene	24691867	24702573	+	ID=gene:ENSGALG00000009752;Name=C1GALT1;biotype=protein_coding;description=core 1 synthase%2C glycoprotein-N-acetylgalactosamine 3-beta-galactosyltransferase 1 [Source:NCBI gene%3BAcc:420575];gene_id=ENSGALG00000009752;logic_name=ensembl;version=5	ENSGALG00000009752	C1GALT1	0.234247
6	18260001	18340000	ensembl	gene	24663248	24738505	-	ID=gene:ENSGALG00000008553;Name=INO80;biotype=protein_coding;description=INO80 complex subunit [Source:NCBI gene%3BAcc:423210];gene_id=ENSGALG00000008553;logic_name=ensembl;version=6	ENSGALG00000008553	INO80	0.234247
6	18260001	18340000	ensembl	gene	24740037	24756678	-	ID=gene:ENSGALG00000041449;Name=EXD1;biotype=protein_coding;description=exonuclease 3'-5' domain containing 1 [Source:HGNC Symbol%3BAcc:HGNC:28507];gene_id=ENSGALG00000041449;logic_name=ensembl;version=2	ENSGALG00000041449	EXD1	0.234247
6	18600001	18660000	ensembl	gene	24756733	24773702	+	ID=gene:ENSGALG00000008569;Name=CHP1;biotype=protein_coding;description=calcineurin like EF-hand protein 1 [Source:NCBI gene%3BAcc:423211];gene_id=ENSGALG00000008569;logic_name=ensembl;version=5	ENSGALG00000008569	CHP1	0.246086
6	18700001	18780000	ensembl	gene	24695865	24779958	-	ID=gene:ENSGALG00000032986;Name=CFTR;biotype=protein_coding;description=cystic fibrosis transmembrane conductance regulator [Source:NCBI gene%3BAcc:100049619];gene_id=ENSGALG00000032986;logic_name=ensembl;version=2	ENSGALG00000032986	CFTR	0.247977
6	21700001	21960000	ensembl	gene	25087512	25222398	+	ID=gene:ENSGALG00000010711;Name=NXPH1;biotype=protein_coding;description=neurexophilin 1 [Source:NCBI gene%3BAcc:420582];gene_id=ENSGALG00000010711;logic_name=ensembl;version=6	ENSGALG00000010711	NXPH1	0.223285
6	21700001	21960000	ensembl	gene	25228579	25265411	+	ID=gene:ENSGALG00000011592;Name=MRAS;biotype=protein_coding;description=muscle RAS oncogene homolog [Source:NCBI gene%3BAcc:395149];gene_id=ENSGALG00000011592;logic_name=ensembl;version=7	ENSGALG00000011592	MRAS	0.223285
6	21700001	21960000	ensembl	gene	25367738	25492784	+	ID=gene:ENSGALG00000040557;Name=TFEC;biotype=protein_coding;description=transcription factor EC [Source:NCBI gene%3BAcc:417773];gene_id=ENSGALG00000040557;logic_name=ensembl;version=3	ENSGALG00000040557	TFEC	0.223285
6	21700001	21960000	ensembl	gene	25620462	25819300	+	ID=gene:ENSGALG00000035800;Name=CAMKMT;biotype=protein_coding;description=calmodulin-lysine N-methyltransferase [Source:NCBI gene%3BAcc:421406];gene_id=ENSGALG00000035800;logic_name=ensembl;version=2	ENSGALG00000035800	CAMKMT	0.223285
6	21700001	21960000	ensembl	gene	26038888	26193651	+	ID=gene:ENSGALG00000038041;Name=PHF14;biotype=protein_coding;description=PHD finger protein 14 [Source:NCBI gene%3BAcc:420583];gene_id=ENSGALG00000038041;logic_name=ensembl;version=3	ENSGALG00000038041	PHF14	0.223285
6	22200001	22240000	ensembl	gene	26738333	26787906	+	ID=gene:ENSGALG00000010770;Name=SCIN;biotype=protein_coding;description=scinderin [Source:NCBI gene%3BAcc:420588];gene_id=ENSGALG00000010770;logic_name=ensembl;version=7	ENSGALG00000010770	SCIN	0.251575
6	22580001	22640000	ensembl	gene	27055515	27213152	+	ID=gene:ENSGALG00000010020;Name=TTC7A;biotype=protein_coding;description=tetratricopeptide repeat domain 7A [Source:NCBI gene%3BAcc:421414];gene_id=ENSGALG00000010020;logic_name=ensembl;version=6	ENSGALG00000010020	TTC7A	0.24899
6	24560001	24660000	ensembl	gene	27178967	27244842	-	ID=gene:ENSGALG00000009381;Name=SIPA1L1;biotype=protein_coding;description=signal induced proliferation associated 1 like 1 [Source:NCBI gene%3BAcc:423255];gene_id=ENSGALG00000009381;logic_name=ensembl;version=6	ENSGALG00000009381	SIPA1L1	0.229496
6	24560001	24660000	ensembl	gene	27838091	28021352	-	ID=gene:ENSGALG00000010792;Name=AGMO;biotype=protein_coding;description=alkylglycerol monooxygenase [Source:NCBI gene%3BAcc:772374];gene_id=ENSGALG00000010792;logic_name=ensembl;version=6	ENSGALG00000010792	AGMO	0.229496
6	24560001	24660000	ensembl	gene	27925918	28047170	-	ID=gene:ENSGALG00000009415;Name=SMOC1;biotype=protein_coding;description=SPARC related modular calcium binding 1 [Source:NCBI gene%3BAcc:768688];gene_id=ENSGALG00000009415;logic_name=ensembl;version=7	ENSGALG00000009415	SMOC1	0.229496
6	24560001	24660000	ensembl	gene	28087994	28116724	-	ID=gene:ENSGALG00000012052;Name=SNX4;biotype=protein_coding;description=sorting nexin 4 [Source:NCBI gene%3BAcc:424260];gene_id=ENSGALG00000012052;logic_name=ensembl;version=6	ENSGALG00000012052	SNX4	0.229496
6	24560001	24660000	ensembl	gene	28426867	28509563	+	ID=gene:ENSGALG00000011024;Name=CACHD1;biotype=protein_coding;description=cache domain containing 1 [Source:NCBI gene%3BAcc:424693];gene_id=ENSGALG00000011024;logic_name=ensembl;version=6	ENSGALG00000011024	CACHD1	0.229496
6	31860001	31900000	ensembl	gene	28645569	28654982	-	ID=gene:ENSGALG00000009732;Name=PCDH18;biotype=protein_coding;description=protocadherin 18 [Source:NCBI gene%3BAcc:422438];gene_id=ENSGALG00000009732;logic_name=ensembl;version=6	ENSGALG00000009732	PCDH18	0.25128
6	35120001	35160000	ensembl	gene	28651041	28685420	+	ID=gene:ENSGALG00000009505;Name=PNPLA8;biotype=protein_coding;description=patatin like phospholipase domain containing 8 [Source:NCBI gene%3BAcc:417785];gene_id=ENSGALG00000009505;logic_name=ensembl;version=6	ENSGALG00000009505	PNPLA8	0.250473
7	120001	160000	ensembl	gene	28704251	28843445	+	ID=gene:ENSGALG00000009514;Name=NRCAM;biotype=protein_coding;description=neuronal cell adhesion molecule [Source:NCBI gene%3BAcc:396202];gene_id=ENSGALG00000009514;logic_name=ensembl;version=6	ENSGALG00000009514	NRCAM	0.245273
7	120001	160000	ensembl	gene	28905344	28960060	-	ID=gene:ENSGALG00000009758;Name=SLC7A11;biotype=protein_coding;description=solute carrier family 7 member 11 [Source:NCBI gene%3BAcc:428731];gene_id=ENSGALG00000009758;logic_name=ensembl;version=6	ENSGALG00000009758	SLC7A11	0.245273
7	740001	840000	ensembl	gene	28878074	28910403	+	ID=gene:ENSGALG00000012129;Name=CCDC93;biotype=protein_coding;description=coiled-coil domain containing 93 [Source:NCBI gene%3BAcc:424277];gene_id=ENSGALG00000012129;logic_name=ensembl;version=4	ENSGALG00000012129	CCDC93	0.239693
7	2900001	2940000	ensembl	gene	28923545	28931240	-	ID=gene:ENSGALG00000012147;Name=DDX18;biotype=protein_coding;description=DEAD-box helicase 18 [Source:NCBI gene%3BAcc:424278];gene_id=ENSGALG00000012147;logic_name=ensembl;version=7	ENSGALG00000012147	DDX18	0.281025
7	11520001	11580000	ensembl	gene	29190336	29372124	-	ID=gene:ENSGALG00000012156;Name=DPP10;biotype=protein_coding;description=dipeptidyl peptidase like 10 [Source:NCBI gene%3BAcc:424280];gene_id=ENSGALG00000012156;logic_name=ensembl;version=6	ENSGALG00000012156	DPP10	0.426527
7	11520001	11580000	ensembl	gene	29619101	29627656	+	ID=gene:ENSGALG00000009813;Name=SCOC;biotype=protein_coding;description=short coiled-coil protein [Source:NCBI gene%3BAcc:422446];gene_id=ENSGALG00000009813;logic_name=ensembl;version=6	ENSGALG00000009813	SCOC	0.426527
7	11920001	12020000	ensembl	gene	29630213	29646811	-	ID=gene:ENSGALG00000009826;Name=CLGN;biotype=protein_coding;description=calmegin [Source:NCBI gene%3BAcc:422447];gene_id=ENSGALG00000009826;logic_name=ensembl;version=6	ENSGALG00000009826	CLGN	0.305704
7	11920001	12020000	ensembl	gene	29651474	29681776	-	ID=gene:ENSGALG00000009830;Name=MGAT4D;biotype=protein_coding;description=MGAT4 family member D [Source:NCBI gene%3BAcc:422448];gene_id=ENSGALG00000009830;logic_name=ensembl;version=6	ENSGALG00000009830	MGAT4D	0.305704
7	22640001	22680000	ensembl	gene	29514747	29680796	-	ID=gene:ENSGALG00000011350;Name=NEGR1;biotype=protein_coding;description=neuronal growth regulator 1 [Source:NCBI gene%3BAcc:395662];gene_id=ENSGALG00000011350;logic_name=ensembl;version=7	ENSGALG00000011350	NEGR1	0.226956
7	23420001	23480000	ensembl	gene	30373917	30541375	-	ID=gene:ENSGALG00000009705;Name=RYR3;biotype=protein_coding;description=ryanodine receptor 3 [Source:NCBI gene%3BAcc:396111];gene_id=ENSGALG00000009705;logic_name=ensembl;version=7	ENSGALG00000009705	RYR3	0.224085
7	24460001	24540000	ensembl	gene	30463434	30606675	-	ID=gene:ENSGALG00000009601;Name=NELL2;biotype=protein_coding;description=neural EGFL like 2 [Source:NCBI gene%3BAcc:417799];gene_id=ENSGALG00000009601;logic_name=ensembl;version=7	ENSGALG00000009601	NELL2	0.217852
7	25220001	25280000	ensembl	gene	30761616	30764299	-	ID=gene:ENSGALG00000012357;Name=CXCR4;biotype=protein_coding;description=C-X-C motif chemokine receptor 4 [Source:NCBI gene%3BAcc:395324];gene_id=ENSGALG00000012357;logic_name=ensembl;version=5	ENSGALG00000012357	CXCR4	0.248661
7	28060001	28120000	ensembl	gene	30863310	30866004	+	ID=gene:ENSGALG00000010915;Name=IL6;biotype=protein_coding;description=interleukin 6 [Source:NCBI gene%3BAcc:395337];gene_id=ENSGALG00000010915;logic_name=ensembl;version=5	ENSGALG00000010915	IL6	0.22244
7	28860001	28940000	ensembl	gene	30874340	30878365	-	ID=gene:ENSGALG00000029856;Name=TOMM7;biotype=protein_coding;description=translocase of outer mitochondrial membrane 7 [Source:NCBI gene%3BAcc:420610];gene_id=ENSGALG00000029856;logic_name=ensembl;version=3	ENSGALG00000029856	TOMM7	0.241487
7	28860001	28940000	ensembl	gene	30895603	30933262	-	ID=gene:ENSGALG00000010925;Name=FAM126A;biotype=protein_coding;description=family with sequence similarity 126 member A [Source:NCBI gene%3BAcc:420611];gene_id=ENSGALG00000010925;logic_name=ensembl;version=7	ENSGALG00000010925	FAM126A	0.241487
7	29240001	29280000	ensembl	gene	30948808	31002826	-	ID=gene:ENSGALG00000028203;Name=SPRED1;biotype=protein_coding;description=sprouty related EVH1 domain containing 1 [Source:NCBI gene%3BAcc:423292];gene_id=ENSGALG00000028203;logic_name=ensembl;version=3	ENSGALG00000028203	SPRED1	0.236165
7	30740001	30780000	ensembl	gene	31651198	31766696	-	ID=gene:ENSGALG00000009801;Name=C5H15orf41;biotype=protein_coding;description=chromosome 5 C15orf41 homolog [Source:NCBI gene%3BAcc:423293];gene_id=ENSGALG00000009801;logic_name=ensembl;version=7	ENSGALG00000009801	C5H15orf41	0.244263
7	36640001	36740000	ensembl	gene	31834704	31906976	-	ID=gene:ENSGALG00000009495;Name=FGFR2;biotype=protein_coding;description=fibroblast growth factor receptor 2 [Source:NCBI gene%3BAcc:396259];gene_id=ENSGALG00000009495;logic_name=ensembl;version=7	ENSGALG00000009495	FGFR2	0.264255
7	36640001	36740000	ensembl	gene	32187079	32371107	+	ID=gene:ENSGALG00000020438;Name=DPH6;biotype=protein_coding;description=diphthamine biosynthesis 6 [Source:NCBI gene%3BAcc:423294];gene_id=ENSGALG00000020438;logic_name=ensembl;version=5	ENSGALG00000020438	DPH6	0.264255
7	36640001	36740000	ensembl	gene	32364422	32389936	-	ID=gene:ENSGALG00000010594;Name=FEZ2;biotype=protein_coding;description=fasciculation and elongation protein zeta 2 [Source:NCBI gene%3BAcc:421472];gene_id=ENSGALG00000010594;logic_name=ensembl;version=6	ENSGALG00000010594	FEZ2	0.264255
8	1280001	1340000	ensembl	gene	32394497	32555854	-	ID=gene:ENSGALG00000032640;Name=CRIM1;biotype=protein_coding;description=cysteine rich transmembrane BMP regulator 1 [Source:NCBI gene%3BAcc:395067];gene_id=ENSGALG00000032640;logic_name=ensembl;version=2	ENSGALG00000032640	CRIM1	0.268215
8	1540001	1600000	ensembl	gene	32415013	32461731	+	ID=gene:ENSGALG00000009838;Name=AQR;biotype=protein_coding;description=aquarius intron-binding spliceosomal factor [Source:NCBI gene%3BAcc:423296];gene_id=ENSGALG00000009838;logic_name=ensembl;version=6	ENSGALG00000009838	AQR	0.243729
8	1840001	1980000	ensembl	gene	32828666	32879723	-	ID=gene:ENSGALG00000019361;Name=TAFA2;biotype=protein_coding;description=family with sequence similarity 19 member A2%2C C-C motif chemokine like [Source:NCBI gene%3BAcc:771745];gene_id=ENSGALG00000019361;logic_name=ensembl;version=5	ENSGALG00000019361	TAFA2	0.241089
8	1840001	1980000	ensembl	gene	32627667	32704945	-	ID=gene:ENSGALG00000009847;Name=STXBP6;biotype=protein_coding;description=syntaxin binding protein 6 [Source:NCBI gene%3BAcc:423299];gene_id=ENSGALG00000009847;logic_name=ensembl;version=6	ENSGALG00000009847	STXBP6	0.241089
8	6520001	6560000	ensembl	gene	32846926	33218988	-	ID=gene:ENSGALG00000010061;Name=LRBA;biotype=protein_coding;description=LPS responsive beige-like anchor protein [Source:NCBI gene%3BAcc:422476];gene_id=ENSGALG00000010061;logic_name=ensembl;version=6	ENSGALG00000010061	LRBA	0.237839
8	6520001	6560000	ensembl	gene	33031679	33185933	-	ID=gene:ENSGALG00000009850;Name=NOVA1;biotype=protein_coding;description=NOVA alternative splicing regulator 1 [Source:NCBI gene%3BAcc:423300];gene_id=ENSGALG00000009850;logic_name=ensembl;version=7	ENSGALG00000009850	NOVA1	0.237839
8	6520001	6560000	ensembl	gene	34347159	34367234	+	ID=gene:ENSGALG00000009907;Name=G2E3;biotype=protein_coding;description=G2/M-phase specific E3 ubiquitin protein ligase [Source:NCBI gene%3BAcc:423305];gene_id=ENSGALG00000009907;logic_name=ensembl;version=9	ENSGALG00000009907	G2E3	0.237839
8	7700001	7780000	ensembl	gene	34370977	34415640	+	ID=gene:ENSGALG00000009916;Name=SCFD1;biotype=protein_coding;description=sec1 family domain containing 1 [Source:NCBI gene%3BAcc:423307];gene_id=ENSGALG00000009916;logic_name=ensembl;version=7	ENSGALG00000009916	SCFD1	0.236238
8	7700001	7780000	ensembl	gene	34706211	34788651	+	ID=gene:ENSGALG00000009983;Name=NUBPL;biotype=protein_coding;description=nucleotide binding protein like [Source:NCBI gene%3BAcc:423312];gene_id=ENSGALG00000009983;logic_name=ensembl;version=6	ENSGALG00000009983	NUBPL	0.236238
8	10480001	10660000	ensembl	gene	34651269	34954644	-	ID=gene:ENSGALG00000011251;Name=TBC1D5;biotype=protein_coding;description=TBC1 domain family member 5 [Source:NCBI gene%3BAcc:420646];gene_id=ENSGALG00000011251;logic_name=ensembl;version=5	ENSGALG00000011251	TBC1D5	0.323019
8	10840001	10880000	ensembl	gene	34812372	34925880	+	ID=gene:ENSGALG00000009992;Name=ARHGAP5;biotype=protein_coding;description=Rho GTPase activating protein 5 [Source:NCBI gene%3BAcc:428883];gene_id=ENSGALG00000009992;logic_name=ensembl;version=6	ENSGALG00000009992	ARHGAP5	0.302368
8	11060001	11240000	ensembl	gene	34982476	35237118	+	ID=gene:ENSGALG00000009995;Name=AKAP6;biotype=protein_coding;description=A-kinase anchoring protein 6 [Source:NCBI gene%3BAcc:423314];gene_id=ENSGALG00000009995;logic_name=ensembl;version=6	ENSGALG00000009995	AKAP6	0.291734
8	11060001	11240000	ensembl	gene	35071502	35216609	+	ID=gene:ENSGALG00000034081;Name=AKT3;biotype=protein_coding;description=AKT serine/threonine kinase 3 [Source:NCBI gene%3BAcc:421497];gene_id=ENSGALG00000034081;logic_name=ensembl;version=3	ENSGALG00000034081	AKT3	0.291734
8	11060001	11240000	ensembl	gene	35112704	35230061	-	ID=gene:ENSGALG00000010461;Name=EBF3;biotype=protein_coding;description=early B cell factor 3 [Source:NCBI gene%3BAcc:395175];gene_id=ENSGALG00000010461;logic_name=ensembl;version=6	ENSGALG00000010461	EBF3	0.291734
8	11440001	11500000	ensembl	gene	35415393	35427159	+	ID=gene:ENSGALG00000009942;Name=MDM2;biotype=protein_coding;description=MDM2 proto-oncogene [Source:NCBI gene%3BAcc:395609];gene_id=ENSGALG00000009942;logic_name=ensembl;version=5	ENSGALG00000009942	MDM2	0.326438
8	11820001	11880000	ensembl	gene	35432767	35464430	-	ID=gene:ENSGALG00000009945;Name=CPM;biotype=protein_coding;description=carboxypeptidase M [Source:NCBI gene%3BAcc:417843];gene_id=ENSGALG00000009945;logic_name=ensembl;version=7	ENSGALG00000009945	CPM	0.372069
8	12260001	12300000	ensembl	gene	35491690	35656661	+	ID=gene:ENSGALG00000011262;Name=KCNH8;biotype=protein_coding;description=potassium voltage-gated channel subfamily H member 8 [Source:NCBI gene%3BAcc:420648];gene_id=ENSGALG00000011262;logic_name=ensembl;version=5	ENSGALG00000011262	KCNH8	0.242275
8	12340001	12420000	ensembl	gene	36554034	36661657	-	ID=gene:ENSGALG00000012579;Name=BAZ2B;biotype=protein_coding;description=bromodomain adjacent to zinc finger domain 2B [Source:NCBI gene%3BAcc:395400];gene_id=ENSGALG00000012579;logic_name=ensembl;version=5	ENSGALG00000012579	BAZ2B	0.231758
8	12340001	12420000	ensembl	gene	36683241	36708553	+	ID=gene:ENSGALG00000012584;Name=MARCHF7;biotype=protein_coding;description=membrane associated ring-CH-type finger 7 [Source:NCBI gene%3BAcc:424332];gene_id=ENSGALG00000012584;logic_name=ensembl;version=6	ENSGALG00000012584	MARCHF7	0.231758
8	13020001	13060000	ensembl	gene	36710535	36713993	+	ID=gene:ENSGALG00000012587;Name=NAA20;biotype=protein_coding;description=N(alpha)-acetyltransferase 20%2C NatB catalytic subunit [Source:NCBI gene%3BAcc:424333];gene_id=ENSGALG00000012587;logic_name=ensembl;version=7	ENSGALG00000012587	NAA20	0.246216
8	13340001	13380000	ensembl	gene	36736396	36951463	+	ID=gene:ENSGALG00000010200;Name=TRHDE;biotype=protein_coding;description=thyrotropin releasing hormone degrading enzyme [Source:NCBI gene%3BAcc:427868];gene_id=ENSGALG00000010200;logic_name=ensembl;version=6	ENSGALG00000010200	TRHDE	0.248871
8	14000001	14120000	ensembl	gene	36805788	37055784	+	ID=gene:ENSGALG00000033593;Name=UBE2E2;biotype=protein_coding;description=ubiquitin conjugating enzyme E2 E2 [Source:NCBI gene%3BAcc:776043];gene_id=ENSGALG00000033593;logic_name=ensembl;version=2	ENSGALG00000033593	UBE2E2	0.249038
8	14000001	14120000	ensembl	gene	37258840	37528009	-	ID=gene:ENSGALG00000010812;Name=RYR2;biotype=protein_coding;description=ryanodine receptor 2 [Source:NCBI gene%3BAcc:421508];gene_id=ENSGALG00000010812;logic_name=ensembl;version=6	ENSGALG00000010812	RYR2	0.249038
8	14140001	14260000	ensembl	gene	37651044	37698782	-	ID=gene:ENSGALG00000014464;Name=MTR;biotype=protein_coding;description=5-methyltetrahydrofolate-homocysteine methyltransferase [Source:NCBI gene%3BAcc:422069];gene_id=ENSGALG00000014464;logic_name=ensembl;version=6	ENSGALG00000014464	MTR	0.30285
8	14280001	14460000	ensembl	gene	37710303	37774495	-	ID=gene:ENSGALG00000014463;Name=ACTN2;biotype=protein_coding;description=actinin alpha 2 [Source:NCBI gene%3BAcc:396263];gene_id=ENSGALG00000014463;logic_name=ensembl;version=7	ENSGALG00000014463	ACTN2	0.340457
8	14280001	14460000	ensembl	gene	37820739	37836628	-	ID=gene:ENSGALG00000014371;Name=LGALS8;biotype=protein_coding;description=galectin 8 [Source:NCBI gene%3BAcc:430948];gene_id=ENSGALG00000014371;logic_name=ensembl;version=7	ENSGALG00000014371	LGALS8	0.340457
8	14280001	14460000	ensembl	gene	37893859	37919523	-	ID=gene:ENSGALG00000010843;Name=GPR137B;biotype=protein_coding;description=G protein-coupled receptor 137B [Source:NCBI gene%3BAcc:421511];gene_id=ENSGALG00000010843;logic_name=ensembl;version=6	ENSGALG00000010843	GPR137B	0.340457
8	14280001	14460000	ensembl	gene	38607077	38673379	-	ID=gene:ENSGALG00000010573;Name=GSTCD;biotype=protein_coding;description=glutathione S-transferase C-terminal domain containing [Source:NCBI gene%3BAcc:422536];gene_id=ENSGALG00000010573;logic_name=ensembl;version=7	ENSGALG00000010573	GSTCD	0.340457
8	14280001	14460000	ensembl	gene	38673417	38690114	+	ID=gene:ENSGALG00000010575;Name=INTS12;biotype=protein_coding;description=integrator complex subunit 12 [Source:NCBI gene%3BAcc:422537];gene_id=ENSGALG00000010575;logic_name=ensembl;version=7	ENSGALG00000010575	INTS12	0.340457
8	14280001	14460000	ensembl	gene	38695973	38730384	-	ID=gene:ENSGALG00000010577;Name=ARHGEF38;biotype=protein_coding;description=Rho guanine nucleotide exchange factor 38 [Source:NCBI gene%3BAcc:428744];gene_id=ENSGALG00000010577;logic_name=ensembl;version=6	ENSGALG00000010577	ARHGEF38	0.340457
8	14280001	14460000	ensembl	gene	38669193	38684139	-	ID=gene:ENSGALG00000010346;Name=TGFB3;biotype=protein_coding;description=transforming growth factor beta 3 [Source:NCBI gene%3BAcc:396438];gene_id=ENSGALG00000010346;logic_name=ensembl;version=7	ENSGALG00000010346	TGFB3	0.340457
8	19360001	19440000	ensembl	gene	38686021	38729635	+	ID=gene:ENSGALG00000020415;Name=IFT43;biotype=protein_coding;description=intraflagellar transport 43 [Source:NCBI gene%3BAcc:771922];gene_id=ENSGALG00000020415;logic_name=ensembl;version=5	ENSGALG00000020415	IFT43	0.255648
8	19360001	19440000	ensembl	gene	38804855	38872224	-	ID=gene:ENSGALG00000010592;Name=TET2;biotype=protein_coding;description=tet methylcytosine dioxygenase 2 [Source:NCBI gene%3BAcc:422540];gene_id=ENSGALG00000010592;logic_name=ensembl;version=6	ENSGALG00000010592	TET2	0.255648
8	24620001	24740000	ensembl	gene	39066319	39104510	-	ID=gene:ENSGALG00000010372;Name=ANGEL1;biotype=protein_coding;description=angel homolog 1 [Source:NCBI gene%3BAcc:423370];gene_id=ENSGALG00000010372;logic_name=ensembl;version=6	ENSGALG00000010372	ANGEL1	0.222143
8	24620001	24740000	ensembl	gene	39074525	39084657	+	ID=gene:ENSGALG00000043036;Name=VASH1;biotype=protein_coding;description=vasohibin 1 [Source:NCBI gene%3BAcc:423369];gene_id=ENSGALG00000043036;logic_name=ensembl;version=2	ENSGALG00000043036	VASH1	0.222143
8	24620001	24740000	ensembl	gene	39103652	39113949	+	ID=gene:ENSGALG00000048497;biotype=protein_coding;gene_id=ENSGALG00000048497;logic_name=ensembl;version=1	ENSGALG00000048497		0.222143
8	24620001	24740000	ensembl	gene	39167827	39202586	+	ID=gene:ENSGALG00000010596;Name=TACR3;biotype=protein_coding;description=tachykinin receptor 3 [Source:NCBI gene%3BAcc:768993];gene_id=ENSGALG00000010596;logic_name=ensembl;version=6	ENSGALG00000010596	TACR3	0.222143
8	28420001	28480000	ensembl	gene	39363123	39387660	-	ID=gene:ENSGALG00000041962;Name=POMT2;biotype=protein_coding;description=protein O-mannosyltransferase 2 [Source:NCBI gene%3BAcc:423373];gene_id=ENSGALG00000041962;logic_name=ensembl;version=2	ENSGALG00000041962	POMT2	0.230233
8	29640001	29680000	ensembl	gene	39387369	39397465	+	ID=gene:ENSGALG00000010432;Name=GSTZ1;biotype=protein_coding;description=glutathione S-transferase zeta 1 [Source:NCBI gene%3BAcc:423374];gene_id=ENSGALG00000010432;logic_name=ensembl;version=7	ENSGALG00000010432	GSTZ1	0.338093
9	4680001	4720000	ensembl	gene	39551703	39564681	-	ID=gene:ENSGALG00000010485;Name=ALKBH1;biotype=protein_coding;description=alkB homolog 1%2C histone H2A dioxygenase [Source:NCBI gene%3BAcc:428898];gene_id=ENSGALG00000010485;logic_name=ensembl;version=4	ENSGALG00000010485	ALKBH1	0.316691
9	11620001	11660000	ensembl	gene	39564609	39567636	+	ID=gene:ENSGALG00000031238;Name=SLIRP;biotype=protein_coding;description=SRA stem-loop interacting RNA binding protein [Source:NCBI gene%3BAcc:772054];gene_id=ENSGALG00000031238;logic_name=ensembl;version=3	ENSGALG00000031238	SLIRP	0.277266
9	14660001	14700000	ensembl	gene	39567130	39584221	-	ID=gene:ENSGALG00000010501;Name=SNW1;biotype=protein_coding;description=SNW domain containing 1 [Source:NCBI gene%3BAcc:423381];gene_id=ENSGALG00000010501;logic_name=ensembl;version=6	ENSGALG00000010501	SNW1	0.34084
9	19640001	19700000	ensembl	gene	39583740	39664776	+	ID=gene:ENSGALG00000010504;Name=ADCK1;biotype=protein_coding;description=aarF domain containing kinase 1 [Source:NCBI gene%3BAcc:423382];gene_id=ENSGALG00000010504;logic_name=ensembl;version=6	ENSGALG00000010504	ADCK1	0.288632
10	500001	540000	ensembl	gene	39750588	39775485	-	ID=gene:ENSGALG00000010654;Name=TRAPPC11;biotype=protein_coding;description=trafficking protein particle complex 11 [Source:NCBI gene%3BAcc:428748];gene_id=ENSGALG00000010654;logic_name=ensembl;version=5	ENSGALG00000010654	TRAPPC11	0.289511
10	2380001	2460000	ensembl	gene	39775032	39783823	+	ID=gene:ENSGALG00000010658;Name=RWDD4;biotype=protein_coding;description=RWD domain containing 4 [Source:NCBI gene%3BAcc:428749];gene_id=ENSGALG00000010658;logic_name=ensembl;version=6	ENSGALG00000010658	RWDD4	0.270862
10	6240001	6380000	ensembl	gene	39817848	39827168	-	ID=gene:ENSGALG00000010659;Name=ING2;biotype=protein_coding;description=inhibitor of growth family member 2 [Source:NCBI gene%3BAcc:422553];gene_id=ENSGALG00000010659;logic_name=ensembl;version=8	ENSGALG00000010659	ING2	0.324279
10	6240001	6380000	ensembl	gene	39828633	39831534	-	ID=gene:ENSGALG00000010661;Name=CDKN2AIP;biotype=protein_coding;description=CDKN2A interacting protein [Source:NCBI gene%3BAcc:769372];gene_id=ENSGALG00000010661;logic_name=ensembl;version=7	ENSGALG00000010661	CDKN2AIP	0.324279
10	6240001	6380000	ensembl	gene	39844405	39848234	-	ID=gene:ENSGALG00000011065;Name=SPRTN;biotype=protein_coding;description=SprT-like N-terminal domain [Source:NCBI gene%3BAcc:421530];gene_id=ENSGALG00000011065;logic_name=ensembl;version=6	ENSGALG00000011065	SPRTN	0.324279
10	6240001	6380000	ensembl	gene	39848255	39851675	+	ID=gene:ENSGALG00000043280;Name=EXOC8;biotype=protein_coding;description=exocyst complex component 8 [Source:NCBI gene%3BAcc:421531];gene_id=ENSGALG00000043280;logic_name=ensembl;version=2	ENSGALG00000043280	EXOC8	0.324279
10	6900001	6960000	ensembl	gene	39870601	39877069	+	ID=gene:ENSGALG00000025738;Name=RHOU;biotype=protein_coding;description=ras homolog family member U [Source:NCBI gene%3BAcc:428589];gene_id=ENSGALG00000025738;logic_name=ensembl;version=3	ENSGALG00000025738	RHOU	0.282785
10	7780001	7820000	ensembl	gene	39881333	39966929	-	ID=gene:ENSGALG00000010668;Name=WWC2;biotype=protein_coding;description=WW and C2 domain containing 2 [Source:NCBI gene%3BAcc:422555];gene_id=ENSGALG00000010668;logic_name=ensembl;version=6	ENSGALG00000010668	WWC2	0.278576
10	9500001	9580000	ensembl	gene	40078293	40127386	+	ID=gene:ENSGALG00000011465;Name=STT3B;biotype=protein_coding;description=STT3B%2C catalytic subunit of the oligosaccharyltransferase complex [Source:NCBI gene%3BAcc:428444];gene_id=ENSGALG00000011465;logic_name=ensembl;version=7	ENSGALG00000011465	STT3B	0.260056
10	9500001	9580000	ensembl	gene	40134661	40237864	-	ID=gene:ENSGALG00000050427;Name=OSBPL10;biotype=protein_coding;description=oxysterol binding protein like 10 [Source:NCBI gene%3BAcc:420663];gene_id=ENSGALG00000050427;logic_name=ensembl;version=1	ENSGALG00000050427	OSBPL10	0.260056
10	9500001	9580000	ensembl	gene	40280597	40569224	-	ID=gene:ENSGALG00000010958;Name=PPFIA2;biotype=protein_coding;description=PTPRF interacting protein alpha 2 [Source:NCBI gene%3BAcc:417877];gene_id=ENSGALG00000010958;logic_name=ensembl;version=6	ENSGALG00000010958	PPFIA2	0.260056
10	9500001	9580000	ensembl	gene	40752235	40769122	-	ID=gene:ENSGALG00000026005;Name=DIO2;biotype=protein_coding;description=deiodinase%2C iodothyronine type II [Source:NCBI gene%3BAcc:373903];gene_id=ENSGALG00000026005;logic_name=ensembl;version=3	ENSGALG00000026005	DIO2	0.260056
10	14140001	14200000	ensembl	gene	40872945	40962655	-	ID=gene:ENSGALG00000010562;Name=CEP128;biotype=protein_coding;description=centrosomal protein 128 [Source:NCBI gene%3BAcc:428899];gene_id=ENSGALG00000010562;logic_name=ensembl;version=5	ENSGALG00000010562	CEP128	0.251827
10	16240001	16280000	ensembl	gene	40973189	41020852	+	ID=gene:ENSGALG00000010572;Name=TSHR;biotype=protein_coding;description=thyroid stimulating hormone receptor [Source:NCBI gene%3BAcc:428900];gene_id=ENSGALG00000010572;logic_name=ensembl;version=4	ENSGALG00000010572	TSHR	0.280728
10	17560001	17620000	ensembl	gene	41030173	41056607	-	ID=gene:ENSGALG00000010576;Name=GTF2A1;biotype=protein_coding;description=general transcription factor IIA subunit 1 [Source:NCBI gene%3BAcc:423389];gene_id=ENSGALG00000010576;logic_name=ensembl;version=6	ENSGALG00000010576	GTF2A1	0.278018
10	18540001	18580000	ensembl	gene	41149257	41176115	-	ID=gene:ENSGALG00000010581;Name=SEL1L;biotype=protein_coding;description=SEL1L ERAD E3 ligase adaptor subunit [Source:NCBI gene%3BAcc:423391];gene_id=ENSGALG00000010581;logic_name=ensembl;version=6	ENSGALG00000010581	SEL1L	0.269396
10	18960001	19040000	ensembl	gene	41184789	41205075	+	ID=gene:ENSGALG00000036807;Name=NOD1;biotype=protein_coding;description=nucleotide binding oligomerization domain containing 1 [Source:NCBI gene%3BAcc:420677];gene_id=ENSGALG00000036807;logic_name=ensembl;version=2	ENSGALG00000036807	NOD1	0.280857
11	220001	280000	ensembl	gene	41213767	41265858	-	ID=gene:ENSGALG00000031163;Name=ZNRF2;biotype=protein_coding;description=zinc and ring finger 2 [Source:NCBI gene%3BAcc:420678];gene_id=ENSGALG00000031163;logic_name=ensembl;version=2	ENSGALG00000031163	ZNRF2	0.302875
11	220001	280000	ensembl	gene	41691462	41825582	-	ID=gene:ENSGALG00000011205;Name=SMOC2;biotype=protein_coding;description=SPARC related modular calcium binding 2 [Source:NCBI gene%3BAcc:421559];gene_id=ENSGALG00000011205;logic_name=ensembl;version=6	ENSGALG00000011205	SMOC2	0.302875
11	700001	760000	ensembl	gene	41622054	41669122	+	ID=gene:ENSGALG00000034340;Name=ATP2C1;biotype=protein_coding;description=ATPase secretory pathway Ca2+ transporting 1 [Source:NCBI gene%3BAcc:428450];gene_id=ENSGALG00000034340;logic_name=ensembl;version=2	ENSGALG00000034340	ATP2C1	0.289467
11	700001	760000	ensembl	gene	41671431	41675062	-	ID=gene:ENSGALG00000036171;biotype=protein_coding;description=asteroid homolog 1 (Drosophila) [Source:NCBI gene%3BAcc:420684];gene_id=ENSGALG00000036171;logic_name=ensembl;version=2	ENSGALG00000036171		0.289467
11	700001	760000	ensembl	gene	42211864	42223799	+	ID=gene:ENSGALG00000010716;Name=AGA;biotype=protein_coding;description=aspartylglucosaminidase [Source:NCBI gene%3BAcc:422558];gene_id=ENSGALG00000010716;logic_name=ensembl;version=5	ENSGALG00000010716	AGA	0.289467
11	1460001	1500000	ensembl	gene	42233732	42250523	-	ID=gene:ENSGALG00000010719;Name=NEIL3;biotype=protein_coding;description=nei like DNA glycosylase 3 [Source:NCBI gene%3BAcc:428750];gene_id=ENSGALG00000010719;logic_name=ensembl;version=7	ENSGALG00000010719	NEIL3	0.286733
11	1460001	1500000	ensembl	gene	42251047	42358204	-	ID=gene:ENSGALG00000028360;Name=MGAT4C;biotype=protein_coding;description=MGAT4 family member C [Source:NCBI gene%3BAcc:427873];gene_id=ENSGALG00000028360;logic_name=ensembl;version=3	ENSGALG00000028360	MGAT4C	0.286733
11	1460001	1500000	ensembl	gene	42391306	42393294	+	ID=gene:ENSGALG00000010589;Name=FLRT2;biotype=protein_coding;description=fibronectin leucine rich transmembrane protein 2 [Source:NCBI gene%3BAcc:428901];gene_id=ENSGALG00000010589;logic_name=ensembl;version=6	ENSGALG00000010589	FLRT2	0.286733
11	1460001	1500000	ensembl	gene	43322569	43326909	-	ID=gene:ENSGALG00000011207;Name=DUSP6;biotype=protein_coding;description=dual specificity phosphatase 6 [Source:NCBI gene%3BAcc:374272];gene_id=ENSGALG00000011207;logic_name=ensembl;version=5	ENSGALG00000011207	DUSP6	0.286733
11	1660001	1700000	ensembl	gene	43276034	43439484	+	ID=gene:ENSGALG00000011537;Name=PDE10A;biotype=protein_coding;description=phosphodiesterase 10A [Source:NCBI gene%3BAcc:421574];gene_id=ENSGALG00000011537;logic_name=ensembl;version=6	ENSGALG00000011537	PDE10A	0.305845
11	2320001	2380000	ensembl	gene	43386278	43407735	+	ID=gene:ENSGALG00000037203;Name=CTNNB1;biotype=protein_coding;description=catenin beta 1 [Source:NCBI gene%3BAcc:395964];gene_id=ENSGALG00000037203;logic_name=ensembl;version=3	ENSGALG00000037203	CTNNB1	0.271638
11	2460001	2520000	ensembl	gene	45283852	45353246	+	ID=gene:ENSGALG00000011571;Name=AGPAT4;biotype=protein_coding;description=1-acylglycerol-3-phosphate O-acyltransferase 4 [Source:NCBI gene%3BAcc:421578];gene_id=ENSGALG00000011571;logic_name=ensembl;version=6	ENSGALG00000011571	AGPAT4	0.278692
11	2460001	2520000	ensembl	gene	45356209	45429063	-	ID=gene:ENSGALG00000020003;Name=MAP3K4;biotype=protein_coding;description=mitogen-activated protein kinase kinase kinase 4 [Source:NCBI gene%3BAcc:421579];gene_id=ENSGALG00000020003;logic_name=ensembl;version=5	ENSGALG00000020003	MAP3K4	0.278692
11	2460001	2520000	ensembl	gene	45849153	45873663	-	ID=gene:ENSGALG00000034493;Name=DCLK3;biotype=protein_coding;description=doublecortin like kinase 3 [Source:NCBI gene%3BAcc:776499];gene_id=ENSGALG00000034493;logic_name=ensembl;version=2	ENSGALG00000034493	DCLK3	0.278692
11	2460001	2520000	ensembl	gene	46588323	46628360	-	ID=gene:ENSGALG00000012275;Name=EPM2A;biotype=protein_coding;description=epilepsy%2C progressive myoclonus type 2A%2C Lafora disease (laforin) [Source:NCBI gene%3BAcc:421611];gene_id=ENSGALG00000012275;logic_name=ensembl;version=6	ENSGALG00000012275	EPM2A	0.278692
11	4160001	4200000	ensembl	gene	46644883	46659412	-	ID=gene:ENSGALG00000041684;Name=FBXO30;biotype=protein_coding;description=F-box protein 30 [Source:NCBI gene%3BAcc:421612];gene_id=ENSGALG00000041684;logic_name=ensembl;version=2	ENSGALG00000041684	FBXO30	0.277864
11	7740001	7800000	ensembl	gene	46689545	46735983	-	ID=gene:ENSGALG00000012289;Name=SHPRH;biotype=protein_coding;description=SNF2 histone linker PHD RING helicase [Source:NCBI gene%3BAcc:421613];gene_id=ENSGALG00000012289;logic_name=ensembl;version=6	ENSGALG00000012289	SHPRH	0.255685
11	7740001	7800000	ensembl	gene	47315630	47378660	-	ID=gene:ENSGALG00000041820;Name=NPSR1;biotype=protein_coding;description=neuropeptide S receptor 1 [Source:NCBI gene%3BAcc:428462];gene_id=ENSGALG00000041820;logic_name=ensembl;version=2	ENSGALG00000041820	NPSR1	0.255685
11	7740001	7800000	ensembl	gene	47983446	48374220	+	ID=gene:ENSGALG00000011319;Name=ADGRL3;biotype=protein_coding;description=adhesion G protein-coupled receptor L3 [Source:NCBI gene%3BAcc:422616];gene_id=ENSGALG00000011319;logic_name=ensembl;version=6	ENSGALG00000011319	ADGRL3	0.255685
11	12160001	12200000	ensembl	gene	48424046	48474322	+	ID=gene:ENSGALG00000041575;Name=PPP1R14C;biotype=protein_coding;description=protein phosphatase 1 regulatory inhibitor subunit 14C [Source:NCBI gene%3BAcc:421630];gene_id=ENSGALG00000041575;logic_name=ensembl;version=2	ENSGALG00000041575	PPP1R14C	0.276631
11	12860001	12900000	ensembl	gene	48468643	48670570	-	ID=gene:ENSGALG00000011809;Name=GRIN2B;biotype=protein_coding;description=glutamate ionotropic receptor NMDA type subunit 2B [Source:NCBI gene%3BAcc:417965];gene_id=ENSGALG00000011809;logic_name=ensembl;version=5	ENSGALG00000011809	GRIN2B	0.255594
11	18020001	18080000	ensembl	gene	49661337	49711121	+	ID=gene:ENSGALG00000031713;biotype=protein_coding;gene_id=ENSGALG00000031713;logic_name=ensembl;version=2	ENSGALG00000031713		0.254078
11	18180001	18340000	ensembl	gene	50120269	50164133	-	ID=gene:ENSGALG00000012050;Name=TNRC6B;biotype=protein_coding;description=trinucleotide repeat containing 6B [Source:NCBI gene%3BAcc:418010];gene_id=ENSGALG00000012050;logic_name=ensembl;version=7	ENSGALG00000012050	TNRC6B	0.27485
11	18360001	18440000	ensembl	gene	50212212	50372852	+	ID=gene:ENSGALG00000031105;Name=SLC4A4;biotype=protein_coding;description=solute carrier family 4 member 4 [Source:NCBI gene%3BAcc:422649];gene_id=ENSGALG00000031105;logic_name=ensembl;version=2	ENSGALG00000031105	SLC4A4	0.356085
11	18360001	18440000	ensembl	gene	50722658	50728122	-	ID=gene:ENSGALG00000011626;Name=COX18;biotype=protein_coding;description=COX18%2C cytochrome c oxidase assembly factor [Source:NCBI gene%3BAcc:422650];gene_id=ENSGALG00000011626;logic_name=ensembl;version=6	ENSGALG00000011626	COX18	0.356085
11	18360001	18440000	ensembl	gene	50730426	50809631	-	ID=gene:ENSGALG00000011642;Name=ANKRD17;biotype=protein_coding;description=ankyrin repeat domain 17 [Source:NCBI gene%3BAcc:422651];gene_id=ENSGALG00000011642;logic_name=ensembl;version=7	ENSGALG00000011642	ANKRD17	0.356085
11	18360001	18440000	ensembl	gene	51603053	51612923	+	ID=gene:ENSGALG00000011684;Name=STAP1;biotype=protein_coding;description=signal transducing adaptor family member 1 [Source:NCBI gene%3BAcc:428761];gene_id=ENSGALG00000011684;logic_name=ensembl;version=5	ENSGALG00000011684	STAP1	0.356085
11	18360001	18440000	ensembl	gene	51615757	51647742	-	ID=gene:ENSGALG00000011762;Name=UBA6;biotype=protein_coding;description=ubiquitin like modifier activating enzyme 6 [Source:NCBI gene%3BAcc:422655];gene_id=ENSGALG00000011762;logic_name=ensembl;version=6	ENSGALG00000011762	UBA6	0.356085
11	18360001	18440000	ensembl	gene	52002017	52109904	+	ID=gene:ENSGALG00000037377;Name=TULP4;biotype=protein_coding;description=tubby like protein 4 [Source:NCBI gene%3BAcc:421658];gene_id=ENSGALG00000037377;logic_name=ensembl;version=2	ENSGALG00000037377	TULP4	0.356085
11	18360001	18440000	ensembl	gene	53591410	53626354	-	ID=gene:ENSGALG00000012638;Name=CRY1;biotype=protein_coding;description=cryptochrome circadian regulator 1 [Source:NCBI gene%3BAcc:374093];gene_id=ENSGALG00000012638;logic_name=ensembl;version=6	ENSGALG00000012638	CRY1	0.356085
11	18360001	18440000	ensembl	gene	54109012	54173032	+	ID=gene:ENSGALG00000011961;Name=TNIP3;biotype=protein_coding;description=TNFAIP3 interacting protein 3 [Source:NCBI gene%3BAcc:771693];gene_id=ENSGALG00000011961;logic_name=ensembl;version=7	ENSGALG00000011961	TNIP3	0.356085
11	19620001	19660000	ensembl	gene	54187801	54205828	+	ID=gene:ENSGALG00000011962;Name=NDNF;biotype=protein_coding;description=neuron-derived neurotrophic factor [Source:NCBI gene%3BAcc:422672];gene_id=ENSGALG00000011962;logic_name=ensembl;version=7	ENSGALG00000011962	NDNF	0.300109
11	19700001	19740000	ensembl	gene	54227745	54309687	+	ID=gene:ENSGALG00000011963;Name=PRDM5;biotype=protein_coding;description=PR/SET domain 5 [Source:NCBI gene%3BAcc:422673];gene_id=ENSGALG00000011963;logic_name=ensembl;version=7	ENSGALG00000011963	PRDM5	0.264996
11	19700001	19740000	ensembl	gene	54333887	54374347	+	ID=gene:ENSGALG00000012697;Name=SLC41A2;biotype=protein_coding;description=solute carrier family 41 member 2 [Source:NCBI gene%3BAcc:427913];gene_id=ENSGALG00000012697;logic_name=ensembl;version=6	ENSGALG00000012697	SLC41A2	0.264996
11	19700001	19740000	ensembl	gene	54476377	54526547	+	ID=gene:ENSGALG00000037246;Name=RAMP3;biotype=protein_coding;description=receptor activity modifying protein 3 [Source:NCBI gene%3BAcc:420786];gene_id=ENSGALG00000037246;logic_name=ensembl;version=2	ENSGALG00000037246	RAMP3	0.264996
11	19860001	19920000	ensembl	gene	54710632	54882357	+	ID=gene:ENSGALG00000031170;Name=ADCY1;biotype=protein_coding;description=adenylate cyclase 1 [Source:NCBI gene%3BAcc:420788];gene_id=ENSGALG00000031170;logic_name=ensembl;version=2	ENSGALG00000031170	ADCY1	0.342718
11	19860001	19920000	ensembl	gene	54916522	54922765	+	ID=gene:ENSGALG00000043493;Name=IGFBP1;biotype=protein_coding;description=insulin like growth factor binding protein 1 [Source:NCBI gene%3BAcc:408027];gene_id=ENSGALG00000043493;logic_name=ensembl;version=2	ENSGALG00000043493	IGFBP1	0.342718
11	19860001	19920000	ensembl	gene	54815201	54903904	-	ID=gene:ENSGALG00000011994;Name=SYNPO2;biotype=protein_coding;description=synaptopodin 2 [Source:NCBI gene%3BAcc:428768];gene_id=ENSGALG00000011994;logic_name=ensembl;version=5	ENSGALG00000011994	SYNPO2	0.342718
11	19860001	19920000	ensembl	gene	55281097	55330373	+	ID=gene:ENSGALG00000012755;Name=IGF-I;biotype=protein_coding;description=insulin like growth factor 1 [Source:NCBI gene%3BAcc:418090];gene_id=ENSGALG00000012755;logic_name=ensembl;version=3	ENSGALG00000012755	IGF-I	0.342718
11	19860001	19920000	ensembl	gene	55369893	55417954	-	ID=gene:ENSGALG00000012756;Name=PARPBP;biotype=protein_coding;description=PARP1 binding protein [Source:NCBI gene%3BAcc:418092];gene_id=ENSGALG00000012756;logic_name=ensembl;version=7	ENSGALG00000012756	PARPBP	0.342718
12	2400001	2440000	ensembl	gene	55372179	55373646	+	ID=gene:ENSGALG00000012757;Name=PMCH;biotype=protein_coding;description=pro-melanin concentrating hormone [Source:NCBI gene%3BAcc:418091];gene_id=ENSGALG00000012757;logic_name=ensembl;version=6	ENSGALG00000012757	PMCH	0.265276
12	8660001	8700000	ensembl	gene	55418026	55444014	+	ID=gene:ENSGALG00000012759;Name=NUP37;biotype=protein_coding;description=nucleoporin 37 [Source:NCBI gene%3BAcc:418093];gene_id=ENSGALG00000012759;logic_name=ensembl;version=6	ENSGALG00000012759	NUP37	0.271889
12	10320001	10400000	ensembl	gene	55450039	55465325	+	ID=gene:ENSGALG00000012760;Name=WASHC3;biotype=protein_coding;description=coiled-coil domain containing 53 [Source:NCBI gene%3BAcc:418094];gene_id=ENSGALG00000012760;logic_name=ensembl;version=6	ENSGALG00000012760	WASHC3	0.253666
12	11780001	11820000	ensembl	gene	55581694	55687960	+	ID=gene:ENSGALG00000012094;Name=SLC35F4;biotype=protein_coding;description=solute carrier family 35 member F4 [Source:NCBI gene%3BAcc:776258];gene_id=ENSGALG00000012094;logic_name=ensembl;version=6	ENSGALG00000012094	SLC35F4	0.281557
12	11780001	11820000	ensembl	gene	55750244	55990181	-	ID=gene:ENSGALG00000012791;Name=TBXAS1;biotype=protein_coding;description=thromboxane A synthase 1 [Source:NCBI gene%3BAcc:418101];gene_id=ENSGALG00000012791;logic_name=ensembl;version=6	ENSGALG00000012791	TBXAS1	0.281557
12	19240001	19300000	ensembl	gene	56858322	56862421	-	ID=gene:ENSGALG00000013990;Name=RPS12;biotype=protein_coding;description=ribosomal protein S12 [Source:NCBI gene%3BAcc:421698];gene_id=ENSGALG00000013990;logic_name=ensembl;version=7	ENSGALG00000013990	RPS12	0.282875
13	480001	540000	ensembl	gene	56867709	56881574	+	ID=gene:ENSGALG00000019961;Name=SLC18B1;biotype=protein_coding;description=solute carrier family 18 member B1 [Source:NCBI gene%3BAcc:421699];gene_id=ENSGALG00000019961;logic_name=ensembl;version=6	ENSGALG00000019961	SLC18B1	0.256963
13	2120001	2160000	ensembl	gene	56725180	57009349	-	ID=gene:ENSGALG00000012044;Name=ANK2;biotype=protein_coding;description=ankyrin 2 [Source:NCBI gene%3BAcc:422689];gene_id=ENSGALG00000012044;logic_name=ensembl;version=6	ENSGALG00000012044	ANK2	0.299625
13	9360001	9400000	ensembl	gene	56993933	57046070	+	ID=gene:ENSGALG00000002911;Name=MOXD1;biotype=protein_coding;description=monooxygenase DBH like 1 [Source:NCBI gene%3BAcc:395333];gene_id=ENSGALG00000002911;logic_name=ensembl;version=6	ENSGALG00000002911	MOXD1	0.34512
13	17340001	17400000	ensembl	gene	57435331	57641794	+	ID=gene:ENSGALG00000012890;Name=DGKI;biotype=protein_coding;description=diacylglycerol kinase iota [Source:NCBI gene%3BAcc:418124];gene_id=ENSGALG00000012890;logic_name=ensembl;version=6	ENSGALG00000012890	DGKI	0.277498
13	17340001	17400000	ensembl	gene	57808038	57809438	-	ID=gene:ENSGALG00000012894;Name=CHRM2;biotype=protein_coding;description=cholinergic receptor muscarinic 2 [Source:NCBI gene%3BAcc:418126];gene_id=ENSGALG00000012894;logic_name=ensembl;version=4	ENSGALG00000012894	CHRM2	0.277498
14	3920001	4020000	ensembl	gene	58645835	59035307	+	ID=gene:ENSGALG00000037423;Name=PTPRK;biotype=protein_coding;description=protein tyrosine phosphatase%2C receptor type K [Source:NCBI gene%3BAcc:421711];gene_id=ENSGALG00000037423;logic_name=ensembl;version=2	ENSGALG00000037423	PTPRK	0.259001
14	11360001	11440000	ensembl	gene	59052743	59130068	+	ID=gene:ENSGALG00000014821;Name=THEMIS;biotype=protein_coding;description=thymocyte selection associated [Source:NCBI gene%3BAcc:769224];gene_id=ENSGALG00000014821;logic_name=ensembl;version=6	ENSGALG00000014821	THEMIS	0.292305
14	12480001	12540000	ensembl	gene	59142047	59154607	-	ID=gene:ENSGALG00000045522;Name=C6orf58;biotype=protein_coding;description=chromosome 6 open reading frame 58 [Source:NCBI gene%3BAcc:421712];gene_id=ENSGALG00000045522;logic_name=ensembl;version=2	ENSGALG00000045522	C6orf58	0.358056
14	12480001	12540000	ensembl	gene	59650477	59690594	-	ID=gene:ENSGALG00000012505;Name=LRFN5;biotype=protein_coding;description=leucine rich repeat and fibronectin type III domain containing 5 [Source:NCBI gene%3BAcc:423599];gene_id=ENSGALG00000012505;logic_name=ensembl;version=6	ENSGALG00000012505	LRFN5	0.358056
14	12480001	12540000	ensembl	gene	60138294	60190411	-	ID=gene:ENSGALG00000014843;Name=TPD52L1;biotype=protein_coding;description=tumor protein D52-like 1 [Source:NCBI gene%3BAcc:374049];gene_id=ENSGALG00000014843;logic_name=ensembl;version=6	ENSGALG00000014843	TPD52L1	0.358056
14	12480001	12540000	ensembl	gene	60319457	60834072	-	ID=gene:ENSGALG00000039756;Name=NKAIN2;biotype=protein_coding;description=Na+/K+ transporting ATPase interacting 2 [Source:NCBI gene%3BAcc:421720];gene_id=ENSGALG00000039756;logic_name=ensembl;version=2	ENSGALG00000039756	NKAIN2	0.358056
14	14000001	14120000	ensembl	gene	61157421	61206950	-	ID=gene:ENSGALG00000014853;Name=CLVS2;biotype=protein_coding;description=clavesin 2 [Source:NCBI gene%3BAcc:428616];gene_id=ENSGALG00000014853;logic_name=ensembl;version=4	ENSGALG00000014853	CLVS2	0.36088
14	14000001	14120000	ensembl	gene	61103336	61144857	-	ID=gene:ENSGALG00000050288;Name=DCP1B;biotype=protein_coding;description=decapping mRNA 1B [Source:NCBI gene%3BAcc:772197];gene_id=ENSGALG00000050288;logic_name=ensembl;version=1	ENSGALG00000050288	DCP1B	0.36088
14	14000001	14120000	ensembl	gene	61134027	61599794	+	ID=gene:ENSGALG00000013022;Name=CACNA1C;biotype=protein_coding;description=calcium voltage-gated channel subunit alpha1 C [Source:NCBI gene%3BAcc:395891];gene_id=ENSGALG00000013022;logic_name=ensembl;version=6	ENSGALG00000013022	CACNA1C	0.36088
14	14000001	14120000	ensembl	gene	61267336	61280317	-	ID=gene:ENSGALG00000049882;Name=SMPDL3A;biotype=protein_coding;description=sphingomyelin phosphodiesterase acid like 3A [Source:NCBI gene%3BAcc:776223];gene_id=ENSGALG00000049882;logic_name=ensembl;version=1	ENSGALG00000049882	SMPDL3A	0.36088
14	14580001	14660000	ensembl	gene	61372227	61386774	+	ID=gene:ENSGALG00000014868;Name=SERINC1;biotype=protein_coding;description=serine incorporator 1 [Source:NCBI gene%3BAcc:421722];gene_id=ENSGALG00000014868;logic_name=ensembl;version=7	ENSGALG00000014868	SERINC1	0.259618
14	14580001	14660000	ensembl	gene	61386544	61409041	-	ID=gene:ENSGALG00000038420;Name=HSF2;biotype=protein_coding;description=heat shock transcription factor 2 [Source:NCBI gene%3BAcc:421724];gene_id=ENSGALG00000038420;logic_name=ensembl;version=2	ENSGALG00000038420	HSF2	0.259618
14	16020001	16080000	ensembl	gene	62548908	62691253	+	ID=gene:ENSGALG00000014878;Name=MAN1A1;biotype=protein_coding;description=mannosidase alpha class 1A member 1 [Source:NCBI gene%3BAcc:421726];gene_id=ENSGALG00000014878;logic_name=ensembl;version=6	ENSGALG00000014878	MAN1A1	0.416293
14	16020001	16080000	ensembl	gene	62631477	62735236	-	ID=gene:ENSGALG00000028186;Name=RERG;biotype=protein_coding;description=RAS like estrogen regulated growth inhibitor [Source:NCBI gene%3BAcc:418173];gene_id=ENSGALG00000028186;logic_name=ensembl;version=4	ENSGALG00000028186	RERG	0.416293
14	16120001	16180000	ensembl	gene	62907589	62999208	+	ID=gene:ENSGALG00000013615;Name=MTUS1;biotype=protein_coding;description=microtubule associated tumor suppressor 1 [Source:NCBI gene%3BAcc:422729];gene_id=ENSGALG00000013615;logic_name=ensembl;version=6	ENSGALG00000013615	MTUS1	0.353629
15	160001	200000	ensembl	gene	63086092	63091470	+	ID=gene:ENSGALG00000014917;Name=VGLL2;biotype=protein_coding;description=vestigial like family member 2 [Source:NCBI gene%3BAcc:421735];gene_id=ENSGALG00000014917;logic_name=ensembl;version=6	ENSGALG00000014917	VGLL2	0.348025
15	300001	520000	ensembl	gene	63103068	63175476	-	ID=gene:ENSGALG00000014913;Name=ROS1;biotype=protein_coding;description=ROS proto-oncogene 1%2C receptor tyrosine kinase [Source:NCBI gene%3BAcc:396192];gene_id=ENSGALG00000014913;logic_name=ensembl;version=5	ENSGALG00000014913	ROS1	0.260151
15	300001	520000	ensembl	gene	63189791	63235852	+	ID=gene:ENSGALG00000014907;Name=DCBLD1;biotype=protein_coding;description=discoidin%2C CUB and LCCL domain containing 1 [Source:NCBI gene%3BAcc:421734];gene_id=ENSGALG00000014907;logic_name=ensembl;version=6	ENSGALG00000014907	DCBLD1	0.260151
15	300001	520000	ensembl	gene	63215055	63261190	-	ID=gene:ENSGALG00000013661;Name=MICU3;biotype=protein_coding;description=mitochondrial calcium uptake family member 3 [Source:NCBI gene%3BAcc:422736];gene_id=ENSGALG00000013661;logic_name=ensembl;version=6	ENSGALG00000013661	MICU3	0.260151
15	300001	520000	ensembl	gene	63267129	63271376	+	ID=gene:ENSGALG00000013663;Name=FGF20;biotype=protein_coding;description=fibroblast growth factor 20 [Source:NCBI gene%3BAcc:428779];gene_id=ENSGALG00000013663;logic_name=ensembl;version=6	ENSGALG00000013663	FGF20	0.260151
15	300001	520000	ensembl	gene	63296036	63310724	+	ID=gene:ENSGALG00000014899;Name=NUS1;biotype=protein_coding;description=NUS1 dehydrodolichyl diphosphate synthase subunit [Source:NCBI gene%3BAcc:421733];gene_id=ENSGALG00000014899;logic_name=ensembl;version=6	ENSGALG00000014899	NUS1	0.260151
15	1080001	1140000	ensembl	gene	66205998	66212328	-	ID=gene:ENSGALG00000049668;Name=MFSD4B;biotype=protein_coding;description=major facilitator superfamily domain containing 4B [Source:NCBI gene%3BAcc:428623];gene_id=ENSGALG00000049668;logic_name=ensembl;version=1	ENSGALG00000049668	MFSD4B	0.463071
15	1680001	1720000	ensembl	gene	66217809	66280609	-	ID=gene:ENSGALG00000015040;Name=SLC16A10;biotype=protein_coding;description=solute carrier family 16 member 10 [Source:NCBI gene%3BAcc:421753];gene_id=ENSGALG00000015040;logic_name=ensembl;version=7	ENSGALG00000015040	SLC16A10	0.388864
15	1680001	1720000	ensembl	gene	66523052	66554168	+	ID=gene:ENSGALG00000015055;Name=SLC22A16;biotype=protein_coding;description=solute carrier family 22 member 16 [Source:NCBI gene%3BAcc:421757];gene_id=ENSGALG00000015055;logic_name=ensembl;version=6	ENSGALG00000015055	SLC22A16	0.388864
15	3040001	3160000	ensembl	gene	66578513	66621450	+	ID=gene:ENSGALG00000041120;Name=METTL24;biotype=protein_coding;description=methyltransferase like 24 [Source:NCBI gene%3BAcc:421758];gene_id=ENSGALG00000041120;logic_name=ensembl;version=3	ENSGALG00000041120	METTL24	0.374787
15	3300001	3340000	ensembl	gene	66629521	66666402	-	ID=gene:ENSGALG00000015061;Name=CDC40;biotype=protein_coding;description=cell division cycle 40 [Source:NCBI gene%3BAcc:421760];gene_id=ENSGALG00000015061;logic_name=ensembl;version=6	ENSGALG00000015061	CDC40	0.4131
15	3360001	3460000	ensembl	gene	66714941	66745219	+	ID=gene:ENSGALG00000015066;Name=WASF1;biotype=protein_coding;description=WAS protein family member 1 [Source:NCBI gene%3BAcc:421761];gene_id=ENSGALG00000015066;logic_name=ensembl;version=6	ENSGALG00000015066	WASF1	0.374792
15	4100001	4280000	ensembl	gene	66843524	66853791	-	ID=gene:ENSGALG00000013229;Name=CMAS;biotype=protein_coding;description=cytidine monophosphate N-acetylneuraminic acid synthetase [Source:NCBI gene%3BAcc:418199];gene_id=ENSGALG00000013229;logic_name=ensembl;version=7	ENSGALG00000013229	CMAS	0.276804
17	940001	980000	ensembl	gene	67391076	67462006	-	ID=gene:ENSGALG00000015303;Name=AFG1L;biotype=protein_coding;description=lactation elevated 1 [Source:NCBI gene%3BAcc:421770];gene_id=ENSGALG00000015303;logic_name=ensembl;version=6	ENSGALG00000015303	AFG1L	0.265058
17	1960001	2020000	ensembl	gene	67467464	67489909	+	ID=gene:ENSGALG00000015304;Name=SNX3;biotype=protein_coding;description=sorting nexin 3 [Source:NCBI gene%3BAcc:421772];gene_id=ENSGALG00000015304;logic_name=ensembl;version=5	ENSGALG00000015304	SNX3	0.290539
17	2500001	2540000	ensembl	gene	68858596	68885270	+	ID=gene:ENSGALG00000015410;Name=BVES;biotype=protein_coding;description=blood vessel epicardial substance [Source:NCBI gene%3BAcc:408032];gene_id=ENSGALG00000015410;logic_name=ensembl;version=7	ENSGALG00000015410	BVES	0.425092
17	4420001	4460000	ensembl	gene	68903432	68979504	-	ID=gene:ENSGALG00000026761;Name=LIN28B;biotype=protein_coding;description=lin-28 homolog B [Source:NCBI gene%3BAcc:421786];gene_id=ENSGALG00000026761;logic_name=ensembl;version=3	ENSGALG00000026761	LIN28B	0.315497
17	5940001	6000000	ensembl	gene	70157498	70521359	-	ID=gene:ENSGALG00000015434;Name=GRIK2;biotype=protein_coding;description=glutamate ionotropic receptor kainate type subunit 2 [Source:NCBI gene%3BAcc:428628];gene_id=ENSGALG00000015434;logic_name=ensembl;version=6	ENSGALG00000015434	GRIK2	0.306587
17	5940001	6000000	ensembl	gene	70672876	70939143	+	ID=gene:ENSGALG00000015465;Name=ASCC3;biotype=protein_coding;description=activating signal cointegrator 1 complex subunit 3 [Source:NCBI gene%3BAcc:421790];gene_id=ENSGALG00000015465;logic_name=ensembl;version=7	ENSGALG00000015465	ASCC3	0.306587
17	5940001	6000000	ensembl	gene	71193073	71261863	+	ID=gene:ENSGALG00000012923;Name=CDH9;biotype=protein_coding;description=cadherin 9 [Source:NCBI gene%3BAcc:428487];gene_id=ENSGALG00000012923;logic_name=ensembl;version=6	ENSGALG00000012923	CDH9	0.306587
17	5940001	6000000	ensembl	gene	71628882	71641293	+	ID=gene:ENSGALG00000011544;Name=BCL2L14;biotype=protein_coding;description=BCL2 like 14 [Source:NCBI gene%3BAcc:419096];gene_id=ENSGALG00000011544;logic_name=ensembl;version=7	ENSGALG00000011544	BCL2L14	0.306587
17	5940001	6000000	ensembl	gene	71658494	71767227	-	ID=gene:ENSGALG00000031503;Name=LRP6;biotype=protein_coding;description=LDL receptor related protein 6 [Source:NCBI gene%3BAcc:419097];gene_id=ENSGALG00000031503;logic_name=ensembl;version=2	ENSGALG00000031503	LRP6	0.306587
17	9440001	9500000	ensembl	gene	71980272	71988795	-	ID=gene:ENSGALG00000045619;Name=GPR19;biotype=protein_coding;description=G protein-coupled receptor 19 [Source:NCBI gene%3BAcc:100857902];gene_id=ENSGALG00000045619;logic_name=ensembl;version=2	ENSGALG00000045619	GPR19	0.311764
17	9500001	9560000	ensembl	gene	72649269	72664039	-	ID=gene:ENSGALG00000026372;Name=MANSC4;biotype=protein_coding;description=MANSC domain containing 4 [Source:NCBI gene%3BAcc:419047];gene_id=ENSGALG00000026372;logic_name=ensembl;version=3	ENSGALG00000026372	MANSC4	0.410245
17	10560001	10620000	ensembl	gene	72671873	72682871	+	ID=gene:ENSGALG00000017296;Name=KLHL42;biotype=protein_coding;description=kelch like family member 42 [Source:NCBI gene%3BAcc:419046];gene_id=ENSGALG00000017296;logic_name=ensembl;version=6	ENSGALG00000017296	KLHL42	0.285437
17	10560001	10620000	ensembl	gene	72752038	72764874	-	ID=gene:ENSGALG00000017295;Name=PTHLH;biotype=protein_coding;description=parathyroid hormone like hormone [Source:NCBI gene%3BAcc:396281];gene_id=ENSGALG00000017295;logic_name=ensembl;version=7	ENSGALG00000017295	PTHLH	0.285437
17	10560001	10620000	ensembl	gene	72867675	73073035	+	ID=gene:ENSGALG00000031666;Name=CCDC91;biotype=protein_coding;description=coiled-coil domain containing 91 [Source:NCBI gene%3BAcc:419045];gene_id=ENSGALG00000031666;logic_name=ensembl;version=2	ENSGALG00000031666	CCDC91	0.285437
18	900001	940000	ensembl	gene	73376533	73408302	+	ID=gene:ENSGALG00000039549;Name=SEL1L3;biotype=protein_coding;description=SEL1L family member 3 [Source:NCBI gene%3BAcc:422804];gene_id=ENSGALG00000039549;logic_name=ensembl;version=2	ENSGALG00000039549	SEL1L3	0.391513
18	1260001	1300000	ensembl	gene	73692460	73744226	+	ID=gene:ENSGALG00000014395;Name=DHX15;biotype=protein_coding;description=DEAH-box helicase 15 [Source:NCBI gene%3BAcc:422813];gene_id=ENSGALG00000014395;logic_name=ensembl;version=6	ENSGALG00000014395	DHX15	0.287207
18	2760001	2820000	ensembl	gene	75307454	75404609	+	ID=gene:ENSGALG00000015605;Name=BACH2;biotype=protein_coding;description=BTB domain and CNC homolog 2 [Source:NCBI gene%3BAcc:421809];gene_id=ENSGALG00000015605;logic_name=ensembl;version=5	ENSGALG00000015605	BACH2	0.344755
18	4760001	4800000	ensembl	gene	75358894	75406459	-	ID=gene:ENSGALG00000012952;Name=BASP1;biotype=protein_coding;description=brain abundant membrane attached signal protein 1 [Source:NCBI gene%3BAcc:373905];gene_id=ENSGALG00000012952;logic_name=ensembl;version=4	ENSGALG00000012952	BASP1	0.330418
18	4760001	4800000	ensembl	gene	75476115	75504709	-	ID=gene:ENSGALG00000014329;Name=FOXJ2;biotype=protein_coding;description=forkhead box J3 [Source:NCBI gene%3BAcc:418259];gene_id=ENSGALG00000014329;logic_name=ensembl;version=6	ENSGALG00000014329	FOXJ2	0.330418
18	4760001	4800000	ensembl	gene	75676381	75723185	+	ID=gene:ENSGALG00000040184;Name=RIMKLB;biotype=protein_coding;description=ribosomal modification protein rimK like family member B [Source:NCBI gene%3BAcc:418255];gene_id=ENSGALG00000040184;logic_name=ensembl;version=2	ENSGALG00000040184	RIMKLB	0.330418
18	6720001	6780000	ensembl	gene	75801992	75806876	+	ID=gene:ENSGALG00000054682;biotype=protein_coding;gene_id=ENSGALG00000054682;logic_name=ensembl;version=1	ENSGALG00000054682		0.321298
18	6720001	6780000	ensembl	gene	75726455	75920712	-	ID=gene:ENSGALG00000014425;Name=NCAPG;biotype=protein_coding;description=non-SMC condensin I complex subunit G [Source:NCBI gene%3BAcc:422822];gene_id=ENSGALG00000014425;logic_name=ensembl;version=6	ENSGALG00000014425	NCAPG	0.321298
18	6720001	6780000	ensembl	gene	75831410	75998658	-	ID=gene:ENSGALG00000031947;Name=FBXL7;biotype=protein_coding;description=F-box and leucine rich repeat protein 7 [Source:NCBI gene%3BAcc:428492];gene_id=ENSGALG00000031947;logic_name=ensembl;version=2	ENSGALG00000031947	FBXL7	0.321298
18	6920001	6980000	ensembl	gene	76025150	76382215	+	ID=gene:ENSGALG00000014485;Name=LDB2;biotype=protein_coding;description=LIM domain binding 2 [Source:NCBI gene%3BAcc:395631];gene_id=ENSGALG00000014485;logic_name=ensembl;version=6	ENSGALG00000014485	LDB2	0.365247
18	6920001	6980000	ensembl	gene	77307980	77318936	+	ID=gene:ENSGALG00000014362;Name=CD86;biotype=protein_coding;description=CD86 molecule [Source:NCBI gene%3BAcc:427944];gene_id=ENSGALG00000014362;logic_name=ensembl;version=6	ENSGALG00000014362	CD86	0.365247
18	10220001	10280000	ensembl	gene	77454326	77464115	-	ID=gene:ENSGALG00000014413;Name=CCDC58;biotype=protein_coding;description=coiled-coil domain containing 58 [Source:NCBI gene%3BAcc:418269];gene_id=ENSGALG00000014413;logic_name=ensembl;version=7	ENSGALG00000014413	CCDC58	0.298476
19	7640001	7700000	ensembl	gene	77463747	77472850	+	ID=gene:ENSGALG00000007378;Name=FAM162A;biotype=protein_coding;description=family with sequence similarity 162%2C member A [Source:NCBI gene%3BAcc:418270];gene_id=ENSGALG00000007378;logic_name=ensembl;version=6	ENSGALG00000007378	FAM162A	0.428134
20	3600001	3680000	ensembl	gene	77477877	77514773	-	ID=gene:ENSGALG00000014426;Name=KPNA1;biotype=protein_coding;description=karyopherin subunit alpha 1 [Source:NCBI gene%3BAcc:418271];gene_id=ENSGALG00000014426;logic_name=ensembl;version=5	ENSGALG00000014426	KPNA1	0.307226
20	3600001	3680000	ensembl	gene	77868375	77907969	+	ID=gene:ENSGALG00000052328;biotype=protein_coding;gene_id=ENSGALG00000052328;logic_name=ensembl;version=1	ENSGALG00000052328		0.307226
20	3600001	3680000	ensembl	gene	78099886	78110916	+	ID=gene:ENSGALG00000014683;Name=PEX5;biotype=protein_coding;description=peroxisomal biogenesis factor 5 [Source:NCBI gene%3BAcc:418299];gene_id=ENSGALG00000014683;logic_name=ensembl;version=6	ENSGALG00000014683	PEX5	0.307226
20	3600001	3680000	ensembl	gene	79986601	80511445	+	ID=gene:ENSGALG00000015554;Name=SORCS2;biotype=protein_coding;description=sortilin related VPS10 domain containing receptor 2 [Source:NCBI gene%3BAcc:428797];gene_id=ENSGALG00000015554;logic_name=ensembl;version=6	ENSGALG00000015554	SORCS2	0.307226
20	7700001	7740000	ensembl	gene	80723913	80731661	+	ID=gene:ENSGALG00000014973;Name=GPR156;biotype=protein_coding;description=G protein-coupled receptor 156 [Source:NCBI gene%3BAcc:418333];gene_id=ENSGALG00000014973;logic_name=ensembl;version=7	ENSGALG00000014973	GPR156	0.297314
20	7700001	7740000	ensembl	gene	80750811	80886512	+	ID=gene:ENSGALG00000014977;Name=GSK3B;biotype=protein_coding;description=glycogen synthase kinase 3 alpha [Source:NCBI gene%3BAcc:418335];gene_id=ENSGALG00000014977;logic_name=ensembl;version=6	ENSGALG00000014977	GSK3B	0.297314
20	7700001	7740000	ensembl	gene	81097708	81108336	-	ID=gene:ENSGALG00000015006;Name=MAB21L3;biotype=protein_coding;description=mab-21 like 3 [Source:NCBI gene%3BAcc:770247];gene_id=ENSGALG00000015006;logic_name=ensembl;version=7	ENSGALG00000015006	MAB21L3	0.297314
20	12720001	12880000	ensembl	gene	81067153	81215837	-	ID=gene:ENSGALG00000013102;Name=COBL;biotype=protein_coding;description=cordon-bleu WH2 repeat protein [Source:NCBI gene%3BAcc:420949];gene_id=ENSGALG00000013102;logic_name=ensembl;version=6	ENSGALG00000013102	COBL	0.335176
20	13120001	13180000	ensembl	gene	81459037	81484756	+	ID=gene:ENSGALG00000015916;Name=SLC17A5;biotype=protein_coding;description=solute carrier family 17 member 5 [Source:NCBI gene%3BAcc:421863];gene_id=ENSGALG00000015916;logic_name=ensembl;version=6	ENSGALG00000015916	SLC17A5	0.357078
20	13120001	13180000	ensembl	gene	82298027	82321213	+	ID=gene:ENSGALG00000015949;Name=ASRGL1;biotype=protein_coding;description=asparaginase like 1 [Source:NCBI gene%3BAcc:421868];gene_id=ENSGALG00000015949;logic_name=ensembl;version=6	ENSGALG00000015949	ASRGL1	0.357078
21	260001	340000	ensembl	gene	82134637	82208291	-	ID=gene:ENSGALG00000015635;Name=HTT;biotype=protein_coding;description=huntingtin [Source:NCBI gene%3BAcc:422878];gene_id=ENSGALG00000015635;logic_name=ensembl;version=5	ENSGALG00000015635	HTT	0.339384
21	260001	340000	ensembl	gene	83079749	83445594	+	ID=gene:ENSGALG00000013124;Name=FHOD3;biotype=protein_coding;description=formin homology 2 domain containing 3 [Source:NCBI gene%3BAcc:420952];gene_id=ENSGALG00000013124;logic_name=ensembl;version=6	ENSGALG00000013124	FHOD3	0.339384
21	260001	340000	ensembl	gene	83971307	84040349	+	ID=gene:ENSGALG00000015713;Name=FAM53A;biotype=protein_coding;description=family with sequence similarity 53 member A [Source:NCBI gene%3BAcc:378905];gene_id=ENSGALG00000015713;logic_name=ensembl;version=7	ENSGALG00000015713	FAM53A	0.339384
21	260001	340000	ensembl	gene	87910969	88368255	+	ID=gene:ENSGALG00000013200;Name=GABBR2;biotype=protein_coding;description=gamma-aminobutyric acid type B receptor subunit 2 [Source:NCBI gene%3BAcc:420979];gene_id=ENSGALG00000013200;logic_name=ensembl;version=6	ENSGALG00000013200	GABBR2	0.339384
21	260001	340000	ensembl	gene	88694160	88714875	-	ID=gene:ENSGALG00000015355;Name=CD47;biotype=protein_coding;description=CD47 molecule [Source:NCBI gene%3BAcc:418408];gene_id=ENSGALG00000015355;logic_name=ensembl;version=7	ENSGALG00000015355	CD47	0.339384
21	5580001	5640000	ensembl	gene	88731807	88749184	-	ID=gene:ENSGALG00000015356;Name=IFT57;biotype=protein_coding;description=intraflagellar transport 57 [Source:NCBI gene%3BAcc:418409];gene_id=ENSGALG00000015356;logic_name=ensembl;version=6	ENSGALG00000015356	IFT57	0.316032
21	5580001	5640000	ensembl	gene	88748622	88761403	+	ID=gene:ENSGALG00000022871;Name=HHLA2;biotype=protein_coding;description=HERV-H LTR-associating 2 [Source:NCBI gene%3BAcc:107054979];gene_id=ENSGALG00000022871;logic_name=ensembl;version=5	ENSGALG00000022871	HHLA2	0.316032
21	5580001	5640000	ensembl	gene	88760863	88804642	-	ID=gene:ENSGALG00000015358;Name=MYH15;biotype=protein_coding;description=myosin%2C heavy chain 15 [Source:NCBI gene%3BAcc:395534];gene_id=ENSGALG00000015358;logic_name=ensembl;version=7	ENSGALG00000015358	MYH15	0.316032
21	5580001	5640000	ensembl	gene	88738279	88751907	+	ID=gene:ENSGALG00000026452;Name=CAVIN4;biotype=protein_coding;description=muscle related coiled-coil protein [Source:NCBI gene%3BAcc:420986];gene_id=ENSGALG00000026452;logic_name=ensembl;version=3	ENSGALG00000026452	CAVIN4	0.316032
22	3600001	3640000	ensembl	gene	89598570	89649497	-	ID=gene:ENSGALG00000044620;biotype=protein_coding;description=ALMS1%2C centrosome and basal body associated protein [Source:NCBI gene%3BAcc:422949];gene_id=ENSGALG00000044620;logic_name=ensembl;version=2	ENSGALG00000044620		0.302765
22	3600001	3640000	ensembl	gene	89861241	89885047	+	ID=gene:ENSGALG00000015389;Name=TMPRSS7;biotype=protein_coding;description=transmembrane protease%2C serine 7 [Source:NCBI gene%3BAcc:769974];gene_id=ENSGALG00000015389;logic_name=ensembl;version=5	ENSGALG00000015389	TMPRSS7	0.302765
22	3600001	3640000	ensembl	gene	89913297	89928361	+	ID=gene:ENSGALG00000026299;Name=C3orf52;biotype=protein_coding;description=chromosome 3 open reading frame 52 [Source:HGNC Symbol%3BAcc:HGNC:26255];gene_id=ENSGALG00000026299;logic_name=ensembl;version=4	ENSGALG00000026299		0.302765
22	3600001	3640000	ensembl	gene	89801439	90172395	+	ID=gene:ENSGALG00000035230;Name=CSMD1;biotype=protein_coding;description=CUB and Sushi multiple domains 1 [Source:NCBI gene%3BAcc:421899];gene_id=ENSGALG00000035230;logic_name=ensembl;version=2	ENSGALG00000035230	CSMD1	0.302765
23	180001	240000	ensembl	gene	90705369	90802601	-	ID=gene:ENSGALG00000016342;Name=MYOM2;biotype=protein_coding;description=myomesin 2 [Source:NCBI gene%3BAcc:396034];gene_id=ENSGALG00000016342;logic_name=ensembl;version=5	ENSGALG00000016342	MYOM2	0.298198
23	1580001	1640000	ensembl	gene	90753356	90774829	+	ID=gene:ENSGALG00000046984;Name=M1AP;biotype=protein_coding;description=meiosis 1 associated protein [Source:NCBI gene%3BAcc:425987];gene_id=ENSGALG00000046984;logic_name=ensembl;version=1	ENSGALG00000046984	M1AP	0.420456
23	1580001	1640000	ensembl	gene	90778761	90785762	-	ID=gene:ENSGALG00000035718;Name=DOK1;biotype=protein_coding;description=docking protein 1 [Source:NCBI gene%3BAcc:430423];gene_id=ENSGALG00000035718;logic_name=ensembl;version=2	ENSGALG00000035718	DOK1	0.420456
23	1580001	1640000	ensembl	gene	90807622	90816116	+	ID=gene:ENSGALG00000036142;Name=LOXL3;biotype=protein_coding;description=lysyl oxidase like 3 [Source:NCBI gene%3BAcc:425986];gene_id=ENSGALG00000036142;logic_name=ensembl;version=2	ENSGALG00000036142	LOXL3	0.420456
23	5060001	5120000	ensembl	gene	90818664	90825690	-	ID=gene:ENSGALG00000030931;Name=HTRA2;biotype=protein_coding;description=HtrA serine peptidase 2 [Source:NCBI gene%3BAcc:395990];gene_id=ENSGALG00000030931;logic_name=ensembl;version=2	ENSGALG00000030931	HTRA2	0.384518
23	5060001	5120000	ensembl	gene	90826518	90836978	+	ID=gene:ENSGALG00000030148;Name=AUP1;biotype=protein_coding;description=ancient ubiquitous protein 1 [Source:NCBI gene%3BAcc:769206];gene_id=ENSGALG00000030148;logic_name=ensembl;version=2	ENSGALG00000030148	AUP1	0.384518
23	5060001	5120000	ensembl	gene	90893195	90900224	+	ID=gene:ENSGALG00000033656;Name=DQX1;biotype=protein_coding;description=DEAQ-box RNA dependent ATPase 1 [Source:NCBI gene%3BAcc:100859193];gene_id=ENSGALG00000033656;logic_name=ensembl;version=3	ENSGALG00000033656	DQX1	0.384518
23	5060001	5120000	ensembl	gene	90918030	90921683	+	ID=gene:ENSGALG00000030118;Name=PCGF1;biotype=protein_coding;description=polycomb group ring finger 1 [Source:NCBI gene%3BAcc:100858619];gene_id=ENSGALG00000030118;logic_name=ensembl;version=2	ENSGALG00000030118	PCGF1	0.384518
23	5400001	5460000	ensembl	gene	90938865	90943532	-	ID=gene:ENSGALG00000036747;biotype=protein_coding;description=tetratricopeptide repeat domain 31 [Source:NCBI gene%3BAcc:100858003];gene_id=ENSGALG00000036747;logic_name=ensembl;version=2	ENSGALG00000036747	TTC31	0.379625
23	5400001	5460000	ensembl	gene	90945218	90947873	+	ID=gene:ENSGALG00000051392;biotype=protein_coding;description=coiled-coil domain containing 142 [Source:NCBI gene%3BAcc:107049492];gene_id=ENSGALG00000051392;logic_name=ensembl;version=1	ENSGALG00000051392		0.379625
23	5400001	5460000	ensembl	gene	90952074	90954966	+	ID=gene:ENSGALG00000046858;Name=MOGS;biotype=protein_coding;description=mannosyl-oligosaccharide glucosidase [Source:NCBI gene%3BAcc:107049491];gene_id=ENSGALG00000046858;logic_name=ensembl;version=1	ENSGALG00000046858	MOGS	0.379625
23	5400001	5460000	ensembl	gene	90954846	90956999	-	ID=gene:ENSGALG00000049426;Name=WBP1;biotype=protein_coding;description=WW domain binding protein 1 [Source:NCBI gene%3BAcc:107049494];gene_id=ENSGALG00000049426;logic_name=ensembl;version=1	ENSGALG00000049426	WBP1	0.379625
23	5400001	5460000	ensembl	gene	90959997	90973578	+	ID=gene:ENSGALG00000054891;Name=RTKN;biotype=protein_coding;description=rhotekin [Source:NCBI gene%3BAcc:107056271];gene_id=ENSGALG00000054891;logic_name=ensembl;version=1	ENSGALG00000054891	RTKN	0.379625
23	5560001	5620000	ensembl	gene	92123483	92128189	-	ID=gene:ENSGALG00000028744;Name=TMEM18;biotype=protein_coding;description=transmembrane protein 18 [Source:NCBI gene%3BAcc:421911];gene_id=ENSGALG00000028744;logic_name=ensembl;version=4	ENSGALG00000028744	TMEM18	0.318242
23	5560001	5620000	ensembl	gene	92598069	92724636	+	ID=gene:ENSGALG00000016367;Name=SNTG2;biotype=protein_coding;description=syntrophin gamma 2 [Source:NCBI gene%3BAcc:421913];gene_id=ENSGALG00000016367;logic_name=ensembl;version=5	ENSGALG00000016367	SNTG2	0.318242
23	5560001	5620000	ensembl	gene	92750489	92789780	+	ID=gene:ENSGALG00000016370;Name=TPO;biotype=protein_coding;description=thyroid peroxidase [Source:NCBI gene%3BAcc:776120];gene_id=ENSGALG00000016370;logic_name=ensembl;version=7	ENSGALG00000016370	TPO	0.318242
23	5620001	5680000	ensembl	gene	92904139	92977622	-	ID=gene:ENSGALG00000016377;Name=PXDN;biotype=protein_coding;description=peroxidasin [Source:NCBI gene%3BAcc:421914];gene_id=ENSGALG00000016377;logic_name=ensembl;version=6	ENSGALG00000016377	PXDN	0.407735
23	5620001	5680000	ensembl	gene	92994427	93120877	-	ID=gene:ENSGALG00000016384;Name=MYT1L;biotype=protein_coding;description=myelin transcription factor 1 like [Source:NCBI gene%3BAcc:421915];gene_id=ENSGALG00000016384;logic_name=ensembl;version=6	ENSGALG00000016384	MYT1L	0.407735
23	5620001	5680000	ensembl	gene	93570218	93634842	-	ID=gene:ENSGALG00000016385;Name=TSSC1;biotype=protein_coding;description=tumor suppressing subtransferable candidate 1 [Source:NCBI gene%3BAcc:421916];gene_id=ENSGALG00000016385;logic_name=ensembl;version=6	ENSGALG00000016385	TSSC1	0.407735
23	5620001	5680000	ensembl	gene	93634555	93681884	+	ID=gene:ENSGALG00000016387;Name=TRAPPC12;biotype=protein_coding;description=trafficking protein particle complex 12 [Source:NCBI gene%3BAcc:421917];gene_id=ENSGALG00000016387;logic_name=ensembl;version=6	ENSGALG00000016387	TRAPPC12	0.407735
23	6020001	6060000	ensembl	gene	94731886	94975094	-	ID=gene:ENSGALG00000043393;Name=CADM2;biotype=protein_coding;description=cell adhesion molecule 2 [Source:NCBI gene%3BAcc:418463];gene_id=ENSGALG00000043393;logic_name=ensembl;version=2	ENSGALG00000043393	CADM2	0.36646
23	6020001	6060000	ensembl	gene	94980479	94986009	-	ID=gene:ENSGALG00000028982;Name=CMPK2;biotype=protein_coding;description=cytidine/uridine monophosphate kinase 2 [Source:NCBI gene%3BAcc:421921];gene_id=ENSGALG00000028982;logic_name=ensembl;version=3	ENSGALG00000028982	CMPK2	0.36646
24	20001	60000	ensembl	gene	94991681	95016338	+	ID=gene:ENSGALG00000016400;Name=RSAD2;biotype=protein_coding;description=radical S-adenosyl methionine domain containing 2 [Source:NCBI gene%3BAcc:428650];gene_id=ENSGALG00000016400;logic_name=ensembl;version=5	ENSGALG00000016400	RSAD2	0.344948
24	20001	60000	ensembl	gene	95000776	95059703	+	ID=gene:ENSGALG00000028709;Name=RNF144A;biotype=protein_coding;description=ring finger protein 144A [Source:NCBI gene%3BAcc:421922];gene_id=ENSGALG00000028709;logic_name=ensembl;version=3	ENSGALG00000028709	RNF144A	0.344948
24	6420001	6480000	ensembl	gene	95853920	95856597	+	ID=gene:ENSGALG00000035016;Name=ID2;biotype=protein_coding;description=inhibitor of DNA binding 2%2C HLH protein [Source:NCBI gene%3BAcc:395852];gene_id=ENSGALG00000035016;logic_name=ensembl;version=3	ENSGALG00000035016	ID2	0.312693
25	1380001	1460000	ensembl	gene	105945167	106022732	+	ID=gene:ENSGALG00000016630;Name=EXTL3;biotype=protein_coding;description=exostosin like glycosyltransferase 3 [Source:NCBI gene%3BAcc:422022];gene_id=ENSGALG00000016630;logic_name=ensembl;version=7	ENSGALG00000016630	EXTL3	0.555215
25	1980001	2020000	ensembl	gene	110161744	110245933	-	ID=gene:ENSGALG00000016726;Name=PTCHD4;biotype=protein_coding;description=patched domain containing 4 [Source:NCBI gene%3BAcc:422064];gene_id=ENSGALG00000016726;logic_name=ensembl;version=6	ENSGALG00000016726	PTCHD4	0.661247
25	2260001	2340000	ensembl	gene	110824235	110867346	+	ID=gene:ENSGALG00000016186;Name=PDE9A;biotype=protein_coding;description=phosphodiesterase 9A [Source:NCBI gene%3BAcc:418538];gene_id=ENSGALG00000016186;logic_name=ensembl;version=6	ENSGALG00000016186	PDE9A	0.447773
25	3920001	4000000	ensembl	gene	110880693	110902129	-	ID=gene:ENSGALG00000016187;Name=WDR4;biotype=protein_coding;description=WD repeat domain 4 [Source:NCBI gene%3BAcc:418540];gene_id=ENSGALG00000016187;logic_name=ensembl;version=7	ENSGALG00000016187	WDR4	0.47901
25	3920001	4000000	ensembl	gene	111204409	111207110	-	ID=gene:ENSGALG00000014432;Name=RPS20;biotype=protein_coding;description=ribosomal protein S20 [Source:NCBI gene%3BAcc:430990];gene_id=ENSGALG00000014432;logic_name=ensembl;version=7	ENSGALG00000014432	RPS20	0.47901
25	3920001	4000000	ensembl	gene	111223762	111224811	-	ID=gene:ENSGALG00000042082;Name=MOS;biotype=protein_coding;description=v-mos Moloney murine sarcoma viral oncogene homolog [Source:NCBI gene%3BAcc:428537];gene_id=ENSGALG00000042082;logic_name=ensembl;version=2	ENSGALG00000042082	MOS	0.47901
25	3920001	4000000	ensembl	gene	111584670	111601427	-	ID=gene:ENSGALG00000041573;Name=BPNT2;biotype=protein_coding;description=inositol monophosphatase domain containing 1 [Source:NCBI gene%3BAcc:421132];gene_id=ENSGALG00000041573;logic_name=ensembl;version=3	ENSGALG00000041573	BPNT2	0.47901
25	3920001	4000000	ensembl	gene	113092779	113289308	+	ID=gene:ENSGALG00000042400;Name=CASK;biotype=protein_coding;description=calcium/calmodulin dependent serine protein kinase [Source:NCBI gene%3BAcc:418565];gene_id=ENSGALG00000042400;logic_name=ensembl;version=2	ENSGALG00000042400	CASK	0.47901
25	3920001	4000000	ensembl	gene	113198416	113202575	-	ID=gene:ENSGALG00000016227;Name=GPR34;biotype=protein_coding;description=G protein-coupled receptor 34 [Source:NCBI gene%3BAcc:771199];gene_id=ENSGALG00000016227;logic_name=ensembl;version=5	ENSGALG00000016227	GPR34	0.47901
25	3920001	4000000	ensembl	gene	114773595	114803982	-	ID=gene:ENSGALG00000036567;Name=ARMC1;biotype=protein_coding;description=armadillo repeat containing 1 [Source:NCBI gene%3BAcc:429406];gene_id=ENSGALG00000036567;logic_name=ensembl;version=2	ENSGALG00000036567	ARMC1	0.47901
25	3920001	4000000	ensembl	gene	114804766	114825447	+	ID=gene:ENSGALG00000038385;Name=MTFR1;biotype=protein_coding;description=mitochondrial fission regulator 1 [Source:NCBI gene%3BAcc:395222];gene_id=ENSGALG00000038385;logic_name=ensembl;version=3	ENSGALG00000038385	MTFR1	0.47901
25	3920001	4000000	ensembl	gene	114828582	114898800	-	ID=gene:ENSGALG00000038395;Name=PDE7A;biotype=protein_coding;description=phosphodiesterase 7A [Source:NCBI gene%3BAcc:425199];gene_id=ENSGALG00000038395;logic_name=ensembl;version=2	ENSGALG00000038395	PDE7A	0.47901
26	5040001	5080000	ensembl	gene	115821712	115984273	+	ID=gene:ENSGALG00000034561;Name=C8orf34;biotype=protein_coding;description=chromosome 2 open reading frame%2C human C8orf34 [Source:NCBI gene%3BAcc:768864];gene_id=ENSGALG00000034561;logic_name=ensembl;version=2	ENSGALG00000034561	C8orf34	0.563686
26	5040001	5080000	ensembl	gene	118380780	118403137	+	ID=gene:ENSGALG00000029264;Name=PI15;biotype=protein_coding;description=peptidase inhibitor 15 [Source:NCBI gene%3BAcc:374241];gene_id=ENSGALG00000029264;logic_name=ensembl;version=2	ENSGALG00000029264	PI15	0.563686
26	5040001	5080000	ensembl	gene	119316650	119443316	+	ID=gene:ENSGALG00000037164;Name=ZFHX4;biotype=protein_coding;description=zinc finger homeobox 4 [Source:NCBI gene%3BAcc:395904];gene_id=ENSGALG00000037164;logic_name=ensembl;version=2	ENSGALG00000037164	ZFHX4	0.563686
26	5440001	5540000	ensembl	gene	119484870	119507975	-	ID=gene:ENSGALG00000035752;Name=PEX2;biotype=protein_coding;description=peroxisomal biogenesis factor 2 [Source:NCBI gene%3BAcc:420192];gene_id=ENSGALG00000035752;logic_name=ensembl;version=2	ENSGALG00000035752	PEX2	0.566551
26	5440001	5540000	ensembl	gene	121923761	122022946	-	ID=gene:ENSGALG00000016529;Name=CDKL5;biotype=protein_coding;description=cyclin dependent kinase like 5 [Source:NCBI gene%3BAcc:428001];gene_id=ENSGALG00000016529;logic_name=ensembl;version=6	ENSGALG00000016529	CDKL5	0.566551
26	5440001	5540000	ensembl	gene	122124955	122502774	+	ID=gene:ENSGALG00000036938;Name=RALYL;biotype=protein_coding;description=RALY RNA binding protein-like [Source:NCBI gene%3BAcc:420203];gene_id=ENSGALG00000036938;logic_name=ensembl;version=2	ENSGALG00000036938	RALYL	0.566551
27	2240001	2340000	ensembl	gene	123570466	123745959	-	ID=gene:ENSGALG00000032031;Name=MMP16;biotype=protein_coding;description=matrix metallopeptidase 16 [Source:NCBI gene%3BAcc:396116];gene_id=ENSGALG00000032031;logic_name=ensembl;version=3	ENSGALG00000032031	MMP16	0.288334
28	560001	620000	ensembl	gene	124171738	124191159	+	ID=gene:ENSGALG00000043535;Name=RIPK2;biotype=protein_coding;description=receptor interacting serine/threonine kinase 2 [Source:NCBI gene%3BAcc:420215];gene_id=ENSGALG00000043535;logic_name=ensembl;version=3	ENSGALG00000043535	RIPK2	0.287196
28	560001	620000	ensembl	gene	125747442	125753939	-	ID=gene:ENSGALG00000035129;Name=RBM12B;biotype=protein_coding;description=RNA binding motif protein 12B [Source:NCBI gene%3BAcc:420223];gene_id=ENSGALG00000035129;logic_name=ensembl;version=3	ENSGALG00000035129	RBM12B	0.287196
28	660001	700000	ensembl	gene	125754778	125783224	+	ID=gene:ENSGALG00000029287;Name=TMEM67;biotype=protein_coding;description=transmembrane protein 67 [Source:NCBI gene%3BAcc:420224];gene_id=ENSGALG00000029287;logic_name=ensembl;version=2	ENSGALG00000029287	TMEM67	0.373844
28	1480001	1520000	ensembl	gene	126884462	127048750	+	ID=gene:ENSGALG00000030866;Name=CPQ;biotype=protein_coding;description=carboxypeptidase Q [Source:NCBI gene%3BAcc:420238];gene_id=ENSGALG00000030866;logic_name=ensembl;version=2	ENSGALG00000030866	CPQ	0.331558
28	1480001	1520000	ensembl	gene	127723784	127825809	-	ID=gene:ENSGALG00000016622;Name=STS;biotype=protein_coding;description=steroid sulfatase [Source:NCBI gene%3BAcc:418654];gene_id=ENSGALG00000016622;logic_name=ensembl;version=6	ENSGALG00000016622	STS	0.331558
28	1480001	1520000	ensembl	gene	131756078	131920640	-	ID=gene:ENSGALG00000029983;Name=ANGPT1;biotype=protein_coding;description=angiopoietin 1 [Source:NCBI gene%3BAcc:395129];gene_id=ENSGALG00000029983;logic_name=ensembl;version=2	ENSGALG00000029983	ANGPT1	0.331558
28	3320001	3380000	ensembl	gene	132199298	132219771	-	ID=gene:ENSGALG00000037067;Name=EIF3E;biotype=protein_coding;description=eukaryotic translation initiation factor 3 subunit E [Source:NCBI gene%3BAcc:420272];gene_id=ENSGALG00000037067;logic_name=ensembl;version=3	ENSGALG00000037067	EIF3E	0.313576
28	3320001	3380000	ensembl	gene	132652407	132762481	+	ID=gene:ENSGALG00000029392;Name=GABRB3;biotype=protein_coding;description=gamma-aminobutyric acid type A receptor beta3 subunit [Source:NCBI gene%3BAcc:396290];gene_id=ENSGALG00000029392;logic_name=ensembl;version=3	ENSGALG00000029392	GABRB3	0.313576
28	3320001	3380000	ensembl	gene	132986041	133096377	+	ID=gene:ENSGALG00000043118;Name=ATP10A;biotype=protein_coding;description=ATPase phospholipid transporting 10A (putative) [Source:NCBI gene%3BAcc:418685];gene_id=ENSGALG00000043118;logic_name=ensembl;version=2	ENSGALG00000043118	ATP10A	0.313576
28	3320001	3380000	ensembl	gene	138347996	138478854	+	ID=gene:ENSGALG00000016817;Name=RASA3;biotype=protein_coding;description=RAS p21 protein activator 3 [Source:NCBI gene%3BAcc:418736];gene_id=ENSGALG00000016817;logic_name=ensembl;version=6	ENSGALG00000016817	RASA3	0.313576
28	3320001	3380000	ensembl	gene	140462096	140559056	-	ID=gene:ENSGALG00000036490;Name=CYRIB;biotype=protein_coding;description=family with sequence similarity 49 member B [Source:NCBI gene%3BAcc:420330];gene_id=ENSGALG00000036490;logic_name=ensembl;version=2	ENSGALG00000036490	CYRIB	0.313576
28	3320001	3380000	ensembl	gene	140568060	140731190	-	ID=gene:ENSGALG00000037618;Name=ASAP1;biotype=protein_coding;description=ArfGAP with SH3 domain%2C ankyrin repeat and PH domain 1 [Source:NCBI gene%3BAcc:428385];gene_id=ENSGALG00000037618;logic_name=ensembl;version=2	ENSGALG00000037618	ASAP1	0.313576
28	3320001	3380000	ensembl	gene	140875182	140993382	-	ID=gene:ENSGALG00000030251;Name=ADCY8;biotype=protein_coding;description=adenylate cyclase 8 [Source:NCBI gene%3BAcc:420328];gene_id=ENSGALG00000030251;logic_name=ensembl;version=2	ENSGALG00000030251	ADCY8	0.313576
28	3320001	3380000	ensembl	gene	141152094	141154399	+	ID=gene:ENSGALG00000030353;Name=SOX1;biotype=protein_coding;description=SRY-box 1 [Source:NCBI gene%3BAcc:374240];gene_id=ENSGALG00000030353;logic_name=ensembl;version=2	ENSGALG00000030353	SOX1	0.313576
28	4960001	5040000	ensembl	gene	141407537	141592762	-	ID=gene:ENSGALG00000037626;Name=KCNQ3;biotype=protein_coding;description=potassium voltage-gated channel subfamily Q member 3 [Source:NCBI gene%3BAcc:420325];gene_id=ENSGALG00000037626;logic_name=ensembl;version=2	ENSGALG00000037626	KCNQ3	0.297771
28	4960001	5040000	ensembl	gene	142495383	142506971	+	ID=gene:ENSGALG00000016855;Name=ARGLU1;biotype=protein_coding;description=arginine and glutamate rich 1 [Source:NCBI gene%3BAcc:418765];gene_id=ENSGALG00000016855;logic_name=ensembl;version=4	ENSGALG00000016855	ARGLU1	0.297771
28	4960001	5040000	ensembl	gene	142513096	142555148	+	ID=gene:ENSGALG00000029175;Name=EFNB2;biotype=protein_coding;description=ephrin B2 [Source:NCBI gene%3BAcc:395625];gene_id=ENSGALG00000029175;logic_name=ensembl;version=3	ENSGALG00000029175	EFNB2	0.297771
28	4960001	5040000	ensembl	gene	144555101	144755284	-	ID=gene:ENSGALG00000038022;Name=COL22A1;biotype=protein_coding;description=collagen type XXII alpha 1 chain [Source:NCBI gene%3BAcc:420315];gene_id=ENSGALG00000038022;logic_name=ensembl;version=3	ENSGALG00000038022	COL22A1	0.297771
28	4960001	5040000	ensembl	gene	146109887	146227739	+	ID=gene:ENSGALG00000016883;Name=DOCK9;biotype=protein_coding;description=dedicator of cytokinesis 9 [Source:NCBI gene%3BAcc:418779];gene_id=ENSGALG00000016883;logic_name=ensembl;version=6	ENSGALG00000016883	DOCK9	0.297771
28	5100001	5140000	ensembl	gene	146279044	146334067	+	ID=gene:ENSGALG00000016885;Name=STK24;biotype=protein_coding;description=serine/threonine kinase 24 [Source:NCBI gene%3BAcc:418780];gene_id=ENSGALG00000016885;logic_name=ensembl;version=6	ENSGALG00000016885	STK24	0.473703
30	1420001	1500000	ensembl	gene	146916969	147397126	-	ID=gene:ENSGALG00000037014;Name=TSNARE1;biotype=protein_coding;description=t-SNARE domain containing 1 [Source:NCBI gene%3BAcc:420304];gene_id=ENSGALG00000037014;logic_name=ensembl;version=3	ENSGALG00000037014	TSNARE1	0.32865
31	2300001	2340000	ensembl	gene	156971305	157226206	+	ID=gene:ENSGALG00000016926;Name=KLF12;biotype=protein_coding;description=Kruppel-like factor 12 [Source:NCBI gene%3BAcc:418817];gene_id=ENSGALG00000016926;logic_name=ensembl;version=6	ENSGALG00000016926	KLF12	0.326435
32	380001	420000	ensembl	gene	159079030	159292352	+	ID=gene:ENSGALG00000016907;Name=KLHL1;biotype=protein_coding;description=kelch like family member 1 [Source:NCBI gene%3BAcc:418799];gene_id=ENSGALG00000016907;logic_name=ensembl;version=5	ENSGALG00000016907	KLHL1	0.307632
32	380001	420000	ensembl	gene	163529033	163630680	-	ID=gene:ENSGALG00000016936;Name=TDRD3;biotype=protein_coding;description=tudor domain containing 3 [Source:NCBI gene%3BAcc:418823];gene_id=ENSGALG00000016936;logic_name=ensembl;version=8	ENSGALG00000016936	TDRD3	0.307632
32	380001	420000	ensembl	gene	170225814	170235083	+	ID=gene:ENSGALG00000050065;Name=CYSLTR2;biotype=protein_coding;description=cysteinyl leukotriene receptor 2 [Source:NCBI gene%3BAcc:428071];gene_id=ENSGALG00000050065;logic_name=ensembl;version=1	ENSGALG00000050065	CYSLTR2	0.307632
33	3320001	3400000	ensembl	gene	176669159	176726085	+	ID=gene:ENSGALG00000017084;Name=UBL3;biotype=protein_coding;description=ubiquitin like 3 [Source:NCBI gene%3BAcc:418921];gene_id=ENSGALG00000017084;logic_name=ensembl;version=7	ENSGALG00000017084	UBL3	0.325856
33	3320001	3400000	ensembl	gene	176789375	176807957	+	ID=gene:ENSGALG00000017085;Name=SLC7A1;biotype=protein_coding;description=solute carrier family 7 member 1 [Source:NCBI gene%3BAcc:418922];gene_id=ENSGALG00000017085;logic_name=ensembl;version=6	ENSGALG00000017085	SLC7A1	0.325856
33	3320001	3400000	ensembl	gene	177672597	177703974	+	ID=gene:ENSGALG00000034708;Name=USP12;biotype=protein_coding;description=ubiquitin specific peptidase 12 [Source:NCBI gene%3BAcc:428078];gene_id=ENSGALG00000034708;logic_name=ensembl;version=2	ENSGALG00000034708	USP12	0.325856
33	3320001	3400000	ensembl	gene	180936321	180969903	+	ID=gene:ENSGALG00000017153;Name=RDX;biotype=protein_coding;description=radixin [Source:NCBI gene%3BAcc:395511];gene_id=ENSGALG00000017153;logic_name=ensembl;version=6	ENSGALG00000017153	RDX	0.325856
33	3320001	3400000	ensembl	gene	181966817	182022834	+	ID=gene:ENSGALG00000017171;Name=CWF19L2;biotype=protein_coding;description=CWF19-like 2%2C cell cycle control (S. pombe) [Source:NCBI gene%3BAcc:418973];gene_id=ENSGALG00000017171;logic_name=ensembl;version=6	ENSGALG00000017171	CWF19L2	0.325856
33	3320001	3400000	ensembl	gene	182130487	182257860	+	ID=gene:ENSGALG00000017173;Name=GUCY1A2;biotype=protein_coding;description=guanylate cyclase 1 soluble subunit alpha 2 [Source:NCBI gene%3BAcc:771678];gene_id=ENSGALG00000017173;logic_name=ensembl;version=6	ENSGALG00000017173	GUCY1A2	0.325856
33	3320001	3400000	ensembl	gene	182437515	182450316	+	ID=gene:ENSGALG00000028658;Name=KBTBD3;biotype=protein_coding;description=kelch repeat and BTB domain containing 3 [Source:NCBI gene%3BAcc:418976];gene_id=ENSGALG00000028658;logic_name=ensembl;version=3	ENSGALG00000028658	KBTBD3	0.325856
33	3320001	3400000	ensembl	gene	182457193	182471609	+	ID=gene:ENSGALG00000017177;Name=MSANTD4;biotype=protein_coding;description=Myb/SANT DNA binding domain containing 4 with coiled-coils [Source:NCBI gene%3BAcc:418977];gene_id=ENSGALG00000017177;logic_name=ensembl;version=7	ENSGALG00000017177	MSANTD4	0.325856
33	3680001	3740000	ensembl	gene	182497747	182719908	-	ID=gene:ENSGALG00000038995;Name=GRIA4;biotype=protein_coding;description=glutamate ionotropic receptor AMPA type subunit 4 [Source:NCBI gene%3BAcc:396137];gene_id=ENSGALG00000038995;logic_name=ensembl;version=2	ENSGALG00000038995	GRIA4	0.295036
33	3760001	3800000	ensembl	gene	183232405	183372535	+	ID=gene:ENSGALG00000017179;Name=PDGFD;biotype=protein_coding;description=platelet derived growth factor D [Source:NCBI gene%3BAcc:418978];gene_id=ENSGALG00000017179;logic_name=ensembl;version=7	ENSGALG00000017179	PDGFD	0.322922
33	4400001	4480000	ensembl	gene	183536862	183673100	-	ID=gene:ENSGALG00000041814;Name=DYNC2H1;biotype=protein_coding;description=dynein cytoplasmic 2 heavy chain 1 [Source:NCBI gene%3BAcc:418979];gene_id=ENSGALG00000041814;logic_name=ensembl;version=2	ENSGALG00000041814	DYNC2H1	0.428447
33	5640001	5680000	ensembl	gene	183673256	183686237	+	ID=gene:ENSGALG00000017181;Name=DCUN1D5;biotype=protein_coding;description=defective in cullin neddylation 1 domain containing 5 [Source:NCBI gene%3BAcc:418980];gene_id=ENSGALG00000017181;logic_name=ensembl;version=6	ENSGALG00000017181	DCUN1D5	0.412476
33	5640001	5680000	ensembl	gene	184143212	184157279	+	ID=gene:ENSGALG00000017191;Name=ANGPTL5;biotype=protein_coding;description=angiopoietin like 5 [Source:NCBI gene%3BAcc:772036];gene_id=ENSGALG00000017191;logic_name=ensembl;version=5	ENSGALG00000017191	ANGPTL5	0.412476
33	6080001	6120000	ensembl	gene	184494415	184532824	+	ID=gene:ENSGALG00000017195;Name=PGR;biotype=protein_coding;description=progesterone receptor [Source:NCBI gene%3BAcc:396198];gene_id=ENSGALG00000017195;logic_name=ensembl;version=6	ENSGALG00000017195	PGR	0.291957
33	6400001	6460000	ensembl	gene	184547720	184703043	-	ID=gene:ENSGALG00000017196;Name=ARHGAP42;biotype=protein_coding;description=Rho GTPase activating protein 42 [Source:NCBI gene%3BAcc:418990];gene_id=ENSGALG00000017196;logic_name=ensembl;version=5	ENSGALG00000017196	ARHGAP42	0.333506
33	6400001	6460000	ensembl	gene	189236711	189484068	+	ID=gene:ENSGALG00000017238;Name=GRM5;biotype=protein_coding;description=glutamate receptor%2C metabotropic 5 [Source:NCBI gene%3BAcc:373933];gene_id=ENSGALG00000017238;logic_name=ensembl;version=6	ENSGALG00000017238	GRM5	0.333506
33	6400001	6460000	ensembl	gene	195591204	195602075	-	ID=gene:ENSGALG00000000868;Name=RNF121;biotype=protein_coding;description=ring finger protein 175 [Source:NCBI gene%3BAcc:419092];gene_id=ENSGALG00000000868;logic_name=ensembl;version=6	ENSGALG00000000868	RNF121	0.333506
33	6640001	6680000	ensembl	gene	195602594	195605798	+	ID=gene:ENSGALG00000017493;biotype=protein_coding;description=Putative short transient receptor potential channel 2-like protein [Source:NCBI gene%3BAcc:100857925];gene_id=ENSGALG00000017493;logic_name=ensembl;version=6	ENSGALG00000017493		0.37395
33	6900001	6940000	ensembl	gene	195605956	195618448	-	ID=gene:ENSGALG00000001258;Name=NUMA1;biotype=protein_coding;description=nuclear mitotic apparatus protein 1 [Source:NCBI gene%3BAcc:768717];gene_id=ENSGALG00000001258;logic_name=ensembl;version=6	ENSGALG00000001258	NUMA1	0.31187
33	6900001	6940000	ensembl	gene	195622148	195623937	+	ID=gene:ENSGALG00000051202;biotype=protein_coding;description=leucine-rich repeat-containing protein 51-like [Source:NCBI gene%3BAcc:107052453];gene_id=ENSGALG00000051202;logic_name=ensembl;version=1	ENSGALG00000051202		0.31187
33	6900001	6940000	ensembl	gene	195624139	195629416	-	ID=gene:ENSGALG00000050119;Name=LAMTOR1;biotype=protein_coding;description=late endosomal/lysosomal adaptor%2C MAPK and MTOR activator 1 [Source:NCBI gene%3BAcc:100857186];gene_id=ENSGALG00000050119;logic_name=ensembl;version=1	ENSGALG00000050119	LAMTOR1	0.31187
33	6900001	6940000	ensembl	gene	195634141	195636411	-	ID=gene:ENSGALG00000032499;Name=ANAPC15;biotype=protein_coding;description=anaphase promoting complex subunit 15 [Source:NCBI gene%3BAcc:100857405];gene_id=ENSGALG00000032499;logic_name=ensembl;version=2	ENSGALG00000032499	ANAPC15	0.31187
33	6900001	6940000	ensembl	gene	197223093	197227447	+	ID=gene:ENSGALG00000044591;Name=OR51E2;biotype=protein_coding;description=olfactory receptor family 51 subfamily E member 2 [Source:HGNC Symbol%3BAcc:HGNC:15195];gene_id=ENSGALG00000044591;logic_name=ensembl;version=2	ENSGALG00000044591	OR51E2	0.31187
