# Supplementary material for: Analysis of the Selection Signal of the Tibetan Black Chicken Genome Based on Whole-Genome Sequencing
Source: Genes (Basel). 2023 Aug 24;14(9):1672. doi: 10.3390/genes14091672 (PMC10531317; doi:10.3390/genes14091672)
Supplement: Supplementary file 1 [file genes-14-01672-s001.zip › Supplementary Table S2.metascape_result_0.05 Revised.xlsx]

## Sheet: legend
Supplementary Table S2: The "Annotation" sheet contains all gene identifiers, annotations, binary membership search and enrichment results (1/0). The "Enrichment" sheet contains all enriched terms and their cluster group ID. The best term within a group is chosen as the group summary. For each given gene list, pathway and process enrichment analysis has been carried out with the following ontolog…

## Sheet: Annotation
MyList	Gene ID	Type	Tax ID	Homologene Gene ID	Homologene Gene Tax ID	GO:0099536 synaptic signaling	GO:0098794 postsynapse	GO:0030425 dendrite	hsa04724 Glutamatergic synapse	GO:0040008 regulation of growth	GO:0010638 positive regulation of organel	GO:0071417 cellular response to organonit	GO:0031329 regulation of cellular catabol	hsa04010 MAPK signaling pathway	GO:0043269 regulation of ion transport	GO:0034703 cation channel complex	GO:0000139 Golgi membrane	GO:0016887 ATP hydrolysis activity	hsa05022 Pathways of neurodegeneration	GO:0015629 actin cytoskeleton	GO:0090066 regulation of anatomical struc	GO:0019932 second-messenger-mediated sign	GO:0034330 cell junction organization	GO:0032989 cellular component morphogenes	GO:0043161 proteasome-mediated ubiquitin-
AGBL1	123624	symbol	H. sapiens	123624	H. sapiens	0.0	0.0	0.0	0.0	0.0	0.0	0.0	0.0	0.0	0.0	0.0	0.0	0.0	0.0	0.0	0.0	0.0	0.0	0.0	0.0
NR2F2	7026	symbol	H. sapiens	7026	H. sapiens	0.0	0.0	0.0	0.0	0.0	0.0	0.0	0.0	0.0	0.0	0.0	0.0	0.0	0.0	0.0	0.0	0.0	0.0	0.0	0.0
ADAMTS17	170691	symbol	H. sapiens	170691	H. sapiens	0.0	0.0	0.0	0.0	0.0	0.0	0.0	0.0	0.0	0.0	0.0	0.0	0.0	0.0	0.0	0.0	0.0	0.0	0.0	0.0
DENND4A	10260	symbol	H. sapiens	10260	H. sapiens	0.0	0.0	0.0	0.0	0.0	0.0	0.0	0.0	0.0	0.0	0.0	0.0	0.0	0.0	0.0	0.0	0.0	0.0	0.0	0.0
ZWILCH	55055	symbol	H. sapiens	55055	H. sapiens	0.0	0.0	0.0	0.0	0.0	0.0	0.0	0.0	0.0	0.0	0.0	0.0	0.0	0.0	0.0	0.0	0.0	0.0	0.0	0.0
NEO1	4756	symbol	H. sapiens	4756	H. sapiens	1.0	0.0	0.0	0.0	0.0	0.0	0.0	0.0	0.0	0.0	0.0	0.0	0.0	0.0	0.0	0.0	0.0	0.0	1.0	0.0
ARMC5	79798	symbol	H. sapiens	79798	H. sapiens	0.0	0.0	0.0	1.0	0.0	0.0	0.0	0.0	0.0	0.0	0.0	0.0	0.0	0.0	0.0	0.0	0.0	0.0	0.0	0.0
MPHOSPH10	10199	symbol	H. sapiens	10199	H. sapiens	0.0	0.0	0.0	0.0	0.0	0.0	0.0	0.0	0.0	0.0	0.0	0.0	0.0	0.0	0.0	0.0	0.0	0.0	0.0	0.0
MCEE	84693	symbol	H. sapiens	84693	H. sapiens	0.0	0.0	0.0	0.0	0.0	0.0	0.0	0.0	0.0	0.0	0.0	0.0	0.0	0.0	0.0	0.0	0.0	0.0	0.0	0.0
APBA2	321	symbol	H. sapiens	321	H. sapiens	1.0	1.0	1.0	0.0	0.0	0.0	0.0	0.0	0.0	0.0	0.0	0.0	0.0	0.0	0.0	0.0	0.0	0.0	1.0	0.0
FAM189A1	23359	gene_synonym	H. sapiens	23359	H. sapiens	0.0	0.0	0.0	0.0	0.0	0.0	0.0	0.0	0.0	0.0	0.0	0.0	0.0	0.0	0.0	0.0	0.0	0.0	0.0	0.0
THSD4	79875	symbol	H. sapiens	79875	H. sapiens	0.0	0.0	0.0	0.0	0.0	0.0	0.0	0.0	0.0	0.0	0.0	0.0	0.0	0.0	1.0	0.0	0.0	0.0	0.0	0.0
CGNL1	84952	symbol	H. sapiens	84952	H. sapiens	0.0	0.0	0.0	0.0	0.0	0.0	0.0	0.0	0.0	0.0	0.0	0.0	0.0	0.0	1.0	0.0	0.0	0.0	0.0	0.0
TMOD2	29767	symbol	H. sapiens	29767	H. sapiens	1.0	0.0	0.0	0.0	0.0	0.0	0.0	0.0	0.0	0.0	0.0	0.0	0.0	0.0	1.0	1.0	0.0	0.0	1.0	0.0
LYSMD2	256586	symbol	H. sapiens	256586	H. sapiens	0.0	0.0	0.0	0.0	0.0	0.0	0.0	0.0	0.0	0.0	0.0	0.0	0.0	0.0	0.0	0.0	0.0	0.0	0.0	0.0
SCG3	29106	symbol	H. sapiens	29106	H. sapiens	0.0	0.0	0.0	0.0	0.0	0.0	0.0	0.0	0.0	0.0	0.0	0.0	0.0	0.0	0.0	0.0	0.0	0.0	0.0	0.0
AP4E1	23431	symbol	H. sapiens	23431	H. sapiens	0.0	0.0	0.0	0.0	0.0	0.0	0.0	0.0	0.0	0.0	0.0	0.0	0.0	0.0	0.0	0.0	0.0	0.0	0.0	0.0
PDE9A	5152	symbol	H. sapiens	5152	H. sapiens	0.0	0.0	1.0	1.0	0.0	0.0	0.0	0.0	0.0	1.0	0.0	0.0	0.0	0.0	0.0	0.0	1.0	0.0	0.0	0.0
WDR4	10785	symbol	H. sapiens	10785	H. sapiens	0.0	0.0	0.0	0.0	0.0	0.0	0.0	0.0	0.0	0.0	0.0	0.0	1.0	0.0	0.0	0.0	0.0	0.0	0.0	0.0
CDH11	1009	symbol	H. sapiens	1009	H. sapiens	1.0	1.0	0.0	0.0	0.0	0.0	0.0	0.0	0.0	0.0	0.0	0.0	0.0	0.0	0.0	0.0	0.0	1.0	1.0	0.0
CDH8	1006	symbol	H. sapiens	1006	H. sapiens	1.0	1.0	0.0	0.0	0.0	0.0	0.0	0.0	0.0	0.0	0.0	0.0	0.0	0.0	0.0	0.0	0.0	1.0	1.0	0.0
CASK	8573	symbol	H. sapiens	8573	H. sapiens	0.0	1.0	0.0	1.0	0.0	0.0	0.0	0.0	0.0	1.0	1.0	0.0	0.0	0.0	1.0	0.0	0.0	0.0	0.0	0.0
GPR34	2857	symbol	H. sapiens	2857	H. sapiens	0.0	0.0	0.0	0.0	0.0	0.0	0.0	0.0	0.0	0.0	0.0	0.0	0.0	0.0	0.0	0.0	0.0	0.0	0.0	0.0
CNOT1	23019	symbol	H. sapiens	23019	H. sapiens	0.0	0.0	0.0	0.0	0.0	1.0	0.0	1.0	0.0	0.0	0.0	0.0	1.0	0.0	0.0	0.0	0.0	0.0	0.0	1.0
SLC38A7	55238	symbol	H. sapiens	55238	H. sapiens	0.0	0.0	1.0	0.0	0.0	0.0	0.0	0.0	0.0	0.0	1.0	0.0	0.0	0.0	0.0	0.0	0.0	0.0	0.0	0.0
GOT2	2806	symbol	H. sapiens	2806	H. sapiens	0.0	0.0	0.0	1.0	0.0	0.0	0.0	0.0	0.0	0.0	0.0	0.0	0.0	0.0	0.0	0.0	0.0	0.0	0.0	0.0
CALB2	794	symbol	H. sapiens	794	H. sapiens	0.0	1.0	1.0	1.0	0.0	0.0	0.0	0.0	0.0	0.0	0.0	0.0	0.0	0.0	0.0	0.0	0.0	0.0	0.0	0.0
VAC14	55697	symbol	H. sapiens	55697	H. sapiens	0.0	0.0	0.0	0.0	0.0	0.0	0.0	0.0	0.0	0.0	0.0	1.0	0.0	0.0	0.0	0.0	0.0	0.0	0.0	0.0
BANP	54971	symbol	H. sapiens	54971	H. sapiens	0.0	0.0	0.0	0.0	0.0	0.0	0.0	0.0	0.0	0.0	0.0	0.0	0.0	0.0	0.0	0.0	0.0	0.0	0.0	0.0
ZNF469	84627	symbol	H. sapiens	84627	H. sapiens	0.0	0.0	0.0	0.0	0.0	0.0	0.0	0.0	0.0	0.0	0.0	0.0	0.0	0.0	0.0	0.0	0.0	0.0	0.0	0.0
ZFPM1	161882	symbol	H. sapiens	161882	H. sapiens	0.0	0.0	0.0	0.0	0.0	0.0	0.0	0.0	0.0	0.0	0.0	0.0	0.0	0.0	0.0	0.0	0.0	0.0	1.0	0.0
CIDEC	63924	symbol	H. sapiens	63924	H. sapiens	0.0	0.0	0.0	1.0	0.0	0.0	0.0	0.0	0.0	0.0	0.0	0.0	0.0	0.0	0.0	0.0	0.0	0.0	0.0	0.0
ZC3H18	124245	symbol	H. sapiens	124245	H. sapiens	0.0	0.0	0.0	0.0	0.0	0.0	0.0	1.0	0.0	0.0	0.0	0.0	0.0	0.0	0.0	0.0	0.0	0.0	0.0	0.0
IL17C	27189	symbol	H. sapiens	27189	H. sapiens	0.0	0.0	0.0	0.0	0.0	0.0	0.0	0.0	0.0	0.0	0.0	0.0	0.0	0.0	0.0	0.0	0.0	0.0	0.0	0.0
CYBA	1535	symbol	H. sapiens	1535	H. sapiens	1.0	0.0	1.0	1.0	1.0	0.0	1.0	0.0	0.0	1.0	0.0	0.0	0.0	1.0	1.0	0.0	0.0	0.0	0.0	0.0
MVD	4597	symbol	H. sapiens	4597	H. sapiens	0.0	0.0	0.0	0.0	0.0	0.0	0.0	0.0	0.0	0.0	0.0	0.0	0.0	0.0	0.0	0.0	0.0	0.0	0.0	0.0
RNF166	115992	symbol	H. sapiens	115992	H. sapiens	0.0	0.0	0.0	0.0	0.0	0.0	0.0	0.0	0.0	0.0	0.0	0.0	0.0	0.0	0.0	0.0	0.0	0.0	0.0	1.0
CTU2	348180	symbol	H. sapiens	348180	H. sapiens	0.0	0.0	0.0	0.0	0.0	0.0	0.0	0.0	0.0	0.0	0.0	0.0	0.0	0.0	0.0	0.0	0.0	0.0	0.0	1.0
ZFHX3	463	symbol	H. sapiens	463	H. sapiens	0.0	0.0	0.0	0.0	0.0	0.0	0.0	0.0	0.0	0.0	0.0	0.0	0.0	0.0	0.0	0.0	0.0	0.0	0.0	0.0
DHX38	9785	symbol	H. sapiens	9785	H. sapiens	0.0	0.0	0.0	0.0	0.0	0.0	0.0	0.0	0.0	0.0	0.0	0.0	1.0	0.0	0.0	0.0	0.0	0.0	0.0	0.0
IST1	9798	symbol	H. sapiens	9798	H. sapiens	0.0	0.0	0.0	0.0	1.0	0.0	0.0	0.0	0.0	0.0	0.0	0.0	0.0	0.0	0.0	1.0	0.0	0.0	1.0	0.0
ZNF821	55565	symbol	H. sapiens	55565	H. sapiens	0.0	0.0	0.0	0.0	0.0	0.0	0.0	0.0	0.0	0.0	0.0	0.0	0.0	0.0	0.0	0.0	0.0	0.0	0.0	0.0
TERF2IP	54386	symbol	H. sapiens	54386	H. sapiens	0.0	0.0	0.0	0.0	0.0	1.0	0.0	0.0	0.0	0.0	0.0	0.0	0.0	0.0	0.0	0.0	0.0	0.0	0.0	0.0
KARS1	3735	symbol	H. sapiens	3735	H. sapiens	0.0	0.0	0.0	0.0	0.0	0.0	0.0	0.0	0.0	0.0	0.0	0.0	1.0	0.0	0.0	0.0	0.0	0.0	0.0	0.0
ADAT1	23536	symbol	H. sapiens	23536	H. sapiens	0.0	0.0	0.0	0.0	0.0	0.0	0.0	0.0	0.0	0.0	0.0	0.0	0.0	0.0	0.0	0.0	0.0	0.0	0.0	0.0
GABARAPL2	11345	symbol	H. sapiens	11345	H. sapiens	0.0	0.0	0.0	1.0	0.0	0.0	0.0	0.0	0.0	0.0	0.0	1.0	0.0	0.0	0.0	0.0	0.0	0.0	0.0	0.0
TMEM231	79583	symbol	H. sapiens	79583	H. sapiens	0.0	0.0	0.0	0.0	0.0	0.0	0.0	0.0	0.0	0.0	0.0	0.0	0.0	0.0	0.0	0.0	0.0	0.0	0.0	0.0
CDKL5	6792	symbol	H. sapiens	6792	H. sapiens	0.0	1.0	1.0	0.0	1.0	1.0	0.0	0.0	0.0	0.0	0.0	0.0	0.0	0.0	0.0	1.0	0.0	0.0	0.0	0.0
SMPD3	55512	symbol	H. sapiens	55512	H. sapiens	0.0	0.0	0.0	0.0	0.0	1.0	1.0	0.0	0.0	0.0	0.0	1.0	0.0	0.0	0.0	0.0	0.0	0.0	1.0	0.0
PRMT7	54496	symbol	H. sapiens	54496	H. sapiens	0.0	0.0	0.0	0.0	0.0	0.0	0.0	0.0	0.0	0.0	0.0	0.0	0.0	0.0	0.0	0.0	0.0	0.0	0.0	0.0
CBFB	865	symbol	H. sapiens	865	H. sapiens	0.0	0.0	0.0	0.0	0.0	0.0	0.0	0.0	0.0	0.0	0.0	0.0	0.0	0.0	0.0	0.0	0.0	0.0	0.0	1.0
HSF4	3299	symbol	H. sapiens	3299	H. sapiens	0.0	0.0	0.0	0.0	0.0	0.0	0.0	0.0	0.0	0.0	0.0	0.0	0.0	0.0	0.0	0.0	0.0	0.0	0.0	0.0
DNAAF1	123872	symbol	H. sapiens	123872	H. sapiens	0.0	0.0	0.0	0.0	0.0	0.0	0.0	0.0	0.0	0.0	0.0	0.0	0.0	0.0	0.0	0.0	0.0	0.0	0.0	0.0
HSDL1	83693	symbol	H. sapiens	83693	H. sapiens	0.0	0.0	0.0	0.0	0.0	0.0	0.0	0.0	0.0	0.0	0.0	0.0	0.0	0.0	0.0	0.0	0.0	0.0	0.0	0.0
MBTPS1	8720	symbol	H. sapiens	8720	H. sapiens	0.0	0.0	0.0	0.0	0.0	0.0	0.0	0.0	0.0	0.0	0.0	1.0	0.0	0.0	0.0	0.0	0.0	0.0	0.0	0.0
STS	412	symbol	H. sapiens	412	H. sapiens	0.0	0.0	0.0	0.0	0.0	0.0	0.0	0.0	0.0	0.0	0.0	0.0	0.0	0.0	0.0	0.0	0.0	0.0	0.0	0.0
GABRB3	2562	symbol	H. sapiens	2562	H. sapiens	1.0	1.0	0.0	1.0	0.0	0.0	1.0	0.0	0.0	1.0	1.0	0.0	0.0	0.0	0.0	0.0	0.0	1.0	0.0	0.0
ATP10A	57194	symbol	H. sapiens	57194	H. sapiens	0.0	0.0	0.0	0.0	0.0	0.0	0.0	0.0	0.0	0.0	1.0	0.0	1.0	0.0	0.0	0.0	0.0	0.0	0.0	0.0
RASA3	22821	symbol	H. sapiens	22821	H. sapiens	0.0	0.0	0.0	0.0	0.0	0.0	0.0	0.0	1.0	0.0	1.0	0.0	0.0	0.0	0.0	0.0	0.0	0.0	0.0	0.0
STRIP2	57464	symbol	H. sapiens	57464	H. sapiens	0.0	0.0	0.0	0.0	0.0	0.0	0.0	0.0	0.0	0.0	0.0	0.0	0.0	0.0	0.0	0.0	0.0	0.0	0.0	0.0
SMKR1	100287482	symbol	H. sapiens	100287482	H. sapiens	0.0	0.0	0.0	0.0	0.0	0.0	0.0	0.0	0.0	0.0	0.0	0.0	0.0	0.0	0.0	0.0	0.0	0.0	0.0	0.0
PUS7	54517	symbol	H. sapiens	54517	H. sapiens	0.0	0.0	0.0	0.0	0.0	0.0	0.0	0.0	0.0	0.0	0.0	0.0	0.0	0.0	0.0	0.0	0.0	0.0	0.0	0.0
RINT1	60561	symbol	H. sapiens	60561	H. sapiens	0.0	0.0	0.0	0.0	0.0	0.0	0.0	0.0	0.0	0.0	0.0	0.0	0.0	0.0	0.0	0.0	0.0	0.0	0.0	0.0
SOX1	6656	symbol	H. sapiens	6656	H. sapiens	0.0	0.0	0.0	0.0	0.0	0.0	0.0	0.0	0.0	0.0	0.0	0.0	0.0	0.0	0.0	0.0	0.0	0.0	0.0	0.0
IRX5	10265	symbol	H. sapiens	10265	H. sapiens	0.0	0.0	0.0	0.0	0.0	0.0	0.0	0.0	0.0	0.0	0.0	0.0	0.0	0.0	0.0	0.0	0.0	0.0	0.0	0.0
ARGLU1	55082	symbol	H. sapiens	55082	H. sapiens	0.0	0.0	0.0	0.0	0.0	0.0	0.0	0.0	0.0	0.0	0.0	0.0	0.0	0.0	0.0	0.0	0.0	0.0	0.0	0.0
EFNB2	1948	symbol	H. sapiens	1948	H. sapiens	0.0	1.0	0.0	0.0	0.0	0.0	1.0	0.0	0.0	0.0	0.0	0.0	0.0	0.0	0.0	1.0	0.0	1.0	1.0	0.0
DOCK9	23348	symbol	H. sapiens	23348	H. sapiens	0.0	0.0	0.0	0.0	0.0	0.0	0.0	0.0	0.0	0.0	0.0	0.0	0.0	0.0	0.0	0.0	0.0	0.0	0.0	0.0
STK24	8428	symbol	H. sapiens	8428	H. sapiens	0.0	0.0	0.0	0.0	0.0	0.0	0.0	0.0	0.0	0.0	0.0	1.0	0.0	0.0	0.0	1.0	0.0	0.0	0.0	0.0
KLF12	11278	symbol	H. sapiens	11278	H. sapiens	0.0	0.0	0.0	0.0	0.0	0.0	0.0	0.0	0.0	0.0	0.0	0.0	0.0	0.0	0.0	0.0	0.0	0.0	0.0	0.0
KLHL1	57626	symbol	H. sapiens	57626	H. sapiens	0.0	0.0	1.0	0.0	0.0	0.0	0.0	0.0	0.0	0.0	0.0	0.0	0.0	0.0	1.0	0.0	0.0	0.0	1.0	0.0
TDRD3	81550	symbol	H. sapiens	81550	H. sapiens	0.0	0.0	0.0	0.0	0.0	0.0	0.0	0.0	0.0	0.0	0.0	0.0	0.0	0.0	0.0	0.0	0.0	0.0	0.0	0.0
CPNE2	221184	symbol	H. sapiens	221184	H. sapiens	0.0	0.0	0.0	0.0	0.0	0.0	0.0	0.0	0.0	0.0	0.0	0.0	0.0	0.0	0.0	0.0	0.0	0.0	0.0	0.0
PSME3IP1	80011	symbol	H. sapiens	80011	H. sapiens	0.0	0.0	0.0	0.0	0.0	0.0	0.0	0.0	0.0	0.0	0.0	0.0	0.0	0.0	0.0	0.0	0.0	0.0	0.0	0.0
RSPRY1	89970	symbol	H. sapiens	89970	H. sapiens	0.0	0.0	0.0	0.0	0.0	0.0	0.0	0.0	0.0	0.0	0.0	0.0	0.0	0.0	0.0	0.0	0.0	0.0	0.0	1.0
CYSLTR2	57105	symbol	H. sapiens	57105	H. sapiens	0.0	0.0	0.0	1.0	0.0	0.0	1.0	0.0	0.0	0.0	0.0	0.0	0.0	0.0	0.0	0.0	0.0	0.0	0.0	0.0
TAFA5	25817	symbol	H. sapiens	25817	H. sapiens	0.0	0.0	0.0	0.0	0.0	0.0	0.0	0.0	0.0	0.0	0.0	0.0	0.0	0.0	0.0	0.0	0.0	0.0	0.0	0.0
UBL3	5412	symbol	H. sapiens	5412	H. sapiens	0.0	0.0	0.0	0.0	0.0	0.0	0.0	0.0	0.0	0.0	0.0	0.0	0.0	0.0	0.0	0.0	0.0	0.0	0.0	0.0
SLC7A1	6541	symbol	H. sapiens	6541	H. sapiens	0.0	0.0	0.0	0.0	0.0	0.0	0.0	0.0	0.0	0.0	1.0	0.0	0.0	0.0	0.0	0.0	0.0	0.0	0.0	0.0
C16orf87	388272	symbol	H. sapiens	388272	H. sapiens	0.0	0.0	0.0	0.0	0.0	0.0	0.0	0.0	0.0	0.0	0.0	0.0	0.0	0.0	0.0	0.0	0.0	0.0	0.0	0.0
GPT2	84706	symbol	H. sapiens	84706	H. sapiens	0.0	0.0	0.0	0.0	0.0	0.0	0.0	0.0	0.0	0.0	0.0	0.0	0.0	0.0	0.0	0.0	0.0	0.0	0.0	0.0
MYLK3	91807	symbol	H. sapiens	91807	H. sapiens	0.0	0.0	0.0	1.0	0.0	1.0	0.0	0.0	0.0	0.0	0.0	0.0	0.0	0.0	1.0	0.0	0.0	0.0	1.0	0.0
USP12	219333	symbol	H. sapiens	219333	H. sapiens	0.0	0.0	0.0	0.0	0.0	0.0	0.0	0.0	0.0	0.0	0.0	0.0	0.0	0.0	0.0	0.0	0.0	0.0	0.0	1.0
RDX	5962	symbol	H. sapiens	5962	H. sapiens	0.0	0.0	0.0	0.0	0.0	1.0	1.0	1.0	0.0	1.0	0.0	0.0	0.0	0.0	1.0	1.0	0.0	0.0	0.0	0.0
CWF19L2	143884	symbol	H. sapiens	143884	H. sapiens	0.0	0.0	0.0	0.0	0.0	0.0	0.0	0.0	0.0	0.0	0.0	0.0	0.0	0.0	0.0	0.0	0.0	0.0	0.0	0.0
GUCY1A2	2977	symbol	H. sapiens	2977	H. sapiens	0.0	0.0	0.0	1.0	0.0	0.0	0.0	0.0	0.0	0.0	0.0	0.0	0.0	0.0	0.0	0.0	1.0	0.0	0.0	0.0
KBTBD3	143879	symbol	H. sapiens	143879	H. sapiens	0.0	0.0	0.0	0.0	0.0	0.0	0.0	0.0	0.0	0.0	0.0	0.0	0.0	0.0	0.0	0.0	0.0	0.0	0.0	0.0
MSANTD4	84437	symbol	H. sapiens	84437	H. sapiens	0.0	0.0	0.0	0.0	0.0	0.0	0.0	0.0	0.0	0.0	0.0	0.0	0.0	0.0	0.0	0.0	0.0	0.0	0.0	0.0
GRIA4	2893	symbol	H. sapiens	2893	H. sapiens	1.0	1.0	1.0	1.0	0.0	0.0	0.0	0.0	0.0	0.0	1.0	0.0	0.0	1.0	0.0	0.0	0.0	0.0	0.0	0.0
PDGFD	80310	symbol	H. sapiens	80310	H. sapiens	0.0	0.0	0.0	1.0	0.0	0.0	1.0	0.0	1.0	0.0	0.0	1.0	0.0	0.0	0.0	0.0	0.0	0.0	0.0	0.0
DYNC2H1	79659	symbol	H. sapiens	79659	H. sapiens	0.0	0.0	0.0	0.0	0.0	0.0	0.0	0.0	0.0	0.0	0.0	0.0	1.0	0.0	0.0	0.0	0.0	0.0	0.0	0.0
DCUN1D5	84259	symbol	H. sapiens	84259	H. sapiens	0.0	0.0	0.0	0.0	1.0	0.0	0.0	0.0	0.0	0.0	0.0	0.0	0.0	0.0	0.0	0.0	0.0	0.0	0.0	1.0
ANGPTL5	253935	symbol	H. sapiens	253935	H. sapiens	0.0	0.0	0.0	0.0	0.0	0.0	0.0	0.0	0.0	0.0	0.0	0.0	0.0	0.0	0.0	0.0	0.0	0.0	0.0	0.0
PGR	5241	symbol	H. sapiens	5241	H. sapiens	0.0	0.0	0.0	1.0	0.0	0.0	1.0	0.0	0.0	0.0	0.0	0.0	0.0	0.0	0.0	0.0	0.0	0.0	0.0	0.0
ARHGAP42	143872	symbol	H. sapiens	143872	H. sapiens	0.0	0.0	0.0	0.0	0.0	0.0	0.0	0.0	0.0	0.0	0.0	0.0	0.0	0.0	0.0	1.0	0.0	0.0	0.0	0.0
GRM5	2915	symbol	H. sapiens	2915	H. sapiens	1.0	1.0	1.0	1.0	0.0	0.0	1.0	0.0	0.0	1.0	0.0	0.0	0.0	1.0	0.0	0.0	1.0	1.0	0.0	0.0
RNF121	55298	symbol	H. sapiens	55298	H. sapiens	0.0	0.0	0.0	0.0	0.0	0.0	0.0	0.0	0.0	0.0	0.0	1.0	0.0	0.0	0.0	0.0	0.0	0.0	0.0	1.0
AP002495.1						nan	nan	nan	nan	nan	nan	nan	nan	nan	nan	nan	nan	nan	nan	nan	nan	nan	nan	nan	nan
NUMA1	4926	symbol	H. sapiens	4926	H. sapiens	0.0	0.0	1.0	0.0	0.0	1.0	0.0	0.0	0.0	0.0	0.0	1.0	0.0	0.0	1.0	0.0	0.0	0.0	0.0	0.0
LRTOMT	220074	symbol	H. sapiens	220074	H. sapiens	0.0	0.0	0.0	0.0	0.0	0.0	0.0	0.0	0.0	0.0	0.0	0.0	0.0	1.0	0.0	0.0	0.0	0.0	0.0	0.0
LAMTOR1	55004	symbol	H. sapiens	55004	H. sapiens	0.0	0.0	0.0	0.0	1.0	0.0	1.0	0.0	0.0	0.0	0.0	0.0	0.0	0.0	0.0	0.0	0.0	0.0	0.0	0.0
ANAPC15	25906	symbol	H. sapiens	25906	H. sapiens	0.0	0.0	0.0	1.0	0.0	0.0	0.0	0.0	0.0	0.0	0.0	0.0	0.0	0.0	0.0	0.0	0.0	0.0	0.0	1.0
OR51E2	81285	symbol	H. sapiens	81285	H. sapiens	0.0	0.0	0.0	0.0	0.0	0.0	1.0	0.0	0.0	0.0	0.0	0.0	0.0	0.0	0.0	0.0	0.0	0.0	0.0	0.0
PLXNA1	5361	symbol	H. sapiens	5361	H. sapiens	0.0	0.0	0.0	0.0	0.0	0.0	0.0	0.0	0.0	0.0	0.0	0.0	0.0	0.0	0.0	1.0	0.0	0.0	1.0	0.0
SETD5	55209	symbol	H. sapiens	55209	H. sapiens	0.0	0.0	0.0	0.0	0.0	0.0	0.0	0.0	0.0	0.0	0.0	0.0	0.0	0.0	0.0	0.0	0.0	0.0	0.0	0.0
LHFPL4	375323	symbol	H. sapiens	375323	H. sapiens	0.0	1.0	1.0	0.0	0.0	0.0	0.0	0.0	0.0	0.0	0.0	0.0	0.0	0.0	0.0	0.0	0.0	1.0	0.0	0.0
GRM7	2917	symbol	H. sapiens	2917	H. sapiens	1.0	1.0	1.0	1.0	0.0	0.0	0.0	0.0	0.0	1.0	0.0	0.0	0.0	0.0	0.0	0.0	0.0	0.0	1.0	0.0
DOCK3	1795	symbol	H. sapiens	1795	H. sapiens	0.0	0.0	0.0	0.0	0.0	0.0	0.0	0.0	0.0	0.0	0.0	0.0	0.0	0.0	0.0	0.0	0.0	0.0	0.0	0.0
CFTR	1080	symbol	H. sapiens	1080	H. sapiens	0.0	0.0	0.0	1.0	0.0	0.0	1.0	0.0	0.0	1.0	1.0	0.0	1.0	0.0	0.0	0.0	0.0	0.0	0.0	0.0
TFEC	22797	symbol	H. sapiens	22797	H. sapiens	0.0	0.0	0.0	0.0	0.0	0.0	0.0	0.0	0.0	0.0	0.0	0.0	0.0	0.0	0.0	0.0	0.0	0.0	0.0	0.0
ERC2	26059	symbol	H. sapiens	26059	H. sapiens	1.0	1.0	0.0	0.0	0.0	0.0	0.0	0.0	0.0	0.0	0.0	0.0	0.0	0.0	0.0	0.0	0.0	1.0	0.0	0.0
PNPLA8	50640	symbol	H. sapiens	50640	H. sapiens	0.0	0.0	0.0	0.0	0.0	0.0	0.0	0.0	0.0	0.0	0.0	0.0	0.0	0.0	0.0	0.0	0.0	0.0	0.0	0.0
NRCAM	4897	symbol	H. sapiens	4897	H. sapiens	0.0	1.0	0.0	0.0	1.0	0.0	0.0	0.0	0.0	1.0	0.0	0.0	0.0	0.0	0.0	1.0	0.0	1.0	1.0	0.0
NELL2	4753	symbol	H. sapiens	4753	H. sapiens	0.0	0.0	0.0	0.0	0.0	0.0	0.0	0.0	0.0	0.0	0.0	0.0	0.0	0.0	0.0	0.0	0.0	0.0	0.0	0.0
FNIP1	96459	symbol	H. sapiens	96459	H. sapiens	0.0	0.0	0.0	0.0	0.0	1.0	0.0	0.0	0.0	0.0	0.0	0.0	0.0	0.0	0.0	0.0	0.0	0.0	0.0	0.0
MEIKIN	728637	symbol	H. sapiens	728637	H. sapiens	0.0	0.0	0.0	0.0	0.0	0.0	0.0	0.0	0.0	0.0	0.0	0.0	0.0	0.0	0.0	0.0	0.0	0.0	0.0	0.0
PFDN1	5201	symbol	H. sapiens	5201	H. sapiens	0.0	0.0	0.0	0.0	0.0	0.0	0.0	0.0	0.0	0.0	0.0	0.0	0.0	0.0	0.0	0.0	0.0	0.0	0.0	0.0
TAFA2	338811	symbol	H. sapiens	338811	H. sapiens	0.0	0.0	0.0	0.0	0.0	0.0	0.0	0.0	0.0	0.0	0.0	0.0	0.0	0.0	0.0	0.0	0.0	0.0	0.0	0.0
MED25	81857	symbol	H. sapiens	81857	H. sapiens	0.0	0.0	0.0	0.0	0.0	1.0	0.0	0.0	0.0	0.0	0.0	0.0	0.0	0.0	0.0	0.0	0.0	0.0	0.0	0.0
MDM2	4193	symbol	H. sapiens	4193	H. sapiens	0.0	0.0	0.0	1.0	0.0	0.0	1.0	1.0	1.0	0.0	0.0	0.0	0.0	0.0	1.0	0.0	0.0	0.0	0.0	1.0
CPM	1368	symbol	H. sapiens	1368	H. sapiens	0.0	0.0	0.0	0.0	0.0	0.0	0.0	0.0	0.0	0.0	0.0	0.0	0.0	0.0	0.0	0.0	0.0	0.0	0.0	0.0
TRHDE	29953	symbol	H. sapiens	29953	H. sapiens	0.0	0.0	0.0	0.0	0.0	0.0	0.0	0.0	0.0	0.0	0.0	0.0	0.0	0.0	0.0	0.0	0.0	0.0	0.0	0.0
ADRB2	154	symbol	H. sapiens	154	H. sapiens	0.0	1.0	0.0	1.0	1.0	1.0	1.0	1.0	0.0	1.0	0.0	0.0	0.0	0.0	0.0	1.0	0.0	0.0	0.0	0.0
PPFIA2	8499	symbol	H. sapiens	8499	H. sapiens	0.0	1.0	1.0	0.0	0.0	0.0	0.0	0.0	0.0	0.0	0.0	0.0	0.0	0.0	0.0	1.0	0.0	1.0	0.0	0.0
RBFOX1	54715	symbol	H. sapiens	54715	H. sapiens	0.0	0.0	0.0	0.0	0.0	0.0	0.0	0.0	0.0	0.0	0.0	0.0	0.0	0.0	0.0	0.0	0.0	0.0	0.0	0.0
NPRL3	8131	symbol	H. sapiens	8131	H. sapiens	0.0	0.0	0.0	0.0	0.0	0.0	0.0	1.0	0.0	0.0	0.0	0.0	0.0	0.0	0.0	0.0	0.0	0.0	0.0	0.0
HBZ	3050	symbol	H. sapiens	3050	H. sapiens	0.0	0.0	0.0	0.0	0.0	0.0	0.0	0.0	0.0	0.0	0.0	0.0	0.0	0.0	0.0	0.0	0.0	0.0	0.0	0.0
PGAP6	58986	symbol	H. sapiens	58986	H. sapiens	0.0	0.0	0.0	0.0	0.0	0.0	0.0	0.0	0.0	0.0	0.0	0.0	0.0	0.0	0.0	0.0	0.0	0.0	0.0	0.0
MRPL28	10573	symbol	H. sapiens	10573	H. sapiens	0.0	0.0	0.0	0.0	0.0	0.0	0.0	0.0	0.0	0.0	0.0	0.0	0.0	0.0	0.0	0.0	0.0	0.0	0.0	0.0
JPT2	90861	symbol	H. sapiens	90861	H. sapiens	0.0	0.0	0.0	0.0	0.0	0.0	0.0	0.0	0.0	0.0	0.0	0.0	0.0	0.0	0.0	0.0	0.0	0.0	0.0	0.0
CRAMP1	57585	symbol	H. sapiens	57585	H. sapiens	0.0	0.0	0.0	0.0	0.0	0.0	0.0	0.0	0.0	0.0	0.0	0.0	0.0	0.0	0.0	0.0	0.0	0.0	0.0	0.0
IFT140	9742	symbol	H. sapiens	9742	H. sapiens	0.0	0.0	0.0	0.0	0.0	1.0	0.0	0.0	0.0	0.0	0.0	0.0	0.0	0.0	0.0	1.0	0.0	0.0	0.0	0.0
TMEM204	79652	symbol	H. sapiens	79652	H. sapiens	0.0	0.0	0.0	0.0	0.0	0.0	0.0	0.0	0.0	0.0	0.0	0.0	0.0	0.0	0.0	0.0	0.0	0.0	0.0	0.0
CCNF	899	symbol	H. sapiens	899	H. sapiens	0.0	0.0	0.0	0.0	0.0	0.0	0.0	0.0	0.0	0.0	0.0	0.0	0.0	0.0	0.0	0.0	0.0	0.0	0.0	1.0
VRK3	51231	symbol	H. sapiens	51231	H. sapiens	0.0	0.0	0.0	0.0	0.0	0.0	0.0	0.0	0.0	0.0	0.0	0.0	0.0	0.0	0.0	0.0	0.0	0.0	0.0	0.0
LIPE	3991	symbol	H. sapiens	3991	H. sapiens	0.0	0.0	0.0	1.0	0.0	0.0	0.0	0.0	0.0	0.0	0.0	0.0	0.0	0.0	0.0	0.0	0.0	0.0	0.0	0.0
ATP4A	495	symbol	H. sapiens	495	H. sapiens	0.0	0.0	0.0	1.0	0.0	0.0	0.0	0.0	0.0	0.0	1.0	0.0	1.0	0.0	0.0	0.0	0.0	0.0	0.0	0.0
MAPK7	5598	symbol	H. sapiens	5598	H. sapiens	0.0	0.0	0.0	1.0	0.0	0.0	0.0	0.0	1.0	0.0	0.0	0.0	0.0	0.0	0.0	0.0	1.0	0.0	0.0	0.0
MGAT4C	25834	symbol	H. sapiens	25834	H. sapiens	0.0	0.0	0.0	0.0	0.0	0.0	0.0	0.0	0.0	0.0	0.0	1.0	0.0	0.0	0.0	0.0	0.0	0.0	0.0	0.0
DUSP6	1848	symbol	H. sapiens	1848	H. sapiens	0.0	0.0	0.0	0.0	1.0	0.0	0.0	0.0	1.0	0.0	0.0	0.0	0.0	0.0	0.0	0.0	0.0	0.0	0.0	0.0
SDK1	221935	symbol	H. sapiens	221935	H. sapiens	0.0	0.0	0.0	0.0	0.0	0.0	0.0	0.0	0.0	0.0	0.0	0.0	0.0	0.0	0.0	0.0	0.0	1.0	0.0	0.0
GRIN2B	2904	symbol	H. sapiens	2904	H. sapiens	1.0	1.0	0.0	1.0	0.0	0.0	0.0	0.0	1.0	1.0	1.0	0.0	0.0	1.0	0.0	1.0	1.0	0.0	0.0	0.0
TNRC6B	23112	symbol	H. sapiens	23112	H. sapiens	0.0	0.0	0.0	0.0	0.0	0.0	0.0	1.0	0.0	0.0	0.0	0.0	0.0	0.0	0.0	0.0	0.0	0.0	0.0	0.0
GP1BB	2812	symbol	H. sapiens	2812	H. sapiens	1.0	0.0	0.0	1.0	0.0	0.0	0.0	0.0	0.0	0.0	1.0	0.0	0.0	0.0	0.0	0.0	0.0	0.0	0.0	0.0
NDRG2	57447	symbol	H. sapiens	57447	H. sapiens	0.0	0.0	0.0	0.0	0.0	0.0	0.0	0.0	0.0	0.0	0.0	0.0	0.0	0.0	0.0	0.0	0.0	0.0	0.0	0.0
ZDHHC8	29801	symbol	H. sapiens	29801	H. sapiens	0.0	0.0	0.0	0.0	0.0	0.0	0.0	0.0	0.0	0.0	0.0	1.0	0.0	0.0	0.0	0.0	0.0	0.0	0.0	0.0
PGAM5	192111	symbol	H. sapiens	192111	H. sapiens	0.0	0.0	0.0	0.0	0.0	1.0	0.0	0.0	0.0	0.0	0.0	0.0	0.0	0.0	0.0	0.0	0.0	0.0	0.0	0.0
SLC25A1	6576	symbol	H. sapiens	6576	H. sapiens	0.0	0.0	0.0	0.0	0.0	0.0	0.0	0.0	0.0	0.0	0.0	0.0	0.0	0.0	0.0	0.0	0.0	0.0	0.0	0.0
CLTCL1	8218	symbol	H. sapiens	8218	H. sapiens	0.0	0.0	0.0	1.0	0.0	0.0	0.0	0.0	0.0	1.0	0.0	0.0	0.0	1.0	0.0	0.0	0.0	0.0	0.0	0.0
SNAP29	9342	symbol	H. sapiens	9342	H. sapiens	1.0	0.0	0.0	0.0	0.0	0.0	0.0	0.0	0.0	0.0	0.0	1.0	0.0	0.0	0.0	0.0	0.0	0.0	0.0	0.0
PI4KA	5297	symbol	H. sapiens	5297	H. sapiens	0.0	0.0	0.0	0.0	0.0	0.0	0.0	0.0	0.0	0.0	0.0	0.0	0.0	0.0	0.0	0.0	0.0	0.0	0.0	0.0
SERPIND1	3053	symbol	H. sapiens	3053	H. sapiens	0.0	0.0	0.0	0.0	0.0	0.0	0.0	0.0	0.0	0.0	0.0	0.0	0.0	0.0	0.0	0.0	0.0	0.0	1.0	0.0
SFSWAP	6433	symbol	H. sapiens	6433	H. sapiens	0.0	0.0	0.0	0.0	0.0	0.0	0.0	0.0	0.0	0.0	0.0	0.0	0.0	0.0	0.0	0.0	0.0	0.0	0.0	0.0
STX2	2054	symbol	H. sapiens	2054	H. sapiens	1.0	1.0	0.0	0.0	0.0	0.0	0.0	0.0	0.0	0.0	0.0	0.0	0.0	0.0	0.0	0.0	0.0	0.0	0.0	0.0
ADGRD1	283383	symbol	H. sapiens	283383	H. sapiens	0.0	0.0	0.0	1.0	0.0	0.0	0.0	0.0	0.0	0.0	0.0	0.0	0.0	0.0	0.0	0.0	0.0	0.0	0.0	0.0
CRY1	1407	symbol	H. sapiens	1407	H. sapiens	0.0	0.0	0.0	0.0	0.0	0.0	1.0	0.0	0.0	0.0	0.0	0.0	0.0	0.0	0.0	0.0	0.0	0.0	0.0	0.0
TMEM132C	92293	symbol	H. sapiens	92293	H. sapiens	0.0	0.0	0.0	0.0	0.0	0.0	0.0	0.0	0.0	0.0	0.0	0.0	0.0	0.0	0.0	0.0	0.0	0.0	0.0	0.0
SLC41A2	84102	symbol	H. sapiens	84102	H. sapiens	0.0	0.0	0.0	0.0	0.0	0.0	0.0	0.0	0.0	0.0	1.0	0.0	0.0	0.0	0.0	0.0	0.0	0.0	0.0	0.0
IGF1	3479	symbol	H. sapiens	3479	H. sapiens	1.0	0.0	0.0	1.0	1.0	1.0	1.0	1.0	1.0	1.0	0.0	0.0	0.0	0.0	0.0	0.0	0.0	0.0	1.0	0.0
PARPBP	55010	symbol	H. sapiens	55010	H. sapiens	0.0	0.0	0.0	0.0	0.0	0.0	0.0	0.0	0.0	0.0	0.0	0.0	0.0	0.0	0.0	0.0	0.0	0.0	0.0	0.0
PMCH	5367	symbol	H. sapiens	5367	H. sapiens	1.0	0.0	0.0	0.0	0.0	0.0	0.0	0.0	0.0	0.0	0.0	0.0	0.0	0.0	0.0	0.0	0.0	0.0	0.0	0.0
NUP37	79023	symbol	H. sapiens	79023	H. sapiens	0.0	0.0	0.0	0.0	0.0	0.0	0.0	0.0	0.0	0.0	0.0	0.0	0.0	0.0	0.0	0.0	0.0	0.0	0.0	0.0
WASHC3	51019	symbol	H. sapiens	51019	H. sapiens	0.0	0.0	0.0	0.0	0.0	0.0	0.0	0.0	0.0	0.0	0.0	0.0	0.0	0.0	1.0	0.0	0.0	0.0	0.0	0.0
TBXAS1	6916	symbol	H. sapiens	6916	H. sapiens	0.0	0.0	0.0	1.0	0.0	0.0	0.0	0.0	0.0	0.0	0.0	0.0	0.0	0.0	0.0	1.0	0.0	0.0	0.0	0.0
DGKI	9162	symbol	H. sapiens	9162	H. sapiens	0.0	1.0	1.0	1.0	0.0	0.0	0.0	0.0	0.0	0.0	0.0	0.0	0.0	0.0	0.0	0.0	0.0	0.0	0.0	0.0
CHRM2	1129	symbol	H. sapiens	1129	H. sapiens	1.0	1.0	1.0	1.0	0.0	0.0	1.0	0.0	1.0	0.0	0.0	0.0	0.0	0.0	0.0	0.0	0.0	0.0	0.0	0.0
DCP1B	196513	symbol	H. sapiens	196513	H. sapiens	0.0	0.0	0.0	0.0	0.0	0.0	0.0	1.0	0.0	0.0	0.0	0.0	0.0	0.0	0.0	0.0	0.0	0.0	0.0	1.0
CACNA1C	775	symbol	H. sapiens	775	H. sapiens	1.0	1.0	1.0	1.0	0.0	0.0	0.0	0.0	1.0	1.0	1.0	0.0	0.0	1.0	1.0	0.0	1.0	0.0	0.0	0.0
RERG	85004	symbol	H. sapiens	85004	H. sapiens	0.0	0.0	0.0	0.0	1.0	0.0	1.0	0.0	0.0	0.0	0.0	0.0	1.0	0.0	0.0	0.0	0.0	0.0	0.0	0.0
CMAS	55907	symbol	H. sapiens	55907	H. sapiens	0.0	0.0	0.0	0.0	0.0	0.0	0.0	0.0	0.0	0.0	0.0	0.0	0.0	0.0	0.0	0.0	0.0	0.0	0.0	0.0
ZBTB34	403341	symbol	H. sapiens	403341	H. sapiens	0.0	0.0	0.0	0.0	0.0	0.0	0.0	0.0	0.0	0.0	0.0	0.0	0.0	0.0	0.0	0.0	0.0	0.0	0.0	0.0
RALGPS1	9649	symbol	H. sapiens	9649	H. sapiens	0.0	0.0	0.0	0.0	0.0	0.0	0.0	0.0	0.0	0.0	0.0	0.0	0.0	0.0	0.0	0.0	0.0	0.0	0.0	0.0
ANGPTL2	23452	symbol	H. sapiens	23452	H. sapiens	0.0	0.0	0.0	0.0	0.0	0.0	0.0	0.0	0.0	0.0	0.0	0.0	0.0	0.0	0.0	0.0	0.0	0.0	0.0	0.0
BCL2L14	79370	symbol	H. sapiens	79370	H. sapiens	0.0	0.0	0.0	0.0	0.0	0.0	0.0	0.0	0.0	0.0	0.0	0.0	0.0	0.0	0.0	0.0	0.0	0.0	0.0	0.0
LRP6	4040	symbol	H. sapiens	4040	H. sapiens	1.0	0.0	1.0	1.0	0.0	0.0	1.0	0.0	0.0	0.0	0.0	0.0	0.0	1.0	0.0	0.0	0.0	0.0	0.0	0.0
CCDC3	83643	symbol	H. sapiens	83643	H. sapiens	0.0	0.0	0.0	0.0	0.0	0.0	0.0	0.0	0.0	0.0	0.0	0.0	0.0	0.0	0.0	0.0	0.0	0.0	0.0	0.0
OPTN	10133	symbol	H. sapiens	10133	H. sapiens	0.0	0.0	0.0	0.0	0.0	0.0	0.0	1.0	0.0	0.0	0.0	1.0	0.0	1.0	0.0	0.0	0.0	0.0	0.0	0.0
PNPLA7	375775	symbol	H. sapiens	375775	H. sapiens	0.0	0.0	0.0	0.0	0.0	0.0	0.0	0.0	0.0	0.0	0.0	0.0	0.0	0.0	0.0	0.0	0.0	0.0	0.0	0.0
GPR19	2842	symbol	H. sapiens	2842	H. sapiens	0.0	0.0	0.0	0.0	0.0	0.0	0.0	0.0	0.0	0.0	0.0	0.0	0.0	0.0	0.0	0.0	0.0	0.0	0.0	0.0
CACNA1B	774	symbol	H. sapiens	774	H. sapiens	1.0	1.0	1.0	1.0	0.0	0.0	1.0	0.0	1.0	1.0	1.0	0.0	0.0	1.0	0.0	0.0	0.0	0.0	0.0	0.0
MANSC4	100287284	symbol	H. sapiens	100287284	H. sapiens	0.0	0.0	0.0	0.0	0.0	0.0	0.0	0.0	0.0	0.0	0.0	0.0	0.0	0.0	0.0	0.0	0.0	0.0	0.0	0.0
KLHL42	57542	symbol	H. sapiens	57542	H. sapiens	0.0	0.0	0.0	0.0	0.0	0.0	0.0	0.0	0.0	0.0	0.0	0.0	0.0	0.0	0.0	0.0	0.0	0.0	0.0	1.0
PTHLH	5744	symbol	H. sapiens	5744	H. sapiens	0.0	0.0	0.0	1.0	0.0	0.0	0.0	0.0	0.0	0.0	0.0	0.0	0.0	0.0	0.0	0.0	0.0	0.0	0.0	0.0
CCDC91	55297	symbol	H. sapiens	55297	H. sapiens	0.0	0.0	0.0	0.0	0.0	0.0	0.0	0.0	0.0	0.0	0.0	0.0	0.0	0.0	0.0	0.0	0.0	0.0	0.0	0.0
BRINP1	1620	symbol	H. sapiens	1620	H. sapiens	0.0	0.0	1.0	0.0	0.0	0.0	1.0	0.0	0.0	0.0	0.0	0.0	0.0	0.0	0.0	0.0	0.0	0.0	0.0	0.0
FOXJ2	55810	symbol	H. sapiens	55810	H. sapiens	0.0	0.0	0.0	0.0	0.0	0.0	0.0	0.0	0.0	0.0	0.0	0.0	0.0	0.0	0.0	0.0	0.0	0.0	0.0	0.0
RIMKLB	57494	symbol	H. sapiens	57494	H. sapiens	0.0	0.0	0.0	0.0	0.0	0.0	0.0	0.0	0.0	0.0	0.0	0.0	0.0	0.0	0.0	0.0	0.0	0.0	0.0	0.0
A2ML1	144568	symbol	H. sapiens	144568	H. sapiens	0.0	0.0	0.0	0.0	0.0	0.0	0.0	0.0	0.0	0.0	0.0	0.0	0.0	0.0	0.0	0.0	0.0	0.0	0.0	0.0
NTMT1	28989	symbol	H. sapiens	28989	H. sapiens	0.0	0.0	0.0	0.0	0.0	0.0	0.0	0.0	0.0	0.0	0.0	0.0	0.0	0.0	0.0	0.0	0.0	0.0	0.0	0.0
ASB6	140459	symbol	H. sapiens	140459	H. sapiens	0.0	0.0	0.0	0.0	0.0	0.0	0.0	0.0	0.0	0.0	0.0	0.0	0.0	0.0	0.0	0.0	0.0	0.0	0.0	1.0
PRRX2	51450	symbol	H. sapiens	51450	H. sapiens	0.0	0.0	0.0	0.0	0.0	0.0	0.0	0.0	0.0	0.0	0.0	0.0	0.0	0.0	0.0	0.0	0.0	0.0	0.0	0.0
PTGES	9536	symbol	H. sapiens	9536	H. sapiens	0.0	0.0	0.0	0.0	0.0	0.0	0.0	0.0	0.0	1.0	0.0	0.0	0.0	0.0	0.0	0.0	0.0	0.0	0.0	0.0
TOR1B	27348	symbol	H. sapiens	27348	H. sapiens	0.0	0.0	0.0	0.0	0.0	0.0	0.0	0.0	0.0	0.0	0.0	0.0	1.0	0.0	0.0	0.0	0.0	0.0	0.0	0.0
CD86	942	symbol	H. sapiens	942	H. sapiens	0.0	0.0	0.0	0.0	0.0	0.0	1.0	0.0	0.0	0.0	0.0	0.0	0.0	0.0	0.0	0.0	0.0	0.0	0.0	0.0
CCDC58	131076	gene_synonym	H. sapiens	131076	H. sapiens	0.0	0.0	0.0	0.0	0.0	0.0	0.0	0.0	0.0	0.0	0.0	0.0	0.0	0.0	0.0	0.0	0.0	0.0	0.0	0.0
FAM162A	26355	symbol	H. sapiens	26355	H. sapiens	0.0	0.0	0.0	0.0	0.0	1.0	0.0	0.0	0.0	0.0	0.0	0.0	0.0	0.0	0.0	0.0	0.0	0.0	0.0	0.0
KPNA1	3836	symbol	H. sapiens	3836	H. sapiens	1.0	1.0	1.0	1.0	0.0	0.0	0.0	0.0	0.0	0.0	0.0	0.0	0.0	0.0	0.0	0.0	0.0	0.0	1.0	0.0
PEX5	5830	symbol	H. sapiens	5830	H. sapiens	0.0	0.0	0.0	0.0	1.0	0.0	0.0	0.0	0.0	0.0	0.0	0.0	0.0	0.0	0.0	0.0	0.0	0.0	0.0	0.0
RABL6	55684	symbol	H. sapiens	55684	H. sapiens	0.0	0.0	0.0	0.0	0.0	0.0	0.0	0.0	0.0	0.0	0.0	0.0	1.0	0.0	0.0	0.0	0.0	0.0	0.0	0.0
DENND1A	57706	symbol	H. sapiens	57706	H. sapiens	0.0	1.0	0.0	0.0	0.0	0.0	0.0	0.0	0.0	0.0	0.0	0.0	0.0	0.0	0.0	0.0	0.0	0.0	0.0	0.0
LHX2	9355	symbol	H. sapiens	9355	H. sapiens	0.0	0.0	0.0	0.0	0.0	0.0	0.0	0.0	0.0	0.0	0.0	0.0	0.0	0.0	0.0	0.0	0.0	0.0	1.0	0.0
GPR156	165829	symbol	H. sapiens	165829	H. sapiens	1.0	0.0	0.0	0.0	0.0	0.0	0.0	0.0	0.0	0.0	0.0	0.0	0.0	0.0	0.0	0.0	0.0	0.0	0.0	0.0
GSK3B	2932	symbol	H. sapiens	2932	H. sapiens	1.0	1.0	1.0	1.0	1.0	1.0	1.0	1.0	1.0	1.0	0.0	0.0	0.0	1.0	0.0	1.0	0.0	0.0	1.0	1.0
CACNA1G	8913	symbol	H. sapiens	8913	H. sapiens	1.0	0.0	0.0	1.0	0.0	0.0	0.0	0.0	1.0	1.0	1.0	0.0	0.0	0.0	1.0	0.0	0.0	0.0	0.0	0.0
MAB21L3	126868	symbol	H. sapiens	126868	H. sapiens	0.0	0.0	0.0	0.0	0.0	0.0	0.0	0.0	0.0	0.0	0.0	0.0	0.0	0.0	0.0	0.0	0.0	0.0	0.0	0.0
SHISA6	388336	symbol	H. sapiens	388336	H. sapiens	1.0	1.0	1.0	0.0	0.0	0.0	0.0	0.0	0.0	1.0	1.0	0.0	0.0	0.0	0.0	0.0	0.0	0.0	0.0	0.0
HS3ST3A1	9955	symbol	H. sapiens	9955	H. sapiens	0.0	0.0	0.0	0.0	0.0	0.0	0.0	0.0	0.0	0.0	0.0	1.0	0.0	0.0	0.0	0.0	0.0	0.0	0.0	0.0
SAP30BP	29115	symbol	H. sapiens	29115	H. sapiens	0.0	0.0	0.0	0.0	0.0	0.0	0.0	0.0	0.0	0.0	0.0	0.0	0.0	0.0	0.0	0.0	0.0	0.0	0.0	0.0
RECQL5	9400	symbol	H. sapiens	9400	H. sapiens	0.0	0.0	0.0	1.0	0.0	0.0	1.0	0.0	0.0	0.0	0.0	0.0	1.0	0.0	0.0	0.0	0.0	0.0	0.0	0.0
SMIM5	643008	symbol	H. sapiens	643008	H. sapiens	0.0	0.0	0.0	0.0	0.0	0.0	0.0	0.0	0.0	0.0	0.0	0.0	0.0	0.0	0.0	0.0	0.0	0.0	0.0	0.0
C17orf75	64149	symbol	H. sapiens	64149	H. sapiens	0.0	0.0	0.0	0.0	0.0	0.0	0.0	0.0	0.0	0.0	0.0	0.0	0.0	0.0	0.0	0.0	0.0	0.0	0.0	0.0
ZNF207	7756	symbol	H. sapiens	7756	H. sapiens	0.0	0.0	0.0	0.0	0.0	0.0	0.0	0.0	0.0	0.0	0.0	0.0	0.0	0.0	1.0	0.0	0.0	0.0	0.0	0.0
ERN1	2081	symbol	H. sapiens	2081	H. sapiens	0.0	0.0	0.0	0.0	0.0	0.0	0.0	1.0	1.0	0.0	0.0	0.0	1.0	1.0	0.0	0.0	0.0	0.0	0.0	1.0
SMURF2	64750	symbol	H. sapiens	64750	H. sapiens	0.0	0.0	0.0	0.0	0.0	0.0	0.0	0.0	0.0	0.0	0.0	0.0	0.0	0.0	0.0	0.0	0.0	0.0	0.0	1.0
KPNA2	3838	symbol	H. sapiens	3838	H. sapiens	1.0	1.0	0.0	1.0	0.0	0.0	0.0	0.0	0.0	0.0	0.0	1.0	0.0	0.0	0.0	0.0	0.0	0.0	0.0	0.0
CD47	961	symbol	H. sapiens	961	H. sapiens	0.0	0.0	0.0	0.0	0.0	1.0	0.0	0.0	0.0	0.0	0.0	0.0	0.0	0.0	0.0	0.0	0.0	0.0	0.0	0.0
IFT57	55081	symbol	H. sapiens	55081	H. sapiens	0.0	0.0	1.0	0.0	0.0	0.0	0.0	0.0	0.0	0.0	0.0	0.0	0.0	1.0	0.0	0.0	0.0	0.0	0.0	0.0
HHLA2	11148	symbol	H. sapiens	11148	H. sapiens	0.0	0.0	0.0	0.0	0.0	0.0	0.0	0.0	0.0	0.0	0.0	0.0	0.0	0.0	0.0	0.0	0.0	0.0	0.0	0.0
MYH7B	57644	symbol	H. sapiens	57644	H. sapiens	0.0	0.0	0.0	0.0	0.0	0.0	0.0	0.0	0.0	0.0	0.0	0.0	1.0	0.0	1.0	0.0	0.0	0.0	0.0	0.0
MYOCD	93649	symbol	H. sapiens	93649	H. sapiens	0.0	0.0	0.0	0.0	1.0	0.0	0.0	0.0	0.0	0.0	0.0	0.0	0.0	0.0	0.0	0.0	0.0	0.0	0.0	0.0
TMPRSS7	344805	symbol	H. sapiens	344805	H. sapiens	0.0	0.0	0.0	0.0	0.0	0.0	0.0	0.0	0.0	0.0	0.0	0.0	0.0	0.0	0.0	0.0	0.0	0.0	0.0	0.0
C3orf52	79669	symbol	H. sapiens	79669	H. sapiens	0.0	0.0	0.0	0.0	0.0	0.0	0.0	0.0	0.0	0.0	0.0	0.0	0.0	0.0	0.0	0.0	0.0	0.0	0.0	0.0
CADM2	253559	symbol	H. sapiens	253559	H. sapiens	0.0	0.0	1.0	0.0	0.0	0.0	0.0	0.0	0.0	0.0	0.0	0.0	0.0	0.0	0.0	0.0	0.0	0.0	0.0	0.0
SEMA3E	9723	symbol	H. sapiens	9723	H. sapiens	0.0	0.0	0.0	0.0	1.0	0.0	0.0	0.0	0.0	0.0	0.0	0.0	0.0	0.0	0.0	1.0	0.0	1.0	1.0	0.0
BRIP1	83990	symbol	H. sapiens	83990	H. sapiens	0.0	0.0	0.0	0.0	0.0	0.0	1.0	0.0	0.0	0.0	0.0	0.0	1.0	0.0	0.0	0.0	0.0	0.0	0.0	0.0
TSHZ2	128553	symbol	H. sapiens	128553	H. sapiens	0.0	0.0	0.0	0.0	0.0	0.0	0.0	0.0	0.0	0.0	0.0	0.0	0.0	0.0	0.0	0.0	0.0	0.0	0.0	0.0
ATP9A	10079	symbol	H. sapiens	10079	H. sapiens	0.0	0.0	0.0	0.0	0.0	0.0	0.0	0.0	0.0	0.0	0.0	0.0	1.0	0.0	0.0	0.0	0.0	0.0	0.0	0.0
NFATC2	4773	symbol	H. sapiens	4773	H. sapiens	0.0	0.0	0.0	1.0	0.0	0.0	0.0	0.0	0.0	0.0	0.0	0.0	0.0	0.0	0.0	0.0	1.0	0.0	1.0	0.0
MYBL2	4605	symbol	H. sapiens	4605	H. sapiens	0.0	0.0	0.0	0.0	0.0	0.0	0.0	0.0	0.0	0.0	0.0	0.0	0.0	0.0	0.0	0.0	0.0	0.0	0.0	0.0
IFT52	51098	symbol	H. sapiens	51098	H. sapiens	0.0	0.0	1.0	0.0	0.0	0.0	0.0	0.0	0.0	0.0	0.0	0.0	0.0	0.0	0.0	0.0	0.0	0.0	0.0	0.0
SGK2	10110	symbol	H. sapiens	10110	H. sapiens	0.0	0.0	0.0	0.0	1.0	0.0	0.0	0.0	1.0	1.0	0.0	0.0	0.0	0.0	0.0	0.0	0.0	0.0	0.0	0.0
SLC32A1	140679	symbol	H. sapiens	140679	H. sapiens	1.0	0.0	1.0	1.0	0.0	0.0	0.0	0.0	0.0	0.0	1.0	0.0	0.0	0.0	0.0	0.0	0.0	0.0	0.0	0.0
TAF4	6874	symbol	H. sapiens	6874	H. sapiens	0.0	0.0	0.0	0.0	0.0	0.0	0.0	0.0	0.0	0.0	0.0	0.0	0.0	1.0	0.0	0.0	0.0	0.0	0.0	0.0
LSM14B	149986	symbol	H. sapiens	149986	H. sapiens	0.0	0.0	0.0	0.0	0.0	0.0	0.0	0.0	0.0	0.0	0.0	0.0	0.0	0.0	0.0	0.0	0.0	0.0	0.0	0.0
PSMA7	5688	symbol	H. sapiens	5688	H. sapiens	0.0	1.0	0.0	0.0	0.0	0.0	0.0	0.0	0.0	0.0	0.0	0.0	0.0	1.0	0.0	0.0	0.0	0.0	0.0	1.0
MINDY4	84182	symbol	H. sapiens	84182	H. sapiens	0.0	0.0	0.0	0.0	0.0	0.0	0.0	0.0	0.0	0.0	0.0	0.0	0.0	0.0	0.0	0.0	0.0	0.0	0.0	0.0
RPS20	6224	symbol	H. sapiens	6224	H. sapiens	0.0	0.0	0.0	0.0	0.0	0.0	0.0	0.0	0.0	0.0	0.0	0.0	0.0	0.0	0.0	0.0	0.0	0.0	0.0	0.0
MOS	4342	symbol	H. sapiens	4342	H. sapiens	0.0	0.0	0.0	1.0	0.0	0.0	0.0	0.0	0.0	0.0	0.0	0.0	0.0	0.0	0.0	0.0	0.0	0.0	0.0	0.0
BPNT2	54928	symbol	H. sapiens	54928	H. sapiens	0.0	0.0	0.0	0.0	0.0	0.0	0.0	0.0	0.0	0.0	0.0	0.0	0.0	0.0	0.0	0.0	0.0	0.0	0.0	0.0
ARMC1	55156	symbol	H. sapiens	55156	H. sapiens	0.0	0.0	0.0	0.0	0.0	0.0	0.0	0.0	0.0	0.0	0.0	0.0	0.0	0.0	0.0	0.0	0.0	0.0	0.0	0.0
MTFR1	9650	symbol	H. sapiens	9650	H. sapiens	0.0	0.0	0.0	0.0	0.0	0.0	0.0	0.0	0.0	0.0	0.0	0.0	0.0	0.0	0.0	0.0	0.0	0.0	0.0	0.0
PDE7A	5150	symbol	H. sapiens	5150	H. sapiens	0.0	0.0	0.0	1.0	0.0	0.0	0.0	0.0	0.0	0.0	0.0	0.0	0.0	0.0	0.0	0.0	1.0	0.0	0.0	0.0
C8orf34	116328	symbol	H. sapiens	116328	H. sapiens	0.0	0.0	0.0	0.0	0.0	0.0	0.0	0.0	0.0	0.0	0.0	0.0	0.0	0.0	0.0	0.0	0.0	0.0	0.0	0.0
PI15	51050	symbol	H. sapiens	51050	H. sapiens	0.0	0.0	0.0	0.0	0.0	0.0	0.0	0.0	0.0	0.0	0.0	0.0	0.0	0.0	0.0	0.0	0.0	0.0	0.0	0.0
ZFHX4	79776	symbol	H. sapiens	79776	H. sapiens	0.0	0.0	0.0	0.0	0.0	0.0	0.0	0.0	0.0	0.0	0.0	0.0	0.0	0.0	0.0	0.0	0.0	0.0	0.0	0.0
PEX2	5828	symbol	H. sapiens	5828	H. sapiens	0.0	0.0	0.0	0.0	0.0	0.0	0.0	0.0	0.0	0.0	0.0	0.0	0.0	0.0	0.0	0.0	0.0	0.0	0.0	0.0
RALYL	138046	symbol	H. sapiens	138046	H. sapiens	0.0	0.0	0.0	0.0	0.0	0.0	0.0	0.0	0.0	0.0	0.0	0.0	0.0	0.0	0.0	0.0	0.0	0.0	0.0	0.0
MMP16	4325	symbol	H. sapiens	4325	H. sapiens	0.0	0.0	0.0	1.0	0.0	0.0	0.0	0.0	0.0	0.0	0.0	0.0	0.0	0.0	0.0	0.0	0.0	0.0	0.0	0.0
RIPK2	8767	symbol	H. sapiens	8767	H. sapiens	0.0	0.0	0.0	0.0	0.0	0.0	1.0	1.0	0.0	0.0	0.0	0.0	0.0	0.0	0.0	0.0	0.0	0.0	0.0	0.0
RBM12B	389677	symbol	H. sapiens	389677	H. sapiens	0.0	0.0	0.0	0.0	0.0	0.0	0.0	0.0	0.0	0.0	0.0	0.0	0.0	0.0	0.0	0.0	0.0	0.0	0.0	0.0
TMEM67	91147	symbol	H. sapiens	91147	H. sapiens	0.0	0.0	0.0	0.0	0.0	0.0	0.0	0.0	0.0	0.0	0.0	0.0	0.0	0.0	0.0	0.0	0.0	0.0	0.0	1.0
PARK7	11315	symbol	H. sapiens	11315	H. sapiens	1.0	0.0	1.0	1.0	0.0	1.0	0.0	1.0	0.0	1.0	0.0	0.0	0.0	1.0	0.0	0.0	0.0	0.0	0.0	0.0
TNFRSF9	3604	symbol	H. sapiens	3604	H. sapiens	0.0	0.0	0.0	0.0	0.0	0.0	0.0	0.0	0.0	0.0	0.0	0.0	0.0	0.0	0.0	0.0	0.0	0.0	0.0	0.0
UTS2	10911	symbol	H. sapiens	10911	H. sapiens	1.0	0.0	0.0	0.0	0.0	0.0	0.0	0.0	0.0	0.0	0.0	0.0	0.0	0.0	0.0	1.0	0.0	0.0	0.0	0.0
PER3	8863	symbol	H. sapiens	8863	H. sapiens	0.0	0.0	0.0	1.0	0.0	0.0	0.0	0.0	0.0	0.0	0.0	0.0	0.0	0.0	0.0	0.0	0.0	0.0	0.0	0.0
VAMP3	9341	symbol	H. sapiens	9341	H. sapiens	0.0	0.0	0.0	0.0	0.0	0.0	0.0	0.0	0.0	0.0	0.0	0.0	0.0	0.0	0.0	0.0	0.0	0.0	1.0	0.0
CPQ	10404	symbol	H. sapiens	10404	H. sapiens	0.0	0.0	0.0	0.0	0.0	0.0	0.0	0.0	0.0	0.0	0.0	0.0	0.0	0.0	0.0	0.0	0.0	0.0	1.0	0.0
ANGPT1	284	symbol	H. sapiens	284	H. sapiens	0.0	0.0	0.0	0.0	0.0	0.0	0.0	0.0	1.0	0.0	0.0	0.0	0.0	0.0	0.0	0.0	0.0	0.0	1.0	0.0
EIF3E	3646	symbol	H. sapiens	3646	H. sapiens	0.0	0.0	0.0	0.0	0.0	0.0	0.0	0.0	0.0	0.0	0.0	0.0	0.0	0.0	0.0	0.0	0.0	0.0	0.0	1.0
CYRIB	51571	symbol	H. sapiens	51571	H. sapiens	0.0	0.0	0.0	0.0	0.0	0.0	0.0	0.0	0.0	0.0	0.0	0.0	0.0	0.0	0.0	1.0	0.0	0.0	0.0	0.0
ASAP1	50807	symbol	H. sapiens	50807	H. sapiens	0.0	1.0	1.0	0.0	0.0	1.0	0.0	0.0	0.0	0.0	0.0	0.0	0.0	0.0	1.0	0.0	0.0	0.0	0.0	0.0
ADCY8	114	symbol	H. sapiens	114	H. sapiens	0.0	1.0	1.0	1.0	0.0	0.0	1.0	0.0	1.0	0.0	0.0	0.0	0.0	0.0	1.0	0.0	0.0	0.0	0.0	0.0
KCNQ3	3786	symbol	H. sapiens	3786	H. sapiens	1.0	0.0	0.0	1.0	0.0	0.0	0.0	0.0	0.0	1.0	1.0	0.0	0.0	0.0	0.0	0.0	0.0	0.0	0.0	0.0
COL22A1	169044	symbol	H. sapiens	169044	H. sapiens	0.0	0.0	0.0	0.0	0.0	0.0	0.0	0.0	0.0	0.0	0.0	0.0	0.0	0.0	0.0	0.0	0.0	0.0	1.0	0.0
TSNARE1	203062	symbol	H. sapiens	203062	H. sapiens	0.0	0.0	0.0	0.0	0.0	0.0	0.0	0.0	0.0	0.0	0.0	0.0	0.0	0.0	0.0	0.0	0.0	0.0	0.0	0.0
NPPB	4879	symbol	H. sapiens	4879	H. sapiens	0.0	0.0	0.0	1.0	1.0	0.0	0.0	0.0	0.0	0.0	0.0	0.0	0.0	0.0	0.0	1.0	1.0	0.0	0.0	0.0
CLCN6	1185	symbol	H. sapiens	1185	H. sapiens	0.0	0.0	0.0	0.0	0.0	0.0	0.0	0.0	0.0	0.0	1.0	0.0	0.0	0.0	0.0	1.0	0.0	0.0	0.0	0.0
MTHFR	4524	symbol	H. sapiens	4524	H. sapiens	0.0	0.0	0.0	0.0	0.0	0.0	0.0	0.0	0.0	0.0	0.0	0.0	0.0	0.0	0.0	0.0	0.0	0.0	0.0	0.0
AGTRAP	57085	symbol	H. sapiens	57085	H. sapiens	0.0	0.0	0.0	0.0	0.0	0.0	1.0	0.0	0.0	0.0	0.0	1.0	0.0	0.0	0.0	0.0	0.0	0.0	0.0	0.0
MKX	283078	symbol	H. sapiens	283078	H. sapiens	0.0	0.0	0.0	0.0	0.0	0.0	0.0	0.0	0.0	0.0	0.0	0.0	0.0	0.0	0.0	0.0	0.0	0.0	0.0	0.0
ARL5B	221079	symbol	H. sapiens	221079	H. sapiens	0.0	0.0	0.0	0.0	0.0	0.0	0.0	0.0	0.0	0.0	0.0	0.0	1.0	0.0	0.0	0.0	0.0	0.0	0.0	0.0
TRDMT1	1787	symbol	H. sapiens	1787	H. sapiens	0.0	0.0	0.0	0.0	0.0	0.0	0.0	1.0	0.0	0.0	0.0	0.0	1.0	0.0	0.0	0.0	0.0	0.0	0.0	0.0
ABCB1	5243	symbol	H. sapiens	5243	H. sapiens	0.0	0.0	0.0	1.0	0.0	0.0	0.0	0.0	0.0	1.0	0.0	0.0	1.0	0.0	0.0	0.0	0.0	0.0	0.0	0.0
ABCB4	5244	symbol	H. sapiens	5244	H. sapiens	0.0	0.0	0.0	1.0	0.0	0.0	1.0	0.0	0.0	0.0	0.0	0.0	1.0	0.0	1.0	0.0	0.0	0.0	0.0	0.0
IL11	3589	symbol	H. sapiens	3589	H. sapiens	0.0	0.0	0.0	0.0	0.0	0.0	0.0	0.0	1.0	0.0	0.0	0.0	0.0	0.0	0.0	0.0	0.0	0.0	0.0	0.0
RASIP1	54922	symbol	H. sapiens	54922	H. sapiens	0.0	0.0	0.0	0.0	0.0	1.0	0.0	1.0	0.0	0.0	0.0	1.0	0.0	0.0	0.0	0.0	0.0	0.0	0.0	0.0
ISOC2	79763	symbol	H. sapiens	79763	H. sapiens	0.0	0.0	0.0	0.0	0.0	0.0	0.0	0.0	0.0	0.0	0.0	0.0	0.0	0.0	0.0	0.0	0.0	0.0	0.0	0.0
UBE2S	27338	symbol	H. sapiens	27338	H. sapiens	0.0	0.0	0.0	0.0	0.0	0.0	0.0	0.0	0.0	0.0	0.0	0.0	0.0	0.0	0.0	0.0	0.0	0.0	0.0	1.0
PPP1R9A	55607	symbol	H. sapiens	55607	H. sapiens	0.0	1.0	1.0	0.0	0.0	0.0	0.0	0.0	0.0	0.0	0.0	0.0	0.0	0.0	1.0	0.0	1.0	0.0	1.0	0.0
AGAP3	116988	symbol	H. sapiens	116988	H. sapiens	0.0	0.0	0.0	0.0	0.0	0.0	0.0	0.0	0.0	0.0	0.0	0.0	1.0	0.0	0.0	0.0	0.0	0.0	0.0	1.0
FASTK	10922	symbol	H. sapiens	10922	H. sapiens	0.0	0.0	0.0	0.0	0.0	0.0	0.0	1.0	0.0	0.0	0.0	0.0	0.0	0.0	0.0	0.0	0.0	0.0	0.0	0.0
SLC4A2	6522	symbol	H. sapiens	6522	H. sapiens	0.0	0.0	0.0	1.0	0.0	0.0	0.0	0.0	0.0	0.0	1.0	0.0	0.0	0.0	0.0	0.0	0.0	0.0	0.0	0.0
ABCB8	11194	symbol	H. sapiens	11194	H. sapiens	1.0	0.0	0.0	0.0	0.0	0.0	0.0	0.0	0.0	0.0	1.0	0.0	1.0	0.0	0.0	1.0	0.0	0.0	0.0	0.0
TAC1	6863	symbol	H. sapiens	6863	H. sapiens	1.0	0.0	1.0	0.0	0.0	0.0	0.0	0.0	0.0	0.0	0.0	0.0	0.0	0.0	0.0	0.0	0.0	0.0	0.0	0.0
ASNS	440	symbol	H. sapiens	440	H. sapiens	0.0	0.0	0.0	0.0	0.0	0.0	0.0	0.0	0.0	0.0	0.0	0.0	0.0	0.0	0.0	0.0	0.0	0.0	0.0	0.0
C1GALT1	56913	symbol	H. sapiens	56913	H. sapiens	0.0	0.0	0.0	0.0	0.0	0.0	0.0	0.0	0.0	0.0	0.0	1.0	0.0	0.0	0.0	0.0	0.0	0.0	0.0	0.0
NXPH1	30010	symbol	H. sapiens	30010	H. sapiens	0.0	0.0	0.0	0.0	0.0	0.0	0.0	0.0	0.0	0.0	0.0	0.0	0.0	0.0	0.0	0.0	0.0	0.0	0.0	0.0
PHF14	9678	symbol	H. sapiens	9678	H. sapiens	0.0	0.0	0.0	0.0	0.0	0.0	0.0	0.0	0.0	0.0	0.0	0.0	0.0	0.0	0.0	0.0	0.0	0.0	0.0	0.0
SCIN	85477	symbol	H. sapiens	85477	H. sapiens	0.0	0.0	0.0	0.0	0.0	1.0	0.0	0.0	0.0	0.0	0.0	0.0	0.0	0.0	1.0	1.0	0.0	0.0	0.0	0.0
AGMO	392636	symbol	H. sapiens	392636	H. sapiens	0.0	0.0	0.0	0.0	0.0	0.0	0.0	0.0	0.0	0.0	0.0	0.0	0.0	0.0	0.0	0.0	0.0	0.0	0.0	0.0
IL6	3569	symbol	H. sapiens	3569	H. sapiens	1.0	0.0	0.0	1.0	0.0	0.0	1.0	1.0	1.0	0.0	0.0	0.0	0.0	1.0	0.0	0.0	0.0	0.0	1.0	0.0
TOMM7	54543	symbol	H. sapiens	54543	H. sapiens	0.0	0.0	0.0	0.0	0.0	0.0	0.0	0.0	0.0	0.0	0.0	0.0	0.0	0.0	0.0	0.0	0.0	0.0	0.0	0.0
FAM126A	84668	gene_synonym	H. sapiens	84668	H. sapiens	0.0	0.0	0.0	0.0	0.0	0.0	0.0	0.0	0.0	0.0	0.0	0.0	0.0	0.0	0.0	0.0	0.0	0.0	0.0	0.0
XKR8	55113	symbol	H. sapiens	55113	H. sapiens	0.0	0.0	0.0	0.0	0.0	0.0	0.0	0.0	0.0	0.0	0.0	0.0	0.0	0.0	0.0	0.0	0.0	0.0	0.0	0.0
EYA3	2140	symbol	H. sapiens	2140	H. sapiens	0.0	0.0	0.0	0.0	0.0	0.0	0.0	0.0	0.0	0.0	0.0	0.0	0.0	0.0	0.0	0.0	0.0	0.0	0.0	0.0
PTAFR	5724	symbol	H. sapiens	5724	H. sapiens	0.0	0.0	0.0	1.0	0.0	0.0	1.0	0.0	0.0	1.0	0.0	0.0	0.0	0.0	0.0	0.0	0.0	0.0	1.0	0.0
RPS6KA1	6195	symbol	H. sapiens	6195	H. sapiens	1.0	0.0	0.0	1.0	1.0	0.0	0.0	0.0	1.0	0.0	0.0	0.0	0.0	0.0	0.0	0.0	0.0	0.0	0.0	0.0
TBC1D5	9779	symbol	H. sapiens	9779	H. sapiens	0.0	0.0	0.0	0.0	0.0	0.0	0.0	0.0	0.0	0.0	0.0	0.0	0.0	0.0	0.0	0.0	0.0	0.0	0.0	0.0
NFYC	4802	symbol	H. sapiens	4802	H. sapiens	0.0	0.0	0.0	0.0	0.0	0.0	0.0	0.0	0.0	0.0	0.0	0.0	0.0	0.0	0.0	0.0	0.0	0.0	0.0	0.0
KCNQ4	9132	symbol	H. sapiens	9132	H. sapiens	1.0	0.0	0.0	1.0	0.0	0.0	0.0	0.0	0.0	1.0	1.0	0.0	0.0	0.0	0.0	0.0	0.0	0.0	0.0	0.0
TINAGL1	64129	symbol	H. sapiens	64129	H. sapiens	0.0	0.0	0.0	0.0	0.0	0.0	0.0	0.0	0.0	0.0	0.0	0.0	0.0	0.0	0.0	0.0	0.0	0.0	0.0	0.0
PEF1	553115	symbol	H. sapiens	553115	H. sapiens	0.0	0.0	0.0	0.0	0.0	0.0	0.0	0.0	0.0	0.0	0.0	0.0	0.0	0.0	0.0	0.0	0.0	0.0	0.0	1.0
KIAA1522	57648	symbol	H. sapiens	57648	H. sapiens	0.0	0.0	0.0	0.0	0.0	0.0	0.0	0.0	0.0	0.0	0.0	0.0	0.0	0.0	0.0	0.0	0.0	0.0	0.0	0.0
YARS1	8565	symbol	H. sapiens	8565	H. sapiens	0.0	0.0	0.0	0.0	0.0	0.0	0.0	0.0	0.0	0.0	0.0	0.0	1.0	0.0	0.0	0.0	0.0	0.0	0.0	0.0
FNDC5	252995	symbol	H. sapiens	252995	H. sapiens	0.0	0.0	0.0	0.0	0.0	0.0	0.0	0.0	0.0	0.0	0.0	0.0	0.0	0.0	0.0	0.0	0.0	0.0	0.0	0.0
HPCA	3208	symbol	H. sapiens	3208	H. sapiens	0.0	1.0	1.0	1.0	0.0	0.0	0.0	0.0	0.0	1.0	0.0	0.0	0.0	0.0	1.0	0.0	1.0	0.0	0.0	0.0
RNF19B	127544	symbol	H. sapiens	127544	H. sapiens	0.0	0.0	0.0	0.0	0.0	0.0	0.0	1.0	0.0	0.0	0.0	0.0	0.0	0.0	0.0	0.0	0.0	0.0	0.0	1.0
KCNH8	131096	symbol	H. sapiens	131096	H. sapiens	0.0	0.0	0.0	0.0	0.0	0.0	0.0	0.0	0.0	1.0	1.0	0.0	0.0	0.0	0.0	0.0	0.0	0.0	0.0	0.0
MACF1	23499	symbol	H. sapiens	23499	H. sapiens	0.0	0.0	0.0	0.0	1.0	0.0	0.0	0.0	0.0	0.0	0.0	0.0	0.0	0.0	1.0	1.0	0.0	0.0	0.0	0.0
PPIE	10450	symbol	H. sapiens	10450	H. sapiens	0.0	0.0	0.0	0.0	0.0	0.0	0.0	0.0	0.0	0.0	0.0	0.0	0.0	0.0	0.0	0.0	0.0	0.0	0.0	0.0
PABPC4	8761	symbol	H. sapiens	8761	H. sapiens	0.0	0.0	0.0	0.0	0.0	0.0	0.0	1.0	0.0	0.0	0.0	0.0	0.0	0.0	0.0	0.0	0.0	0.0	0.0	1.0
HEYL	26508	symbol	H. sapiens	26508	H. sapiens	0.0	0.0	0.0	1.0	0.0	0.0	0.0	0.0	0.0	0.0	0.0	0.0	0.0	0.0	0.0	0.0	0.0	0.0	0.0	0.0
NT5C1A	84618	symbol	H. sapiens	84618	H. sapiens	0.0	0.0	0.0	1.0	0.0	0.0	0.0	0.0	0.0	0.0	0.0	0.0	0.0	0.0	0.0	0.0	0.0	0.0	0.0	0.0
HPCAL4	51440	symbol	H. sapiens	51440	H. sapiens	0.0	0.0	0.0	0.0	0.0	0.0	0.0	0.0	0.0	0.0	0.0	0.0	0.0	0.0	0.0	0.0	0.0	0.0	0.0	0.0
TRIT1	54802	symbol	H. sapiens	54802	H. sapiens	0.0	0.0	0.0	0.0	0.0	0.0	0.0	0.0	0.0	0.0	0.0	0.0	1.0	0.0	0.0	0.0	0.0	0.0	0.0	0.0
HLA-DRA	3122	symbol	H. sapiens	3122	H. sapiens	1.0	0.0	0.0	0.0	0.0	0.0	0.0	0.0	0.0	0.0	0.0	1.0	0.0	0.0	0.0	0.0	0.0	0.0	0.0	0.0
SLC25A44	9673	symbol	H. sapiens	9673	H. sapiens	0.0	0.0	0.0	0.0	0.0	0.0	0.0	0.0	0.0	0.0	0.0	0.0	0.0	0.0	0.0	0.0	0.0	0.0	0.0	0.0
UBE2E2	7325	symbol	H. sapiens	7325	H. sapiens	0.0	0.0	0.0	0.0	0.0	0.0	0.0	0.0	0.0	0.0	0.0	0.0	0.0	0.0	0.0	0.0	0.0	0.0	0.0	1.0
STT3B	201595	symbol	H. sapiens	201595	H. sapiens	0.0	0.0	0.0	0.0	0.0	0.0	0.0	0.0	0.0	0.0	0.0	0.0	0.0	0.0	0.0	0.0	0.0	0.0	0.0	1.0
OSBPL10	114884	symbol	H. sapiens	114884	H. sapiens	0.0	0.0	0.0	0.0	0.0	0.0	0.0	0.0	0.0	0.0	0.0	0.0	0.0	0.0	0.0	0.0	0.0	0.0	0.0	0.0
NOD1	10392	symbol	H. sapiens	10392	H. sapiens	0.0	0.0	0.0	0.0	0.0	0.0	1.0	1.0	0.0	0.0	0.0	0.0	0.0	0.0	0.0	0.0	0.0	0.0	0.0	0.0
ZNRF2	223082	symbol	H. sapiens	223082	H. sapiens	0.0	1.0	0.0	0.0	0.0	0.0	0.0	0.0	0.0	0.0	0.0	0.0	0.0	0.0	0.0	0.0	0.0	0.0	0.0	1.0
ATP2C1	27032	symbol	H. sapiens	27032	H. sapiens	0.0	0.0	0.0	0.0	0.0	0.0	0.0	0.0	0.0	0.0	1.0	1.0	1.0	0.0	1.0	0.0	0.0	0.0	0.0	0.0
ASTE1	28990	symbol	H. sapiens	28990	H. sapiens	0.0	0.0	0.0	0.0	0.0	0.0	0.0	0.0	0.0	0.0	0.0	0.0	0.0	0.0	0.0	0.0	0.0	0.0	0.0	0.0
C2CD2L	9854	symbol	H. sapiens	9854	H. sapiens	0.0	0.0	0.0	0.0	0.0	0.0	0.0	0.0	0.0	0.0	0.0	0.0	0.0	0.0	0.0	0.0	0.0	0.0	0.0	0.0
DPAGT1	1798	symbol	H. sapiens	1798	H. sapiens	0.0	0.0	0.0	0.0	0.0	0.0	0.0	0.0	0.0	0.0	0.0	0.0	0.0	0.0	0.0	0.0	0.0	0.0	0.0	0.0
CTNNB1	1499	symbol	H. sapiens	1499	H. sapiens	1.0	1.0	0.0	1.0	0.0	1.0	1.0	0.0	1.0	1.0	0.0	0.0	0.0	1.0	0.0	0.0	0.0	1.0	1.0	1.0
DCLK3	85443	symbol	H. sapiens	85443	H. sapiens	0.0	0.0	0.0	0.0	0.0	0.0	0.0	0.0	0.0	0.0	0.0	0.0	0.0	0.0	0.0	0.0	0.0	0.0	0.0	0.0
CLPTM1	1209	symbol	H. sapiens	1209	H. sapiens	0.0	0.0	0.0	0.0	0.0	0.0	0.0	0.0	0.0	0.0	0.0	0.0	0.0	0.0	0.0	0.0	0.0	0.0	0.0	0.0
NPSR1	387129	symbol	H. sapiens	387129	H. sapiens	0.0	0.0	0.0	0.0	0.0	0.0	0.0	0.0	0.0	1.0	0.0	0.0	0.0	0.0	0.0	0.0	0.0	0.0	0.0	0.0
POU6F2	11281	symbol	H. sapiens	11281	H. sapiens	0.0	0.0	0.0	0.0	0.0	0.0	0.0	0.0	0.0	0.0	0.0	0.0	0.0	0.0	0.0	0.0	0.0	0.0	0.0	0.0
RNF115	27246	symbol	H. sapiens	27246	H. sapiens	0.0	0.0	0.0	0.0	0.0	0.0	0.0	0.0	0.0	0.0	0.0	0.0	0.0	0.0	0.0	0.0	0.0	0.0	0.0	1.0
RBM8A	9939	symbol	H. sapiens	9939	H. sapiens	0.0	0.0	1.0	0.0	0.0	0.0	0.0	1.0	0.0	0.0	0.0	0.0	0.0	0.0	0.0	0.0	0.0	0.0	0.0	1.0
COPA	1314	symbol	H. sapiens	1314	H. sapiens	0.0	0.0	0.0	0.0	0.0	0.0	0.0	0.0	0.0	0.0	0.0	1.0	0.0	0.0	0.0	0.0	0.0	0.0	0.0	0.0
PCP4L1	654790	symbol	H. sapiens	654790	H. sapiens	0.0	0.0	0.0	0.0	0.0	0.0	0.0	0.0	0.0	0.0	0.0	0.0	0.0	0.0	0.0	0.0	0.0	0.0	0.0	0.0
TOMM40L	84134	symbol	H. sapiens	84134	H. sapiens	0.0	0.0	0.0	0.0	0.0	0.0	0.0	0.0	0.0	0.0	1.0	0.0	0.0	1.0	0.0	0.0	0.0	0.0	0.0	0.0
UFC1	51506	symbol	H. sapiens	51506	H. sapiens	0.0	0.0	0.0	0.0	0.0	0.0	0.0	0.0	0.0	0.0	0.0	0.0	0.0	0.0	0.0	0.0	0.0	0.0	0.0	1.0
USP21	27005	symbol	H. sapiens	27005	H. sapiens	0.0	0.0	0.0	0.0	0.0	0.0	0.0	0.0	0.0	0.0	0.0	0.0	0.0	0.0	0.0	0.0	0.0	0.0	0.0	1.0
PPOX	5498	symbol	H. sapiens	5498	H. sapiens	0.0	0.0	0.0	0.0	0.0	0.0	0.0	0.0	0.0	0.0	0.0	0.0	0.0	0.0	0.0	0.0	0.0	0.0	0.0	0.0
B4GALT3	8703	symbol	H. sapiens	8703	H. sapiens	0.0	0.0	0.0	0.0	0.0	0.0	0.0	0.0	0.0	0.0	0.0	1.0	0.0	0.0	0.0	0.0	0.0	0.0	0.0	0.0
ADAMTS4	9507	symbol	H. sapiens	9507	H. sapiens	0.0	0.0	0.0	0.0	0.0	0.0	0.0	0.0	0.0	0.0	0.0	0.0	0.0	0.0	0.0	0.0	0.0	0.0	0.0	0.0
NDUFS2	4720	symbol	H. sapiens	4720	H. sapiens	0.0	0.0	0.0	1.0	0.0	0.0	0.0	0.0	0.0	0.0	1.0	0.0	0.0	1.0	0.0	0.0	0.0	0.0	0.0	0.0
ATXN2L	11273	symbol	H. sapiens	11273	H. sapiens	0.0	0.0	0.0	0.0	0.0	0.0	0.0	0.0	0.0	0.0	0.0	0.0	0.0	1.0	0.0	0.0	0.0	0.0	0.0	0.0
RAMP3	10268	symbol	H. sapiens	10268	H. sapiens	1.0	0.0	0.0	1.0	0.0	0.0	1.0	0.0	0.0	1.0	1.0	0.0	0.0	0.0	0.0	0.0	0.0	0.0	0.0	0.0
ADCY1	107	symbol	H. sapiens	107	H. sapiens	0.0	1.0	0.0	1.0	0.0	0.0	1.0	0.0	1.0	0.0	0.0	0.0	0.0	0.0	0.0	0.0	1.0	0.0	1.0	0.0
IGFBP1	3484	symbol	H. sapiens	3484	H. sapiens	0.0	0.0	0.0	0.0	1.0	0.0	1.0	0.0	0.0	0.0	0.0	0.0	0.0	0.0	0.0	0.0	0.0	0.0	1.0	0.0
SMARCD3	6604	symbol	H. sapiens	6604	H. sapiens	0.0	0.0	0.0	0.0	0.0	0.0	0.0	0.0	0.0	0.0	0.0	0.0	0.0	0.0	0.0	0.0	0.0	0.0	0.0	0.0
CCND3	896	symbol	H. sapiens	896	H. sapiens	0.0	0.0	0.0	1.0	0.0	0.0	0.0	0.0	1.0	0.0	0.0	0.0	0.0	0.0	0.0	0.0	0.0	0.0	0.0	0.0
TAF8	129685	symbol	H. sapiens	129685	H. sapiens	0.0	0.0	0.0	0.0	0.0	0.0	0.0	0.0	0.0	0.0	0.0	0.0	0.0	0.0	0.0	0.0	0.0	0.0	1.0	0.0
PIFO	128344	symbol	H. sapiens	128344	H. sapiens	0.0	0.0	0.0	0.0	0.0	0.0	0.0	0.0	0.0	0.0	0.0	0.0	0.0	0.0	0.0	1.0	0.0	0.0	0.0	0.0
PLP2	5355	symbol	H. sapiens	5355	H. sapiens	0.0	0.0	0.0	0.0	0.0	0.0	0.0	0.0	0.0	0.0	0.0	0.0	0.0	0.0	0.0	0.0	0.0	0.0	1.0	0.0
MAZ	4150	symbol	H. sapiens	4150	H. sapiens	0.0	0.0	0.0	0.0	0.0	0.0	0.0	0.0	0.0	0.0	0.0	0.0	0.0	0.0	0.0	0.0	0.0	0.0	0.0	0.0
INO80E	283899	symbol	H. sapiens	283899	H. sapiens	0.0	0.0	0.0	0.0	0.0	1.0	0.0	0.0	0.0	0.0	0.0	0.0	0.0	0.0	0.0	0.0	0.0	0.0	0.0	0.0
CDH9	1007	symbol	H. sapiens	1007	H. sapiens	1.0	0.0	0.0	0.0	0.0	0.0	0.0	0.0	0.0	0.0	0.0	0.0	0.0	0.0	0.0	0.0	0.0	1.0	1.0	0.0
DAD1	1603	symbol	H. sapiens	1603	H. sapiens	0.0	0.0	0.0	0.0	0.0	0.0	0.0	0.0	0.0	0.0	0.0	0.0	0.0	0.0	0.0	0.0	0.0	0.0	0.0	0.0
BASP1	10409	symbol	H. sapiens	10409	H. sapiens	0.0	0.0	0.0	0.0	1.0	0.0	0.0	0.0	0.0	0.0	0.0	0.0	0.0	0.0	0.0	0.0	0.0	0.0	0.0	0.0
FBXL7	23194	symbol	H. sapiens	23194	H. sapiens	0.0	0.0	0.0	0.0	0.0	0.0	0.0	0.0	0.0	0.0	0.0	0.0	0.0	0.0	0.0	0.0	0.0	0.0	0.0	1.0
CTNND2	1501	symbol	H. sapiens	1501	H. sapiens	0.0	1.0	1.0	0.0	0.0	0.0	0.0	0.0	0.0	0.0	0.0	0.0	0.0	0.0	0.0	0.0	0.0	1.0	1.0	0.0
COBL	23242	symbol	H. sapiens	23242	H. sapiens	0.0	0.0	1.0	0.0	0.0	1.0	0.0	0.0	0.0	0.0	0.0	0.0	0.0	0.0	1.0	1.0	0.0	0.0	1.0	0.0
FSD1	79187	symbol	H. sapiens	79187	H. sapiens	0.0	0.0	0.0	0.0	0.0	0.0	0.0	0.0	0.0	0.0	0.0	0.0	0.0	0.0	1.0	0.0	0.0	0.0	0.0	0.0
YJU2	55702	symbol	H. sapiens	55702	H. sapiens	0.0	0.0	0.0	0.0	0.0	0.0	0.0	0.0	0.0	0.0	0.0	0.0	0.0	0.0	0.0	0.0	0.0	0.0	0.0	0.0
ZBTB7A	51341	symbol	H. sapiens	51341	H. sapiens	0.0	0.0	0.0	0.0	0.0	0.0	0.0	0.0	0.0	0.0	0.0	0.0	0.0	0.0	0.0	0.0	0.0	0.0	0.0	0.0
FHOD3	80206	symbol	H. sapiens	80206	H. sapiens	0.0	0.0	0.0	0.0	0.0	0.0	0.0	0.0	0.0	0.0	0.0	0.0	0.0	0.0	1.0	1.0	0.0	0.0	1.0	0.0
REEP6	92840	symbol	H. sapiens	92840	H. sapiens	0.0	0.0	0.0	0.0	0.0	0.0	0.0	0.0	0.0	0.0	0.0	0.0	0.0	0.0	0.0	0.0	0.0	0.0	0.0	0.0
PCSK4	54760	symbol	H. sapiens	54760	H. sapiens	0.0	0.0	0.0	0.0	0.0	0.0	0.0	0.0	0.0	0.0	0.0	1.0	0.0	0.0	0.0	0.0	0.0	0.0	0.0	0.0
ADAMTSL5	339366	symbol	H. sapiens	339366	H. sapiens	0.0	0.0	0.0	0.0	0.0	0.0	0.0	0.0	0.0	0.0	0.0	0.0	0.0	0.0	0.0	0.0	0.0	0.0	0.0	0.0
THOP1	7064	symbol	H. sapiens	7064	H. sapiens	0.0	0.0	0.0	0.0	0.0	0.0	0.0	0.0	0.0	0.0	0.0	0.0	0.0	0.0	0.0	0.0	0.0	0.0	0.0	1.0
SGTA	6449	symbol	H. sapiens	6449	H. sapiens	0.0	0.0	0.0	0.0	0.0	0.0	0.0	1.0	0.0	0.0	0.0	0.0	0.0	0.0	0.0	0.0	0.0	0.0	0.0	1.0
SLC39A3	29985	symbol	H. sapiens	29985	H. sapiens	0.0	0.0	0.0	0.0	0.0	0.0	0.0	0.0	0.0	0.0	1.0	0.0	0.0	1.0	0.0	0.0	0.0	0.0	1.0	0.0
DIRAS1	148252	symbol	H. sapiens	148252	H. sapiens	0.0	0.0	0.0	0.0	0.0	0.0	0.0	0.0	0.0	0.0	0.0	0.0	1.0	0.0	0.0	0.0	0.0	0.0	0.0	0.0
GNG7	2788	symbol	H. sapiens	2788	H. sapiens	1.0	0.0	0.0	1.0	0.0	0.0	0.0	0.0	1.0	0.0	0.0	0.0	0.0	1.0	0.0	0.0	0.0	0.0	0.0	0.0
PLIN5	440503	symbol	H. sapiens	440503	H. sapiens	0.0	0.0	0.0	0.0	0.0	0.0	0.0	1.0	0.0	0.0	0.0	0.0	0.0	0.0	0.0	0.0	0.0	0.0	0.0	0.0
TICAM1	148022	symbol	H. sapiens	148022	H. sapiens	0.0	0.0	0.0	0.0	0.0	0.0	1.0	1.0	0.0	0.0	0.0	0.0	0.0	0.0	0.0	0.0	0.0	0.0	0.0	0.0
FEM1A	55527	symbol	H. sapiens	55527	H. sapiens	0.0	0.0	0.0	0.0	0.0	0.0	0.0	0.0	0.0	0.0	0.0	0.0	0.0	0.0	0.0	0.0	0.0	0.0	0.0	1.0
DPP9	91039	symbol	H. sapiens	91039	H. sapiens	0.0	0.0	0.0	0.0	0.0	0.0	0.0	0.0	0.0	0.0	0.0	0.0	0.0	0.0	0.0	0.0	0.0	0.0	0.0	0.0
MYDGF	56005	symbol	H. sapiens	56005	H. sapiens	0.0	0.0	0.0	0.0	0.0	0.0	0.0	0.0	0.0	0.0	0.0	0.0	0.0	0.0	0.0	0.0	0.0	0.0	0.0	0.0
POU2F2	5452	symbol	H. sapiens	5452	H. sapiens	0.0	0.0	0.0	0.0	0.0	0.0	0.0	0.0	0.0	0.0	0.0	0.0	0.0	0.0	0.0	0.0	0.0	0.0	0.0	0.0
LMBR1	64327	symbol	H. sapiens	64327	H. sapiens	0.0	0.0	0.0	0.0	0.0	0.0	0.0	0.0	0.0	0.0	0.0	0.0	0.0	0.0	0.0	0.0	0.0	0.0	0.0	0.0
TIMM44	10469	symbol	H. sapiens	10469	H. sapiens	0.0	0.0	0.0	0.0	0.0	0.0	0.0	0.0	0.0	0.0	0.0	0.0	0.0	0.0	0.0	0.0	0.0	0.0	0.0	0.0
HNRNPM	4670	symbol	H. sapiens	4670	H. sapiens	0.0	0.0	0.0	0.0	0.0	0.0	0.0	1.0	0.0	0.0	0.0	0.0	0.0	0.0	0.0	0.0	0.0	0.0	0.0	0.0
SPPL2B	56928	symbol	H. sapiens	56928	H. sapiens	0.0	0.0	0.0	0.0	0.0	0.0	0.0	0.0	0.0	0.0	0.0	1.0	0.0	0.0	1.0	0.0	0.0	0.0	0.0	0.0
GABBR2	9568	symbol	H. sapiens	9568	H. sapiens	1.0	1.0	0.0	1.0	0.0	0.0	0.0	0.0	0.0	0.0	0.0	0.0	0.0	0.0	0.0	0.0	0.0	0.0	0.0	0.0
CAVIN4	347273	symbol	H. sapiens	347273	H. sapiens	0.0	0.0	0.0	0.0	0.0	0.0	0.0	0.0	0.0	1.0	0.0	0.0	0.0	0.0	0.0	0.0	0.0	0.0	0.0	0.0
CACNA1A	773	symbol	H. sapiens	773	H. sapiens	1.0	1.0	1.0	1.0	0.0	0.0	1.0	0.0	1.0	1.0	1.0	0.0	0.0	1.0	0.0	0.0	0.0	0.0	0.0	0.0
EXTL3	2137	symbol	H. sapiens	2137	H. sapiens	0.0	0.0	0.0	0.0	1.0	0.0	0.0	0.0	0.0	0.0	0.0	0.0	0.0	0.0	0.0	0.0	0.0	0.0	0.0	0.0
PTCHD4	442213	symbol	H. sapiens	442213	H. sapiens	0.0	0.0	0.0	0.0	0.0	0.0	0.0	0.0	0.0	0.0	0.0	0.0	0.0	0.0	0.0	0.0	0.0	0.0	0.0	0.0
MAP2K7	5609	symbol	H. sapiens	5609	H. sapiens	0.0	0.0	0.0	1.0	0.0	1.0	1.0	0.0	1.0	0.0	0.0	0.0	0.0	1.0	0.0	0.0	0.0	0.0	0.0	0.0
COQ8A	56997	symbol	H. sapiens	56997	H. sapiens	0.0	0.0	0.0	0.0	0.0	0.0	0.0	0.0	0.0	0.0	0.0	0.0	0.0	0.0	0.0	0.0	0.0	0.0	0.0	0.0
SLX4IP	128710	symbol	H. sapiens	128710	H. sapiens	0.0	0.0	0.0	0.0	0.0	0.0	0.0	0.0	0.0	0.0	0.0	0.0	0.0	0.0	0.0	0.0	0.0	0.0	0.0	0.0
MKKS	8195	symbol	H. sapiens	8195	H. sapiens	0.0	0.0	0.0	0.0	1.0	0.0	1.0	0.0	0.0	0.0	0.0	0.0	0.0	0.0	0.0	1.0	0.0	0.0	0.0	0.0
ANKEF1	63926	symbol	H. sapiens	63926	H. sapiens	0.0	0.0	0.0	0.0	0.0	0.0	0.0	0.0	0.0	0.0	0.0	0.0	0.0	0.0	0.0	0.0	0.0	0.0	0.0	0.0
PAK5	57144	symbol	H. sapiens	57144	H. sapiens	0.0	0.0	0.0	0.0	1.0	0.0	0.0	0.0	1.0	0.0	0.0	0.0	0.0	0.0	0.0	0.0	0.0	0.0	1.0	0.0
LAMP5	24141	symbol	H. sapiens	24141	H. sapiens	0.0	0.0	1.0	0.0	0.0	0.0	0.0	0.0	0.0	0.0	0.0	0.0	0.0	0.0	0.0	0.0	0.0	0.0	0.0	0.0
PLCB4	5332	symbol	H. sapiens	5332	H. sapiens	0.0	0.0	0.0	1.0	0.0	0.0	0.0	0.0	1.0	0.0	0.0	0.0	0.0	1.0	0.0	0.0	0.0	0.0	0.0	0.0
PLCB1	23236	symbol	H. sapiens	23236	H. sapiens	1.0	1.0	0.0	1.0	1.0	1.0	1.0	0.0	1.0	0.0	0.0	0.0	0.0	1.0	0.0	0.0	0.0	0.0	0.0	0.0
RRBP1	6238	symbol	H. sapiens	6238	H. sapiens	0.0	0.0	0.0	0.0	0.0	0.0	0.0	0.0	0.0	0.0	0.0	0.0	0.0	0.0	0.0	0.0	0.0	0.0	0.0	0.0
DSTN	11034	symbol	H. sapiens	11034	H. sapiens	0.0	0.0	0.0	0.0	0.0	1.0	0.0	0.0	0.0	0.0	0.0	0.0	0.0	0.0	1.0	1.0	0.0	0.0	0.0	0.0
CST3	1471	symbol	H. sapiens	1471	H. sapiens	0.0	0.0	0.0	1.0	0.0	0.0	0.0	1.0	0.0	0.0	0.0	0.0	0.0	0.0	1.0	0.0	0.0	0.0	0.0	0.0
SYNDIG1	79953	symbol	H. sapiens	79953	H. sapiens	0.0	1.0	1.0	0.0	0.0	1.0	0.0	0.0	0.0	0.0	0.0	0.0	0.0	0.0	0.0	0.0	0.0	0.0	0.0	0.0
CST7	8530	symbol	H. sapiens	8530	H. sapiens	0.0	0.0	0.0	0.0	0.0	0.0	0.0	0.0	0.0	0.0	0.0	0.0	0.0	0.0	0.0	0.0	0.0	0.0	0.0	0.0
APMAP	57136	symbol	H. sapiens	57136	H. sapiens	0.0	0.0	0.0	0.0	0.0	0.0	0.0	0.0	0.0	0.0	0.0	0.0	0.0	0.0	0.0	0.0	0.0	0.0	0.0	0.0
ACSS1	84532	symbol	H. sapiens	84532	H. sapiens	0.0	0.0	0.0	0.0	0.0	0.0	0.0	0.0	0.0	0.0	0.0	0.0	0.0	0.0	0.0	0.0	0.0	0.0	0.0	0.0
SUSD4	55061	symbol	H. sapiens	55061	H. sapiens	0.0	0.0	0.0	0.0	0.0	0.0	0.0	0.0	0.0	0.0	0.0	0.0	0.0	0.0	0.0	0.0	0.0	0.0	0.0	0.0
CENPF	1063	symbol	H. sapiens	1063	H. sapiens	0.0	0.0	0.0	0.0	0.0	0.0	0.0	0.0	0.0	0.0	0.0	0.0	0.0	0.0	0.0	0.0	0.0	0.0	0.0	0.0
PTPN14	5784	symbol	H. sapiens	5784	H. sapiens	0.0	0.0	0.0	0.0	0.0	0.0	0.0	0.0	0.0	0.0	0.0	0.0	0.0	0.0	0.0	0.0	0.0	0.0	0.0	0.0
RPS6KC1	26750	symbol	H. sapiens	26750	H. sapiens	0.0	0.0	0.0	0.0	0.0	0.0	0.0	0.0	0.0	0.0	0.0	0.0	0.0	0.0	0.0	0.0	0.0	0.0	0.0	0.0
HHAT	55733	symbol	H. sapiens	55733	H. sapiens	0.0	0.0	0.0	0.0	0.0	0.0	0.0	0.0	0.0	0.0	0.0	1.0	0.0	0.0	0.0	0.0	0.0	0.0	0.0	0.0
UBR2	23304	symbol	H. sapiens	23304	H. sapiens	0.0	0.0	0.0	0.0	0.0	0.0	1.0	0.0	0.0	0.0	0.0	0.0	0.0	0.0	0.0	0.0	0.0	0.0	0.0	1.0
SMARCA4	6597	symbol	H. sapiens	6597	H. sapiens	0.0	0.0	0.0	0.0	1.0	0.0	0.0	0.0	0.0	0.0	0.0	0.0	1.0	0.0	0.0	0.0	0.0	0.0	0.0	0.0
PPP5C	5536	symbol	H. sapiens	5536	H. sapiens	0.0	0.0	0.0	0.0	0.0	0.0	0.0	0.0	1.0	0.0	0.0	0.0	0.0	0.0	0.0	0.0	0.0	0.0	0.0	0.0
LTBP4	8425	symbol	H. sapiens	8425	H. sapiens	0.0	0.0	0.0	0.0	1.0	0.0	0.0	0.0	0.0	0.0	0.0	0.0	0.0	0.0	0.0	0.0	0.0	0.0	0.0	0.0
CAMKMT	79823	symbol	H. sapiens	79823	H. sapiens	0.0	0.0	0.0	0.0	0.0	0.0	0.0	0.0	0.0	0.0	0.0	0.0	0.0	0.0	0.0	0.0	0.0	0.0	0.0	0.0
TTC7A	57217	symbol	H. sapiens	57217	H. sapiens	0.0	0.0	0.0	0.0	0.0	0.0	0.0	0.0	0.0	0.0	0.0	0.0	0.0	0.0	0.0	0.0	0.0	0.0	0.0	0.0
FEZ2	9637	symbol	H. sapiens	9637	H. sapiens	0.0	0.0	0.0	0.0	0.0	1.0	0.0	1.0	0.0	0.0	0.0	0.0	0.0	0.0	0.0	0.0	0.0	0.0	1.0	0.0
CRIM1	51232	symbol	H. sapiens	51232	H. sapiens	0.0	0.0	0.0	0.0	0.0	0.0	0.0	0.0	0.0	0.0	0.0	0.0	0.0	0.0	0.0	0.0	0.0	0.0	0.0	0.0
CD93	22918	symbol	H. sapiens	22918	H. sapiens	0.0	0.0	0.0	0.0	0.0	0.0	0.0	0.0	0.0	0.0	0.0	0.0	0.0	0.0	0.0	0.0	0.0	0.0	0.0	0.0
FMNL3	91010	symbol	H. sapiens	91010	H. sapiens	0.0	0.0	0.0	0.0	0.0	0.0	0.0	0.0	0.0	0.0	0.0	0.0	0.0	0.0	1.0	0.0	0.0	0.0	0.0	0.0
TMBIM6	7009	symbol	H. sapiens	7009	H. sapiens	0.0	0.0	0.0	0.0	0.0	0.0	0.0	0.0	0.0	1.0	0.0	0.0	0.0	0.0	0.0	0.0	0.0	0.0	0.0	0.0
NCKAP5L	57701	symbol	H. sapiens	57701	H. sapiens	0.0	0.0	0.0	0.0	0.0	0.0	0.0	0.0	0.0	0.0	0.0	0.0	0.0	0.0	1.0	0.0	0.0	0.0	0.0	0.0
KANSL2	54934	symbol	H. sapiens	54934	H. sapiens	0.0	0.0	0.0	0.0	0.0	0.0	0.0	0.0	0.0	0.0	0.0	0.0	0.0	0.0	1.0	0.0	0.0	0.0	0.0	0.0
CCNT1	904	symbol	H. sapiens	904	H. sapiens	0.0	0.0	0.0	0.0	0.0	0.0	0.0	0.0	0.0	0.0	0.0	0.0	0.0	0.0	0.0	0.0	0.0	0.0	0.0	0.0
ADCY6	112	symbol	H. sapiens	112	H. sapiens	0.0	0.0	0.0	1.0	0.0	0.0	1.0	0.0	1.0	0.0	0.0	0.0	0.0	0.0	0.0	1.0	0.0	0.0	0.0	0.0
CACNB3	784	symbol	H. sapiens	784	H. sapiens	1.0	0.0	0.0	1.0	0.0	0.0	0.0	0.0	1.0	1.0	1.0	0.0	0.0	0.0	0.0	0.0	0.0	1.0	0.0	0.0
DDX23	9416	symbol	H. sapiens	9416	H. sapiens	0.0	0.0	0.0	0.0	0.0	0.0	0.0	0.0	0.0	0.0	0.0	0.0	1.0	0.0	0.0	0.0	0.0	0.0	0.0	0.0
TSPAN31	6302	symbol	H. sapiens	6302	H. sapiens	0.0	0.0	0.0	0.0	0.0	0.0	0.0	0.0	0.0	0.0	0.0	0.0	0.0	0.0	0.0	0.0	0.0	0.0	0.0	0.0
KIF5A	3798	symbol	H. sapiens	3798	H. sapiens	1.0	0.0	1.0	0.0	0.0	0.0	0.0	0.0	0.0	0.0	0.0	0.0	1.0	1.0	0.0	0.0	0.0	0.0	1.0	0.0
SYT3	84258	symbol	H. sapiens	84258	H. sapiens	0.0	0.0	0.0	0.0	1.0	0.0	0.0	0.0	0.0	1.0	0.0	0.0	0.0	0.0	0.0	0.0	0.0	0.0	0.0	0.0
AKT3	10000	symbol	H. sapiens	10000	H. sapiens	0.0	0.0	0.0	1.0	0.0	0.0	0.0	0.0	1.0	0.0	0.0	0.0	0.0	1.0	0.0	1.0	0.0	0.0	0.0	0.0
ATF1	466	symbol	H. sapiens	466	H. sapiens	0.0	0.0	0.0	1.0	0.0	0.0	0.0	0.0	0.0	0.0	0.0	0.0	0.0	0.0	0.0	1.0	1.0	0.0	0.0	0.0
DIP2B	57609	symbol	H. sapiens	57609	H. sapiens	0.0	0.0	1.0	0.0	1.0	0.0	0.0	0.0	0.0	0.0	0.0	0.0	0.0	0.0	0.0	1.0	0.0	0.0	0.0	0.0
TBC1D10B	26000	symbol	H. sapiens	26000	H. sapiens	0.0	0.0	0.0	0.0	0.0	0.0	0.0	0.0	0.0	0.0	0.0	0.0	0.0	0.0	0.0	0.0	0.0	0.0	0.0	0.0
PC	5091	symbol	H. sapiens	5091	H. sapiens	0.0	0.0	0.0	0.0	0.0	0.0	0.0	0.0	0.0	0.0	0.0	0.0	0.0	0.0	0.0	0.0	0.0	0.0	0.0	0.0
RTN3	10313	symbol	H. sapiens	10313	H. sapiens	0.0	1.0	0.0	0.0	0.0	0.0	0.0	0.0	0.0	0.0	0.0	1.0	0.0	1.0	0.0	0.0	0.0	0.0	0.0	0.0
MARK2	2011	symbol	H. sapiens	2011	H. sapiens	0.0	0.0	1.0	0.0	0.0	0.0	0.0	0.0	0.0	0.0	0.0	0.0	0.0	0.0	1.0	1.0	0.0	0.0	1.0	0.0
BANF1	8815	symbol	H. sapiens	8815	H. sapiens	0.0	0.0	0.0	0.0	0.0	0.0	0.0	0.0	0.0	0.0	0.0	0.0	0.0	0.0	0.0	0.0	0.0	0.0	0.0	0.0
RBMS2	5939	symbol	H. sapiens	5939	H. sapiens	0.0	0.0	0.0	0.0	0.0	0.0	0.0	0.0	0.0	0.0	0.0	0.0	0.0	0.0	0.0	0.0	0.0	0.0	0.0	0.0
MIP	4284	symbol	H. sapiens	4284	H. sapiens	0.0	0.0	0.0	1.0	0.0	0.0	0.0	0.0	0.0	0.0	1.0	0.0	0.0	0.0	0.0	0.0	0.0	0.0	0.0	0.0
TIMELESS	8914	symbol	H. sapiens	8914	H. sapiens	0.0	0.0	0.0	0.0	0.0	0.0	1.0	0.0	0.0	0.0	0.0	0.0	0.0	0.0	0.0	0.0	0.0	0.0	0.0	0.0
APOF	319	symbol	H. sapiens	319	H. sapiens	0.0	0.0	0.0	0.0	0.0	0.0	0.0	0.0	0.0	0.0	0.0	0.0	0.0	0.0	0.0	0.0	0.0	0.0	0.0	0.0
STAT2	6773	symbol	H. sapiens	6773	H. sapiens	0.0	0.0	0.0	1.0	0.0	0.0	1.0	0.0	0.0	0.0	0.0	0.0	0.0	0.0	0.0	0.0	0.0	0.0	0.0	0.0
RYR2	6262	symbol	H. sapiens	6262	H. sapiens	0.0	0.0	0.0	1.0	0.0	0.0	1.0	0.0	0.0	1.0	1.0	0.0	0.0	1.0	1.0	0.0	1.0	0.0	0.0	0.0
MTR	4548	symbol	H. sapiens	4548	H. sapiens	0.0	0.0	0.0	0.0	0.0	0.0	1.0	0.0	0.0	0.0	0.0	0.0	0.0	0.0	0.0	0.0	0.0	0.0	1.0	0.0
ACTN2	88	symbol	H. sapiens	88	H. sapiens	0.0	1.0	1.0	0.0	0.0	1.0	1.0	0.0	0.0	1.0	0.0	0.0	0.0	0.0	1.0	1.0	0.0	1.0	1.0	0.0
LGALS8	3964	symbol	H. sapiens	3964	H. sapiens	0.0	0.0	0.0	0.0	0.0	0.0	0.0	0.0	0.0	0.0	0.0	0.0	0.0	0.0	0.0	0.0	0.0	0.0	0.0	0.0
GPR137B	7107	symbol	H. sapiens	7107	H. sapiens	0.0	0.0	0.0	0.0	0.0	0.0	0.0	1.0	0.0	0.0	0.0	0.0	0.0	0.0	0.0	0.0	0.0	0.0	0.0	0.0
SPRTN	83932	symbol	H. sapiens	83932	H. sapiens	0.0	0.0	0.0	0.0	0.0	0.0	0.0	0.0	0.0	0.0	0.0	0.0	0.0	0.0	0.0	0.0	0.0	0.0	0.0	0.0
EXOC8	149371	symbol	H. sapiens	149371	H. sapiens	0.0	0.0	0.0	0.0	0.0	0.0	0.0	1.0	0.0	0.0	0.0	0.0	0.0	0.0	0.0	0.0	0.0	0.0	0.0	0.0
RHOU	58480	symbol	H. sapiens	58480	H. sapiens	0.0	0.0	0.0	0.0	0.0	0.0	0.0	0.0	0.0	0.0	0.0	1.0	1.0	0.0	1.0	0.0	0.0	0.0	0.0	0.0
SMOC2	64094	symbol	H. sapiens	64094	H. sapiens	0.0	0.0	0.0	0.0	0.0	0.0	0.0	0.0	0.0	0.0	0.0	0.0	0.0	0.0	0.0	0.0	0.0	0.0	0.0	0.0
PDE10A	10846	symbol	H. sapiens	10846	H. sapiens	0.0	0.0	0.0	1.0	0.0	0.0	0.0	0.0	0.0	0.0	0.0	0.0	0.0	0.0	0.0	0.0	0.0	0.0	0.0	0.0
AGPAT4	56895	symbol	H. sapiens	56895	H. sapiens	0.0	0.0	0.0	1.0	0.0	0.0	0.0	0.0	0.0	0.0	0.0	0.0	0.0	0.0	0.0	0.0	0.0	0.0	0.0	0.0
MAP3K4	4216	symbol	H. sapiens	4216	H. sapiens	0.0	0.0	0.0	1.0	0.0	1.0	0.0	0.0	1.0	0.0	0.0	0.0	0.0	0.0	0.0	0.0	0.0	0.0	0.0	0.0
EPM2A	7957	symbol	H. sapiens	7957	H. sapiens	0.0	0.0	0.0	0.0	0.0	0.0	0.0	1.0	0.0	0.0	0.0	0.0	0.0	0.0	0.0	0.0	0.0	0.0	0.0	0.0
FBXO30	84085	symbol	H. sapiens	84085	H. sapiens	0.0	0.0	0.0	0.0	0.0	0.0	0.0	0.0	0.0	0.0	0.0	0.0	0.0	0.0	0.0	0.0	0.0	0.0	0.0	1.0
SHPRH	257218	symbol	H. sapiens	257218	H. sapiens	0.0	0.0	0.0	0.0	0.0	0.0	0.0	0.0	0.0	0.0	0.0	0.0	1.0	0.0	0.0	0.0	0.0	0.0	0.0	1.0
PPP1R14C	81706	symbol	H. sapiens	81706	H. sapiens	0.0	0.0	0.0	0.0	0.0	0.0	0.0	0.0	0.0	0.0	0.0	0.0	0.0	0.0	0.0	0.0	0.0	0.0	0.0	0.0
TULP4	56995	symbol	H. sapiens	56995	H. sapiens	0.0	0.0	0.0	0.0	0.0	0.0	0.0	0.0	0.0	0.0	0.0	0.0	0.0	0.0	0.0	0.0	0.0	0.0	0.0	1.0
RPS12	6206	symbol	H. sapiens	6206	H. sapiens	0.0	0.0	0.0	0.0	0.0	0.0	0.0	0.0	0.0	0.0	0.0	0.0	0.0	0.0	0.0	0.0	0.0	0.0	0.0	0.0
SLC18B1	116843	symbol	H. sapiens	116843	H. sapiens	0.0	0.0	0.0	0.0	0.0	0.0	0.0	0.0	0.0	0.0	0.0	0.0	0.0	0.0	0.0	0.0	0.0	0.0	0.0	0.0
MOXD1	26002	symbol	H. sapiens	26002	H. sapiens	0.0	0.0	0.0	0.0	0.0	0.0	0.0	0.0	0.0	0.0	0.0	0.0	0.0	0.0	0.0	0.0	0.0	0.0	0.0	0.0
PTPRK	5796	symbol	H. sapiens	5796	H. sapiens	0.0	0.0	0.0	0.0	0.0	0.0	0.0	0.0	0.0	0.0	0.0	0.0	0.0	0.0	0.0	0.0	0.0	1.0	0.0	0.0
THEMIS	387357	symbol	H. sapiens	387357	H. sapiens	0.0	0.0	0.0	0.0	0.0	0.0	0.0	0.0	0.0	0.0	0.0	0.0	0.0	0.0	0.0	0.0	0.0	0.0	0.0	0.0
C6orf58	352999	symbol	H. sapiens	352999	H. sapiens	0.0	0.0	0.0	0.0	0.0	0.0	0.0	0.0	0.0	0.0	0.0	0.0	0.0	0.0	0.0	0.0	0.0	0.0	0.0	0.0
TPD52L1	7164	symbol	H. sapiens	7164	H. sapiens	0.0	0.0	0.0	0.0	0.0	0.0	0.0	0.0	0.0	0.0	0.0	0.0	0.0	0.0	0.0	0.0	0.0	0.0	0.0	0.0
NKAIN2	154215	symbol	H. sapiens	154215	H. sapiens	0.0	0.0	0.0	0.0	0.0	0.0	0.0	0.0	0.0	1.0	0.0	0.0	0.0	0.0	0.0	0.0	0.0	0.0	0.0	0.0
CLVS2	134829	symbol	H. sapiens	134829	H. sapiens	0.0	0.0	0.0	0.0	0.0	0.0	0.0	0.0	0.0	0.0	0.0	0.0	0.0	0.0	0.0	0.0	0.0	0.0	0.0	0.0
SMPDL3A	10924	symbol	H. sapiens	10924	H. sapiens	0.0	0.0	0.0	0.0	0.0	0.0	0.0	0.0	0.0	0.0	0.0	0.0	0.0	0.0	0.0	0.0	0.0	0.0	0.0	0.0
SERINC1	57515	symbol	H. sapiens	57515	H. sapiens	0.0	0.0	0.0	0.0	0.0	0.0	0.0	0.0	0.0	0.0	0.0	0.0	0.0	0.0	0.0	0.0	0.0	0.0	0.0	0.0
HSF2	3298	symbol	H. sapiens	3298	H. sapiens	0.0	0.0	0.0	0.0	0.0	0.0	0.0	0.0	0.0	0.0	0.0	0.0	0.0	0.0	0.0	0.0	0.0	0.0	0.0	0.0
MAN1A1	4121	symbol	H. sapiens	4121	H. sapiens	0.0	0.0	0.0	0.0	0.0	0.0	0.0	0.0	0.0	0.0	0.0	1.0	0.0	0.0	0.0	0.0	0.0	0.0	0.0	1.0
VGLL2	245806	symbol	H. sapiens	245806	H. sapiens	0.0	0.0	0.0	0.0	0.0	0.0	0.0	0.0	0.0	0.0	0.0	0.0	0.0	0.0	0.0	0.0	0.0	0.0	0.0	0.0
ROS1	6098	symbol	H. sapiens	6098	H. sapiens	0.0	0.0	0.0	0.0	1.0	0.0	0.0	0.0	0.0	0.0	0.0	0.0	0.0	0.0	0.0	0.0	0.0	0.0	0.0	0.0
DCBLD1	285761	symbol	H. sapiens	285761	H. sapiens	0.0	0.0	0.0	0.0	0.0	0.0	0.0	0.0	0.0	0.0	0.0	0.0	0.0	0.0	0.0	0.0	0.0	0.0	0.0	0.0
NUS1	116150	symbol	H. sapiens	116150	H. sapiens	0.0	0.0	0.0	0.0	0.0	0.0	0.0	0.0	0.0	0.0	0.0	0.0	0.0	0.0	0.0	0.0	0.0	0.0	0.0	0.0
MFSD4B	91749	symbol	H. sapiens	91749	H. sapiens	0.0	0.0	0.0	0.0	0.0	0.0	0.0	0.0	0.0	0.0	1.0	0.0	0.0	0.0	0.0	0.0	0.0	0.0	0.0	0.0
SLC16A10	117247	symbol	H. sapiens	117247	H. sapiens	0.0	0.0	0.0	0.0	0.0	0.0	0.0	0.0	0.0	0.0	1.0	0.0	0.0	0.0	0.0	0.0	0.0	0.0	0.0	0.0
SLC22A16	85413	symbol	H. sapiens	85413	H. sapiens	0.0	0.0	0.0	0.0	0.0	0.0	0.0	0.0	0.0	0.0	1.0	0.0	0.0	0.0	0.0	0.0	0.0	0.0	0.0	0.0
METTL24	728464	symbol	H. sapiens	728464	H. sapiens	0.0	0.0	0.0	0.0	0.0	0.0	0.0	0.0	0.0	0.0	0.0	0.0	0.0	0.0	0.0	0.0	0.0	0.0	0.0	0.0
CDC40	51362	symbol	H. sapiens	51362	H. sapiens	0.0	0.0	0.0	0.0	0.0	0.0	0.0	0.0	0.0	0.0	0.0	0.0	0.0	0.0	0.0	0.0	0.0	0.0	0.0	0.0
WASF1	8936	symbol	H. sapiens	8936	H. sapiens	0.0	1.0	1.0	0.0	0.0	1.0	0.0	0.0	0.0	0.0	0.0	0.0	0.0	0.0	1.0	0.0	0.0	1.0	1.0	0.0
AFG1L	246269	symbol	H. sapiens	246269	H. sapiens	0.0	0.0	0.0	0.0	0.0	0.0	0.0	0.0	0.0	0.0	0.0	0.0	1.0	0.0	0.0	0.0	0.0	0.0	0.0	1.0
SNX3	8724	symbol	H. sapiens	8724	H. sapiens	0.0	0.0	0.0	0.0	0.0	0.0	0.0	0.0	0.0	0.0	0.0	0.0	0.0	0.0	0.0	1.0	0.0	0.0	0.0	0.0
BVES	11149	symbol	H. sapiens	11149	H. sapiens	0.0	0.0	0.0	0.0	0.0	0.0	0.0	0.0	0.0	1.0	0.0	0.0	0.0	0.0	0.0	0.0	0.0	0.0	1.0	0.0
LIN28B	389421	symbol	H. sapiens	389421	H. sapiens	0.0	0.0	0.0	0.0	0.0	0.0	0.0	1.0	0.0	0.0	0.0	0.0	0.0	0.0	0.0	0.0	0.0	0.0	0.0	1.0
GRIK2	2898	symbol	H. sapiens	2898	H. sapiens	1.0	1.0	1.0	1.0	0.0	0.0	0.0	0.0	0.0	1.0	1.0	0.0	0.0	0.0	0.0	0.0	0.0	0.0	0.0	0.0
ASCC3	10973	symbol	H. sapiens	10973	H. sapiens	0.0	0.0	0.0	0.0	0.0	0.0	0.0	0.0	0.0	0.0	0.0	0.0	1.0	0.0	0.0	0.0	0.0	0.0	0.0	1.0
BACH2	60468	symbol	H. sapiens	60468	H. sapiens	0.0	0.0	0.0	0.0	0.0	0.0	0.0	0.0	0.0	0.0	0.0	0.0	0.0	0.0	0.0	0.0	0.0	0.0	0.0	0.0
SLC17A5	26503	symbol	H. sapiens	26503	H. sapiens	0.0	0.0	0.0	0.0	0.0	0.0	0.0	0.0	0.0	0.0	1.0	0.0	0.0	0.0	0.0	0.0	0.0	0.0	0.0	0.0
ASRGL1	80150	symbol	H. sapiens	80150	H. sapiens	0.0	0.0	0.0	0.0	0.0	0.0	0.0	0.0	0.0	0.0	0.0	0.0	0.0	0.0	0.0	0.0	0.0	0.0	0.0	0.0
CSMD1	64478	symbol	H. sapiens	64478	H. sapiens	0.0	0.0	0.0	0.0	0.0	0.0	0.0	0.0	0.0	0.0	0.0	0.0	0.0	0.0	0.0	0.0	0.0	0.0	0.0	0.0
MYOM2	9172	symbol	H. sapiens	9172	H. sapiens	0.0	0.0	0.0	0.0	0.0	0.0	0.0	0.0	0.0	0.0	0.0	0.0	0.0	0.0	1.0	0.0	0.0	0.0	1.0	0.0
TMEM18	129787	symbol	H. sapiens	129787	H. sapiens	0.0	0.0	0.0	0.0	0.0	0.0	0.0	0.0	0.0	0.0	0.0	0.0	0.0	0.0	0.0	0.0	0.0	0.0	0.0	0.0
SNTG2	54221	symbol	H. sapiens	54221	H. sapiens	1.0	0.0	0.0	0.0	0.0	0.0	0.0	0.0	0.0	1.0	0.0	0.0	0.0	0.0	1.0	0.0	0.0	0.0	0.0	0.0
TPO	7173	symbol	H. sapiens	7173	H. sapiens	0.0	0.0	0.0	1.0	0.0	0.0	0.0	0.0	0.0	0.0	0.0	0.0	0.0	0.0	0.0	0.0	0.0	0.0	0.0	0.0
PXDN	7837	symbol	H. sapiens	7837	H. sapiens	0.0	0.0	0.0	0.0	0.0	0.0	0.0	0.0	0.0	0.0	0.0	0.0	0.0	0.0	1.0	0.0	0.0	0.0	0.0	0.0
MYT1L	23040	symbol	H. sapiens	23040	H. sapiens	0.0	0.0	0.0	0.0	0.0	0.0	0.0	0.0	0.0	0.0	0.0	0.0	0.0	0.0	0.0	0.0	0.0	0.0	0.0	0.0
EIPR1	7260	symbol	H. sapiens	7260	H. sapiens	0.0	0.0	0.0	0.0	0.0	0.0	0.0	0.0	0.0	0.0	0.0	0.0	0.0	0.0	0.0	0.0	0.0	0.0	0.0	1.0
TRAPPC12	51112	symbol	H. sapiens	51112	H. sapiens	0.0	0.0	0.0	0.0	0.0	1.0	0.0	0.0	0.0	0.0	0.0	0.0	0.0	0.0	0.0	0.0	0.0	0.0	0.0	0.0
CMPK2	129607	symbol	H. sapiens	129607	H. sapiens	0.0	0.0	0.0	0.0	0.0	0.0	1.0	0.0	0.0	0.0	0.0	0.0	0.0	0.0	0.0	0.0	0.0	0.0	0.0	0.0
RSAD2	91543	symbol	H. sapiens	91543	H. sapiens	0.0	0.0	0.0	0.0	0.0	0.0	0.0	0.0	0.0	0.0	0.0	0.0	0.0	0.0	0.0	0.0	0.0	0.0	0.0	0.0
RNF144A	9781	symbol	H. sapiens	9781	H. sapiens	0.0	0.0	0.0	0.0	0.0	0.0	0.0	1.0	0.0	0.0	0.0	0.0	0.0	0.0	0.0	0.0	0.0	0.0	0.0	1.0
ID2	3398	symbol	H. sapiens	3398	H. sapiens	0.0	0.0	0.0	0.0	0.0	0.0	0.0	0.0	0.0	1.0	0.0	0.0	0.0	0.0	0.0	0.0	0.0	0.0	0.0	0.0
RAB39B	116442	symbol	H. sapiens	116442	H. sapiens	0.0	0.0	0.0	0.0	0.0	0.0	0.0	1.0	0.0	0.0	0.0	1.0	1.0	1.0	0.0	0.0	0.0	1.0	0.0	0.0
VBP1	7411	symbol	H. sapiens	7411	H. sapiens	0.0	0.0	0.0	0.0	0.0	0.0	0.0	0.0	0.0	0.0	0.0	0.0	0.0	0.0	0.0	0.0	0.0	0.0	0.0	0.0
TENM1	10178	symbol	H. sapiens	10178	H. sapiens	0.0	0.0	0.0	0.0	0.0	1.0	0.0	0.0	0.0	0.0	0.0	0.0	0.0	0.0	0.0	1.0	0.0	0.0	0.0	0.0
SLC25A14	9016	symbol	H. sapiens	9016	H. sapiens	0.0	0.0	0.0	0.0	0.0	0.0	0.0	0.0	0.0	0.0	1.0	0.0	0.0	0.0	0.0	0.0	0.0	0.0	0.0	0.0
RBMX2	51634	symbol	H. sapiens	51634	H. sapiens	0.0	0.0	0.0	0.0	0.0	0.0	0.0	0.0	0.0	0.0	0.0	0.0	0.0	0.0	0.0	0.0	0.0	0.0	0.0	0.0
RAB33A	9363	symbol	H. sapiens	9363	H. sapiens	0.0	0.0	0.0	0.0	0.0	0.0	0.0	0.0	0.0	0.0	0.0	1.0	1.0	0.0	0.0	0.0	0.0	0.0	0.0	0.0
MARS2	92935	symbol	H. sapiens	92935	H. sapiens	0.0	0.0	0.0	0.0	0.0	0.0	0.0	0.0	0.0	0.0	0.0	0.0	1.0	0.0	0.0	0.0	0.0	0.0	0.0	0.0
AIFM1	9131	symbol	H. sapiens	9131	H. sapiens	0.0	0.0	0.0	1.0	0.0	0.0	1.0	1.0	0.0	0.0	0.0	0.0	0.0	0.0	0.0	0.0	0.0	0.0	0.0	0.0
BCORL1	63035	symbol	H. sapiens	63035	H. sapiens	0.0	0.0	0.0	0.0	0.0	0.0	0.0	0.0	0.0	0.0	0.0	0.0	0.0	0.0	0.0	0.0	0.0	0.0	0.0	0.0
ZDHHC9	51114	symbol	H. sapiens	51114	H. sapiens	0.0	0.0	0.0	0.0	0.0	0.0	0.0	0.0	0.0	0.0	0.0	1.0	0.0	0.0	0.0	0.0	0.0	0.0	0.0	0.0
SASH3	54440	symbol	H. sapiens	54440	H. sapiens	0.0	0.0	0.0	0.0	1.0	0.0	0.0	0.0	0.0	0.0	0.0	0.0	0.0	0.0	0.0	0.0	0.0	0.0	0.0	0.0
XPNPEP2	7512	symbol	H. sapiens	7512	H. sapiens	0.0	0.0	0.0	0.0	0.0	0.0	0.0	0.0	0.0	0.0	0.0	0.0	0.0	0.0	0.0	0.0	0.0	0.0	0.0	0.0
TMEM192	201931	symbol	H. sapiens	201931	H. sapiens	0.0	0.0	0.0	0.0	0.0	0.0	0.0	0.0	0.0	0.0	0.0	0.0	0.0	0.0	0.0	0.0	0.0	0.0	0.0	0.0
KLHL2	11275	symbol	H. sapiens	11275	H. sapiens	0.0	0.0	0.0	0.0	0.0	0.0	0.0	0.0	0.0	0.0	0.0	0.0	0.0	0.0	1.0	0.0	0.0	0.0	0.0	1.0
MSMO1	6307	symbol	H. sapiens	6307	H. sapiens	0.0	0.0	0.0	0.0	0.0	0.0	0.0	0.0	0.0	0.0	0.0	0.0	0.0	0.0	0.0	0.0	0.0	0.0	0.0	0.0
CPE	1363	symbol	H. sapiens	1363	H. sapiens	0.0	0.0	0.0	0.0	0.0	0.0	0.0	0.0	0.0	0.0	0.0	0.0	0.0	0.0	0.0	0.0	0.0	0.0	0.0	0.0
SPOCK3	50859	symbol	H. sapiens	50859	H. sapiens	0.0	0.0	0.0	0.0	0.0	0.0	0.0	0.0	0.0	0.0	0.0	0.0	0.0	0.0	0.0	0.0	0.0	0.0	0.0	0.0
HEPH	9843	symbol	H. sapiens	9843	H. sapiens	0.0	0.0	0.0	0.0	0.0	0.0	0.0	0.0	0.0	0.0	1.0	0.0	0.0	0.0	0.0	0.0	0.0	0.0	0.0	0.0
PCDH18	54510	symbol	H. sapiens	54510	H. sapiens	0.0	0.0	0.0	0.0	0.0	0.0	0.0	0.0	0.0	0.0	0.0	0.0	0.0	0.0	0.0	0.0	0.0	0.0	0.0	0.0
SLC7A11	23657	symbol	H. sapiens	23657	H. sapiens	0.0	1.0	0.0	0.0	0.0	0.0	0.0	0.0	0.0	0.0	0.0	0.0	0.0	0.0	0.0	0.0	0.0	0.0	0.0	0.0
SCOC	60592	symbol	H. sapiens	60592	H. sapiens	0.0	0.0	0.0	0.0	0.0	0.0	0.0	1.0	0.0	0.0	0.0	1.0	0.0	0.0	0.0	0.0	0.0	0.0	0.0	0.0
CLGN	1047	symbol	H. sapiens	1047	H. sapiens	0.0	0.0	0.0	0.0	0.0	0.0	0.0	0.0	0.0	0.0	0.0	0.0	0.0	0.0	0.0	0.0	0.0	0.0	0.0	1.0
MGAT4D	152586	symbol	H. sapiens	152586	H. sapiens	0.0	0.0	0.0	0.0	0.0	0.0	0.0	0.0	0.0	0.0	0.0	1.0	0.0	0.0	0.0	0.0	0.0	0.0	0.0	0.0
LRBA	987	symbol	H. sapiens	987	H. sapiens	0.0	0.0	0.0	0.0	0.0	0.0	0.0	0.0	0.0	0.0	0.0	0.0	0.0	0.0	0.0	0.0	0.0	0.0	0.0	0.0
GSTCD	79807	symbol	H. sapiens	79807	H. sapiens	0.0	0.0	0.0	0.0	0.0	0.0	0.0	0.0	0.0	0.0	0.0	0.0	0.0	0.0	0.0	0.0	0.0	0.0	0.0	0.0
INTS12	57117	symbol	H. sapiens	57117	H. sapiens	0.0	0.0	0.0	0.0	0.0	0.0	0.0	0.0	0.0	0.0	0.0	0.0	0.0	0.0	0.0	0.0	0.0	0.0	0.0	0.0
ARHGEF38	54848	symbol	H. sapiens	54848	H. sapiens	0.0	0.0	0.0	0.0	0.0	0.0	0.0	0.0	0.0	0.0	0.0	0.0	0.0	0.0	0.0	0.0	0.0	0.0	0.0	0.0
TET2	54790	symbol	H. sapiens	54790	H. sapiens	0.0	0.0	0.0	0.0	0.0	0.0	0.0	0.0	0.0	0.0	0.0	0.0	0.0	0.0	0.0	0.0	0.0	0.0	0.0	0.0
TACR3	6870	symbol	H. sapiens	6870	H. sapiens	0.0	0.0	1.0	1.0	0.0	0.0	0.0	0.0	0.0	0.0	0.0	0.0	0.0	0.0	0.0	0.0	0.0	0.0	0.0	0.0
TRAPPC11	60684	symbol	H. sapiens	60684	H. sapiens	0.0	0.0	0.0	0.0	0.0	0.0	0.0	0.0	0.0	0.0	0.0	0.0	0.0	0.0	0.0	0.0	0.0	0.0	0.0	0.0
RWDD4	201965	symbol	H. sapiens	201965	H. sapiens	0.0	0.0	0.0	0.0	0.0	0.0	0.0	0.0	0.0	0.0	0.0	0.0	0.0	0.0	0.0	0.0	0.0	0.0	0.0	0.0
ING2	3622	symbol	H. sapiens	3622	H. sapiens	0.0	0.0	0.0	0.0	0.0	0.0	0.0	0.0	0.0	0.0	0.0	0.0	0.0	0.0	0.0	0.0	0.0	0.0	0.0	0.0
CDKN2AIP	55602	symbol	H. sapiens	55602	H. sapiens	0.0	0.0	0.0	0.0	1.0	0.0	0.0	0.0	0.0	0.0	0.0	0.0	0.0	0.0	0.0	0.0	0.0	0.0	0.0	0.0
WWC2	80014	symbol	H. sapiens	80014	H. sapiens	0.0	0.0	0.0	0.0	1.0	0.0	0.0	0.0	0.0	0.0	0.0	0.0	0.0	0.0	0.0	0.0	0.0	0.0	0.0	0.0
AGA	175	symbol	H. sapiens	175	H. sapiens	0.0	0.0	0.0	0.0	0.0	0.0	0.0	0.0	0.0	0.0	0.0	0.0	0.0	0.0	0.0	0.0	0.0	0.0	0.0	0.0
NEIL3	55247	symbol	H. sapiens	55247	H. sapiens	0.0	0.0	0.0	0.0	0.0	0.0	0.0	0.0	0.0	0.0	0.0	0.0	1.0	0.0	0.0	0.0	0.0	0.0	0.0	0.0
ADGRL3	23284	symbol	H. sapiens	23284	H. sapiens	0.0	1.0	0.0	1.0	0.0	0.0	0.0	0.0	0.0	0.0	0.0	0.0	0.0	0.0	0.0	0.0	0.0	1.0	0.0	0.0
SLC4A4	8671	symbol	H. sapiens	8671	H. sapiens	0.0	0.0	0.0	1.0	0.0	0.0	0.0	1.0	0.0	1.0	1.0	0.0	0.0	0.0	0.0	0.0	0.0	0.0	0.0	0.0
COX18	285521	symbol	H. sapiens	285521	H. sapiens	0.0	0.0	0.0	0.0	0.0	0.0	0.0	0.0	0.0	0.0	0.0	0.0	0.0	0.0	0.0	0.0	0.0	0.0	0.0	0.0
ANKRD17	26057	symbol	H. sapiens	26057	H. sapiens	0.0	0.0	0.0	0.0	0.0	0.0	0.0	0.0	0.0	0.0	0.0	0.0	0.0	0.0	0.0	0.0	0.0	0.0	0.0	0.0
STAP1	26228	symbol	H. sapiens	26228	H. sapiens	0.0	0.0	0.0	0.0	0.0	1.0	1.0	0.0	0.0	0.0	0.0	0.0	0.0	0.0	0.0	1.0	0.0	0.0	0.0	0.0
UBA6	55236	symbol	H. sapiens	55236	H. sapiens	0.0	0.0	0.0	0.0	0.0	0.0	0.0	0.0	0.0	0.0	0.0	0.0	0.0	0.0	0.0	0.0	0.0	0.0	1.0	1.0
TNIP3	79931	symbol	H. sapiens	79931	H. sapiens	0.0	0.0	0.0	0.0	0.0	0.0	1.0	0.0	0.0	0.0	0.0	0.0	0.0	0.0	0.0	0.0	0.0	0.0	0.0	0.0
NDNF	79625	symbol	H. sapiens	79625	H. sapiens	0.0	0.0	0.0	0.0	0.0	0.0	0.0	0.0	0.0	0.0	0.0	0.0	0.0	0.0	0.0	1.0	1.0	0.0	0.0	0.0
PRDM5	11107	symbol	H. sapiens	11107	H. sapiens	0.0	0.0	0.0	0.0	0.0	0.0	0.0	0.0	0.0	0.0	0.0	0.0	0.0	0.0	0.0	0.0	0.0	0.0	0.0	0.0
SYNPO2	171024	symbol	H. sapiens	171024	H. sapiens	0.0	0.0	0.0	0.0	0.0	1.0	0.0	0.0	0.0	0.0	0.0	0.0	0.0	0.0	1.0	0.0	0.0	0.0	0.0	1.0
ANK2	287	symbol	H. sapiens	287	H. sapiens	0.0	1.0	0.0	0.0	0.0	0.0	0.0	0.0	0.0	1.0	1.0	0.0	0.0	0.0	1.0	0.0	1.0	1.0	1.0	0.0
MTUS1	57509	symbol	H. sapiens	57509	H. sapiens	0.0	0.0	0.0	0.0	0.0	0.0	0.0	0.0	0.0	0.0	0.0	0.0	0.0	0.0	0.0	0.0	0.0	0.0	0.0	0.0
MICU3	286097	symbol	H. sapiens	286097	H. sapiens	0.0	0.0	0.0	0.0	0.0	0.0	0.0	0.0	0.0	0.0	1.0	0.0	0.0	0.0	0.0	0.0	0.0	0.0	0.0	0.0
FGF20	26281	symbol	H. sapiens	26281	H. sapiens	0.0	0.0	0.0	1.0	1.0	0.0	0.0	0.0	1.0	1.0	0.0	0.0	0.0	0.0	0.0	0.0	0.0	0.0	0.0	0.0
SEL1L3	23231	symbol	H. sapiens	23231	H. sapiens	0.0	0.0	0.0	0.0	0.0	0.0	0.0	0.0	0.0	0.0	0.0	0.0	0.0	0.0	0.0	0.0	0.0	0.0	0.0	0.0
DHX15	1665	symbol	H. sapiens	1665	H. sapiens	0.0	0.0	0.0	0.0	0.0	0.0	0.0	0.0	0.0	0.0	0.0	0.0	1.0	0.0	0.0	0.0	0.0	0.0	0.0	0.0
NCAPG	64151	symbol	H. sapiens	64151	H. sapiens	0.0	0.0	0.0	0.0	0.0	1.0	0.0	0.0	0.0	0.0	0.0	0.0	0.0	0.0	0.0	0.0	0.0	0.0	0.0	0.0
LDB2	9079	symbol	H. sapiens	9079	H. sapiens	0.0	0.0	0.0	0.0	0.0	1.0	0.0	0.0	0.0	0.0	0.0	0.0	0.0	0.0	0.0	0.0	0.0	0.0	0.0	0.0
SORCS2	57537	symbol	H. sapiens	57537	H. sapiens	0.0	1.0	1.0	0.0	0.0	0.0	0.0	0.0	0.0	0.0	0.0	0.0	0.0	0.0	0.0	0.0	0.0	0.0	0.0	0.0
HTT	3064	symbol	H. sapiens	3064	H. sapiens	0.0	1.0	1.0	0.0	0.0	1.0	0.0	1.0	0.0	1.0	0.0	0.0	0.0	1.0	0.0	1.0	0.0	0.0	0.0	0.0
FAM53A	152877	symbol	H. sapiens	152877	H. sapiens	0.0	0.0	0.0	0.0	0.0	0.0	0.0	0.0	0.0	0.0	0.0	0.0	0.0	0.0	0.0	0.0	0.0	0.0	0.0	0.0
ALMS1	7840	symbol	H. sapiens	7840	H. sapiens	0.0	0.0	0.0	0.0	0.0	1.0	0.0	0.0	0.0	0.0	0.0	0.0	0.0	0.0	0.0	0.0	0.0	0.0	0.0	0.0
M1AP	130951	symbol	H. sapiens	130951	H. sapiens	0.0	0.0	0.0	0.0	0.0	0.0	0.0	0.0	0.0	0.0	0.0	0.0	0.0	0.0	0.0	0.0	0.0	0.0	0.0	0.0
DOK1	1796	symbol	H. sapiens	1796	H. sapiens	0.0	0.0	0.0	0.0	0.0	0.0	0.0	0.0	0.0	0.0	0.0	0.0	0.0	0.0	0.0	0.0	0.0	0.0	0.0	0.0
LOXL3	84695	symbol	H. sapiens	84695	H. sapiens	0.0	0.0	0.0	0.0	0.0	0.0	0.0	0.0	0.0	0.0	0.0	0.0	0.0	0.0	1.0	0.0	0.0	0.0	0.0	0.0
HTRA2	27429	symbol	H. sapiens	27429	H. sapiens	1.0	0.0	0.0	0.0	1.0	1.0	1.0	1.0	0.0	0.0	0.0	0.0	0.0	1.0	0.0	0.0	0.0	0.0	0.0	1.0
AUP1	550	symbol	H. sapiens	550	H. sapiens	0.0	0.0	0.0	0.0	0.0	0.0	0.0	0.0	0.0	0.0	0.0	0.0	0.0	0.0	0.0	0.0	0.0	0.0	0.0	1.0
DQX1	165545	symbol	H. sapiens	165545	H. sapiens	0.0	0.0	0.0	0.0	0.0	0.0	0.0	0.0	0.0	0.0	0.0	0.0	1.0	0.0	0.0	0.0	0.0	0.0	0.0	0.0
PCGF1	84759	symbol	H. sapiens	84759	H. sapiens	0.0	0.0	0.0	0.0	0.0	0.0	0.0	0.0	0.0	0.0	0.0	0.0	0.0	0.0	0.0	0.0	0.0	0.0	0.0	1.0
TTC31	64427	symbol	H. sapiens	64427	H. sapiens	0.0	0.0	0.0	0.0	0.0	0.0	0.0	0.0	0.0	0.0	0.0	0.0	0.0	0.0	0.0	0.0	0.0	0.0	0.0	0.0
CCDC142	84865	symbol	H. sapiens	84865	H. sapiens	0.0	0.0	0.0	0.0	0.0	0.0	0.0	0.0	0.0	0.0	0.0	0.0	0.0	0.0	0.0	0.0	0.0	0.0	0.0	0.0
MOGS	7841	symbol	H. sapiens	7841	H. sapiens	0.0	0.0	0.0	0.0	0.0	0.0	0.0	0.0	0.0	0.0	0.0	0.0	0.0	0.0	0.0	0.0	0.0	0.0	0.0	0.0
WBP1	23559	symbol	H. sapiens	23559	H. sapiens	0.0	0.0	0.0	0.0	0.0	0.0	0.0	0.0	0.0	0.0	0.0	0.0	0.0	0.0	0.0	0.0	0.0	0.0	0.0	0.0
RTKN	6242	symbol	H. sapiens	6242	H. sapiens	0.0	0.0	0.0	0.0	0.0	0.0	0.0	0.0	0.0	0.0	0.0	0.0	0.0	0.0	1.0	0.0	0.0	0.0	0.0	0.0
OR5AS1	219447	symbol	H. sapiens	219447	H. sapiens	0.0	0.0	0.0	0.0	0.0	0.0	0.0	0.0	0.0	0.0	0.0	0.0	0.0	0.0	0.0	0.0	0.0	0.0	0.0	0.0
TSPAN4	7106	symbol	H. sapiens	7106	H. sapiens	0.0	0.0	0.0	0.0	0.0	0.0	0.0	0.0	0.0	0.0	0.0	0.0	0.0	0.0	0.0	0.0	0.0	0.0	0.0	0.0
FGF3	2248	symbol	H. sapiens	2248	H. sapiens	0.0	0.0	0.0	1.0	0.0	0.0	0.0	0.0	1.0	0.0	0.0	0.0	0.0	0.0	0.0	0.0	0.0	0.0	0.0	0.0
ANO1	55107	symbol	H. sapiens	55107	H. sapiens	0.0	0.0	0.0	0.0	0.0	0.0	1.0	0.0	0.0	0.0	1.0	0.0	0.0	0.0	0.0	0.0	0.0	0.0	1.0	0.0
EHF	26298	symbol	H. sapiens	26298	H. sapiens	0.0	0.0	0.0	0.0	0.0	0.0	0.0	0.0	0.0	0.0	0.0	0.0	0.0	0.0	0.0	0.0	0.0	0.0	0.0	0.0
APIP	51074	symbol	H. sapiens	51074	H. sapiens	0.0	0.0	0.0	0.0	0.0	0.0	0.0	0.0	0.0	0.0	0.0	0.0	0.0	0.0	0.0	0.0	0.0	0.0	0.0	0.0
PDHX	8050	symbol	H. sapiens	8050	H. sapiens	0.0	0.0	0.0	0.0	0.0	0.0	0.0	0.0	0.0	0.0	0.0	0.0	0.0	0.0	0.0	0.0	0.0	0.0	0.0	0.0
CD44	960	symbol	H. sapiens	960	H. sapiens	0.0	0.0	0.0	0.0	0.0	0.0	0.0	0.0	0.0	0.0	0.0	0.0	0.0	0.0	0.0	1.0	0.0	0.0	0.0	0.0
API5	8539	symbol	H. sapiens	8539	H. sapiens	0.0	0.0	0.0	0.0	0.0	0.0	0.0	0.0	0.0	0.0	0.0	0.0	0.0	0.0	0.0	0.0	0.0	0.0	0.0	0.0
TTC17	55761	symbol	H. sapiens	55761	H. sapiens	0.0	0.0	0.0	0.0	0.0	0.0	0.0	0.0	0.0	0.0	0.0	0.0	0.0	0.0	1.0	0.0	0.0	0.0	0.0	0.0
HSD17B12	51144	symbol	H. sapiens	51144	H. sapiens	0.0	0.0	0.0	0.0	0.0	0.0	0.0	0.0	0.0	0.0	0.0	0.0	0.0	0.0	0.0	0.0	0.0	0.0	0.0	0.0
PRMT3	10196	symbol	H. sapiens	10196	H. sapiens	0.0	0.0	0.0	0.0	0.0	0.0	0.0	0.0	0.0	0.0	0.0	0.0	0.0	0.0	0.0	0.0	0.0	1.0	1.0	0.0
SLC6A5	9152	symbol	H. sapiens	9152	H. sapiens	1.0	1.0	0.0	0.0	0.0	0.0	0.0	0.0	0.0	0.0	1.0	0.0	0.0	0.0	0.0	0.0	0.0	0.0	0.0	0.0
PHF21A	51317	symbol	H. sapiens	51317	H. sapiens	0.0	0.0	0.0	0.0	0.0	0.0	0.0	0.0	0.0	0.0	0.0	0.0	0.0	0.0	0.0	0.0	0.0	0.0	0.0	0.0
INO80	54617	symbol	H. sapiens	54617	H. sapiens	0.0	0.0	0.0	0.0	1.0	1.0	0.0	0.0	0.0	0.0	0.0	0.0	1.0	0.0	1.0	0.0	0.0	0.0	0.0	0.0
EXD1	161829	symbol	H. sapiens	161829	H. sapiens	0.0	0.0	0.0	0.0	0.0	0.0	0.0	0.0	0.0	0.0	0.0	0.0	0.0	0.0	0.0	0.0	0.0	0.0	0.0	0.0
CHP1	11261	symbol	H. sapiens	11261	H. sapiens	0.0	0.0	0.0	0.0	0.0	0.0	0.0	0.0	0.0	1.0	1.0	1.0	0.0	0.0	1.0	0.0	0.0	0.0	0.0	0.0
NELL1	4745	symbol	H. sapiens	4745	H. sapiens	0.0	0.0	0.0	0.0	0.0	0.0	0.0	0.0	0.0	0.0	0.0	0.0	0.0	0.0	0.0	0.0	0.0	0.0	0.0	0.0
ANO5	203859	symbol	H. sapiens	203859	H. sapiens	0.0	0.0	0.0	0.0	0.0	0.0	0.0	0.0	0.0	0.0	1.0	0.0	0.0	0.0	0.0	0.0	0.0	0.0	0.0	0.0
SLC17A6	57084	symbol	H. sapiens	57084	H. sapiens	1.0	0.0	0.0	1.0	0.0	0.0	0.0	0.0	0.0	0.0	1.0	0.0	0.0	0.0	0.0	0.0	0.0	0.0	0.0	0.0
FANCF	2188	symbol	H. sapiens	2188	H. sapiens	0.0	0.0	0.0	0.0	0.0	0.0	0.0	0.0	0.0	0.0	0.0	0.0	0.0	0.0	0.0	0.0	0.0	0.0	0.0	1.0
GAS2	2620	symbol	H. sapiens	2620	H. sapiens	0.0	0.0	0.0	0.0	0.0	0.0	0.0	0.0	0.0	0.0	0.0	0.0	0.0	0.0	1.0	0.0	0.0	0.0	1.0	0.0
ANO3	63982	symbol	H. sapiens	63982	H. sapiens	0.0	0.0	0.0	0.0	0.0	0.0	0.0	0.0	0.0	0.0	1.0	0.0	0.0	0.0	0.0	0.0	0.0	0.0	0.0	0.0
SLC5A12	159963	symbol	H. sapiens	159963	H. sapiens	0.0	0.0	0.0	0.0	0.0	0.0	0.0	0.0	0.0	0.0	1.0	0.0	0.0	0.0	0.0	0.0	0.0	0.0	0.0	0.0
FIBIN	387758	symbol	H. sapiens	387758	H. sapiens	0.0	0.0	0.0	1.0	0.0	0.0	1.0	0.0	0.0	0.0	0.0	0.0	0.0	0.0	0.0	0.0	0.0	0.0	0.0	0.0
SIPA1L1	26037	symbol	H. sapiens	26037	H. sapiens	0.0	1.0	1.0	0.0	0.0	0.0	0.0	0.0	1.0	0.0	0.0	0.0	0.0	0.0	1.0	1.0	0.0	0.0	0.0	0.0
SMOC1	64093	symbol	H. sapiens	64093	H. sapiens	0.0	0.0	0.0	0.0	0.0	0.0	0.0	0.0	0.0	0.0	0.0	0.0	0.0	0.0	0.0	0.0	0.0	0.0	0.0	0.0
RYR3	6263	symbol	H. sapiens	6263	H. sapiens	0.0	0.0	0.0	1.0	0.0	0.0	1.0	0.0	0.0	1.0	1.0	0.0	0.0	1.0	0.0	0.0	0.0	0.0	0.0	0.0
SPRED1	161742	symbol	H. sapiens	161742	H. sapiens	0.0	0.0	0.0	0.0	0.0	0.0	0.0	0.0	0.0	0.0	0.0	0.0	0.0	0.0	0.0	0.0	0.0	0.0	0.0	0.0
CDIN1	84529	symbol	H. sapiens	84529	H. sapiens	0.0	0.0	0.0	0.0	0.0	0.0	0.0	0.0	0.0	0.0	0.0	0.0	0.0	0.0	0.0	0.0	0.0	0.0	0.0	0.0
DPH6	89978	symbol	H. sapiens	89978	H. sapiens	0.0	0.0	0.0	0.0	0.0	0.0	0.0	0.0	0.0	0.0	0.0	0.0	0.0	0.0	0.0	0.0	0.0	0.0	0.0	0.0
AQR	9716	symbol	H. sapiens	9716	H. sapiens	0.0	0.0	0.0	0.0	0.0	0.0	0.0	0.0	0.0	0.0	0.0	0.0	1.0	0.0	0.0	0.0	0.0	0.0	0.0	0.0
STXBP6	29091	symbol	H. sapiens	29091	H. sapiens	0.0	0.0	0.0	0.0	0.0	0.0	0.0	0.0	0.0	0.0	0.0	0.0	0.0	0.0	0.0	0.0	0.0	0.0	0.0	0.0
NOVA1	4857	symbol	H. sapiens	4857	H. sapiens	0.0	0.0	0.0	0.0	0.0	0.0	0.0	0.0	0.0	0.0	0.0	0.0	0.0	0.0	0.0	0.0	0.0	0.0	0.0	0.0
G2E3	55632	symbol	H. sapiens	55632	H. sapiens	0.0	0.0	0.0	0.0	0.0	0.0	0.0	0.0	0.0	0.0	0.0	0.0	0.0	0.0	0.0	0.0	0.0	0.0	0.0	1.0
SCFD1	23256	symbol	H. sapiens	23256	H. sapiens	0.0	0.0	0.0	0.0	0.0	1.0	0.0	1.0	0.0	0.0	0.0	1.0	0.0	0.0	0.0	0.0	0.0	0.0	1.0	0.0
NUBPL	80224	symbol	H. sapiens	80224	H. sapiens	0.0	0.0	0.0	0.0	0.0	0.0	0.0	0.0	0.0	0.0	0.0	0.0	1.0	0.0	0.0	0.0	0.0	0.0	1.0	0.0
ARHGAP5	394	symbol	H. sapiens	394	H. sapiens	0.0	0.0	0.0	0.0	0.0	0.0	0.0	0.0	0.0	0.0	0.0	0.0	1.0	0.0	0.0	1.0	0.0	0.0	0.0	0.0
AKAP6	9472	symbol	H. sapiens	9472	H. sapiens	0.0	0.0	0.0	0.0	1.0	0.0	1.0	0.0	0.0	1.0	1.0	0.0	0.0	0.0	0.0	0.0	1.0	0.0	0.0	0.0
BBOX1	8424	symbol	H. sapiens	8424	H. sapiens	0.0	0.0	0.0	0.0	0.0	0.0	0.0	0.0	0.0	0.0	0.0	0.0	0.0	0.0	0.0	0.0	0.0	0.0	0.0	0.0
CCDC34	91057	symbol	H. sapiens	91057	H. sapiens	0.0	0.0	0.0	0.0	0.0	0.0	0.0	0.0	0.0	0.0	0.0	0.0	0.0	0.0	0.0	0.0	0.0	0.0	0.0	0.0
LGR4	55366	symbol	H. sapiens	55366	H. sapiens	0.0	0.0	0.0	0.0	0.0	0.0	0.0	0.0	0.0	0.0	0.0	0.0	0.0	0.0	0.0	0.0	0.0	0.0	0.0	0.0
LIN7C	55327	symbol	H. sapiens	55327	H. sapiens	1.0	1.0	0.0	0.0	0.0	0.0	0.0	0.0	0.0	0.0	0.0	0.0	0.0	0.0	0.0	0.0	0.0	0.0	0.0	0.0
BDNF	627	symbol	H. sapiens	627	H. sapiens	0.0	1.0	1.0	1.0	1.0	1.0	0.0	0.0	1.0	0.0	0.0	0.0	0.0	1.0	0.0	1.0	0.0	1.0	1.0	0.0
TGFB3	7043	symbol	H. sapiens	7043	H. sapiens	0.0	0.0	1.0	1.0	0.0	1.0	1.0	0.0	1.0	1.0	0.0	0.0	0.0	0.0	0.0	1.0	0.0	1.0	0.0	0.0
IFT43	112752	symbol	H. sapiens	112752	H. sapiens	0.0	0.0	0.0	0.0	0.0	0.0	0.0	0.0	0.0	0.0	0.0	0.0	0.0	0.0	0.0	0.0	0.0	0.0	0.0	0.0
ANGEL1	23357	symbol	H. sapiens	23357	H. sapiens	0.0	0.0	0.0	0.0	0.0	0.0	0.0	0.0	0.0	0.0	0.0	0.0	1.0	0.0	0.0	0.0	0.0	0.0	0.0	0.0
VASH1	22846	symbol	H. sapiens	22846	H. sapiens	0.0	0.0	0.0	0.0	0.0	0.0	0.0	0.0	0.0	0.0	0.0	0.0	0.0	0.0	1.0	0.0	0.0	0.0	0.0	0.0
LRRC74A	145497	symbol	H. sapiens	145497	H. sapiens	0.0	0.0	0.0	0.0	0.0	0.0	0.0	0.0	0.0	0.0	0.0	0.0	0.0	0.0	0.0	0.0	0.0	0.0	0.0	0.0
POMT2	29954	symbol	H. sapiens	29954	H. sapiens	0.0	0.0	0.0	0.0	0.0	0.0	0.0	0.0	0.0	0.0	0.0	0.0	0.0	0.0	0.0	0.0	0.0	0.0	0.0	0.0
GSTZ1	2954	symbol	H. sapiens	2954	H. sapiens	0.0	0.0	0.0	0.0	0.0	0.0	0.0	0.0	0.0	0.0	0.0	0.0	0.0	0.0	0.0	0.0	0.0	0.0	0.0	0.0
ALKBH1	8846	symbol	H. sapiens	8846	H. sapiens	0.0	0.0	0.0	0.0	0.0	0.0	0.0	0.0	0.0	0.0	0.0	0.0	1.0	0.0	0.0	0.0	0.0	0.0	1.0	0.0
SLIRP	81892	symbol	H. sapiens	81892	H. sapiens	0.0	0.0	0.0	0.0	0.0	0.0	0.0	1.0	0.0	0.0	0.0	0.0	0.0	0.0	0.0	0.0	0.0	0.0	1.0	0.0
SNW1	22938	symbol	H. sapiens	22938	H. sapiens	0.0	0.0	0.0	0.0	0.0	0.0	1.0	0.0	0.0	0.0	0.0	0.0	0.0	0.0	0.0	0.0	0.0	0.0	0.0	0.0
ADCK1	57143	symbol	H. sapiens	57143	H. sapiens	0.0	0.0	0.0	0.0	0.0	1.0	0.0	0.0	0.0	0.0	0.0	0.0	0.0	0.0	0.0	0.0	0.0	0.0	0.0	0.0
DIO2	1734	symbol	H. sapiens	1734	H. sapiens	0.0	0.0	0.0	0.0	0.0	0.0	0.0	0.0	0.0	0.0	0.0	0.0	0.0	0.0	0.0	0.0	0.0	0.0	0.0	0.0
KIF18A	81930	symbol	H. sapiens	81930	H. sapiens	0.0	0.0	0.0	0.0	0.0	0.0	1.0	0.0	0.0	0.0	0.0	0.0	1.0	0.0	1.0	0.0	0.0	0.0	0.0	0.0
CEP128	145508	symbol	H. sapiens	145508	H. sapiens	0.0	0.0	0.0	0.0	0.0	0.0	0.0	0.0	0.0	0.0	0.0	0.0	0.0	0.0	0.0	0.0	0.0	0.0	0.0	0.0
TSHR	7253	symbol	H. sapiens	7253	H. sapiens	0.0	0.0	0.0	1.0	0.0	0.0	1.0	0.0	0.0	0.0	0.0	0.0	0.0	0.0	0.0	0.0	0.0	0.0	0.0	0.0
GTF2A1	2957	symbol	H. sapiens	2957	H. sapiens	0.0	0.0	0.0	0.0	0.0	0.0	0.0	0.0	0.0	0.0	0.0	0.0	0.0	0.0	0.0	0.0	0.0	0.0	0.0	0.0
SEL1L	6400	symbol	H. sapiens	6400	H. sapiens	0.0	0.0	0.0	0.0	0.0	0.0	0.0	0.0	0.0	0.0	0.0	0.0	0.0	0.0	0.0	0.0	0.0	0.0	0.0	1.0
FLRT2	23768	symbol	H. sapiens	23768	H. sapiens	0.0	0.0	0.0	0.0	0.0	1.0	0.0	0.0	1.0	0.0	0.0	0.0	0.0	0.0	0.0	0.0	0.0	0.0	1.0	0.0
SLC35F4	341880	symbol	H. sapiens	341880	H. sapiens	0.0	0.0	0.0	0.0	0.0	0.0	0.0	0.0	0.0	0.0	0.0	0.0	0.0	0.0	0.0	0.0	0.0	0.0	0.0	0.0
LRFN5	145581	symbol	H. sapiens	145581	H. sapiens	0.0	1.0	0.0	0.0	0.0	0.0	0.0	0.0	0.0	0.0	0.0	0.0	0.0	0.0	0.0	0.0	0.0	1.0	0.0	0.0
TET1	80312	symbol	H. sapiens	80312	H. sapiens	0.0	0.0	0.0	0.0	0.0	0.0	0.0	0.0	0.0	0.0	0.0	0.0	0.0	0.0	0.0	0.0	0.0	0.0	0.0	0.0
POLR3A	11128	symbol	H. sapiens	11128	H. sapiens	0.0	0.0	0.0	0.0	0.0	0.0	0.0	0.0	0.0	0.0	0.0	0.0	1.0	0.0	0.0	0.0	0.0	0.0	0.0	0.0
DLG5	9231	symbol	H. sapiens	9231	H. sapiens	0.0	1.0	0.0	0.0	0.0	1.0	0.0	0.0	0.0	0.0	0.0	0.0	0.0	0.0	0.0	0.0	0.0	1.0	0.0	0.0
KCNMA1	3778	symbol	H. sapiens	3778	H. sapiens	1.0	1.0	0.0	1.0	0.0	0.0	0.0	0.0	0.0	1.0	1.0	0.0	0.0	0.0	1.0	1.0	0.0	0.0	0.0	0.0
AP3M1	26985	symbol	H. sapiens	26985	H. sapiens	0.0	0.0	0.0	0.0	0.0	0.0	0.0	0.0	0.0	0.0	0.0	0.0	0.0	0.0	0.0	0.0	0.0	0.0	0.0	0.0
VCL	7414	symbol	H. sapiens	7414	H. sapiens	0.0	0.0	0.0	0.0	0.0	0.0	0.0	0.0	0.0	1.0	0.0	0.0	0.0	0.0	1.0	0.0	0.0	1.0	1.0	0.0
CHCHD1	118487	symbol	H. sapiens	118487	H. sapiens	0.0	0.0	0.0	0.0	0.0	0.0	0.0	0.0	0.0	0.0	0.0	0.0	0.0	0.0	0.0	0.0	0.0	0.0	0.0	0.0
FUT11	170384	symbol	H. sapiens	170384	H. sapiens	0.0	0.0	0.0	0.0	0.0	0.0	0.0	0.0	0.0	0.0	0.0	1.0	0.0	0.0	0.0	0.0	0.0	0.0	0.0	0.0
USP54	159195	symbol	H. sapiens	159195	H. sapiens	0.0	0.0	0.0	0.0	0.0	0.0	0.0	0.0	0.0	0.0	0.0	0.0	0.0	0.0	0.0	0.0	0.0	0.0	0.0	0.0
PPP3CB	5532	symbol	H. sapiens	5532	H. sapiens	0.0	1.0	0.0	1.0	0.0	0.0	0.0	0.0	1.0	1.0	0.0	0.0	0.0	1.0	0.0	0.0	1.0	0.0	1.0	0.0
ANXA7	310	symbol	H. sapiens	310	H. sapiens	0.0	0.0	0.0	0.0	0.0	0.0	0.0	0.0	0.0	0.0	0.0	0.0	0.0	0.0	0.0	0.0	0.0	0.0	0.0	0.0
TLL2	7093	symbol	H. sapiens	7093	H. sapiens	0.0	0.0	0.0	0.0	1.0	0.0	0.0	0.0	0.0	0.0	0.0	0.0	0.0	0.0	1.0	0.0	0.0	0.0	0.0	0.0
ELOVL3	83401	symbol	H. sapiens	83401	H. sapiens	0.0	0.0	0.0	0.0	0.0	0.0	0.0	0.0	0.0	0.0	0.0	0.0	0.0	0.0	0.0	0.0	0.0	0.0	0.0	0.0
SEC31B	25956	symbol	H. sapiens	25956	H. sapiens	0.0	0.0	0.0	0.0	0.0	0.0	0.0	0.0	0.0	0.0	0.0	0.0	0.0	0.0	0.0	0.0	0.0	0.0	0.0	0.0
WNT8B	7479	symbol	H. sapiens	7479	H. sapiens	0.0	0.0	0.0	1.0	0.0	0.0	1.0	0.0	0.0	0.0	0.0	0.0	0.0	1.0	0.0	0.0	0.0	0.0	0.0	0.0
SCD	6319	symbol	H. sapiens	6319	H. sapiens	0.0	0.0	0.0	0.0	0.0	0.0	0.0	0.0	0.0	0.0	0.0	0.0	0.0	0.0	0.0	0.0	0.0	0.0	0.0	0.0
ZFAND4	93550	symbol	H. sapiens	93550	H. sapiens	0.0	0.0	0.0	0.0	0.0	0.0	0.0	0.0	0.0	0.0	0.0	0.0	0.0	0.0	0.0	0.0	0.0	0.0	0.0	0.0
ANTXRL	195977	symbol	H. sapiens	195977	H. sapiens	0.0	0.0	0.0	0.0	0.0	0.0	0.0	0.0	0.0	0.0	0.0	0.0	0.0	0.0	0.0	0.0	0.0	0.0	0.0	0.0
KIF11	3832	symbol	H. sapiens	3832	H. sapiens	0.0	0.0	0.0	0.0	0.0	0.0	0.0	0.0	0.0	0.0	0.0	0.0	1.0	0.0	0.0	0.0	0.0	0.0	0.0	0.0
IDE	3416	symbol	H. sapiens	3416	H. sapiens	0.0	0.0	0.0	0.0	0.0	0.0	1.0	1.0	0.0	0.0	0.0	0.0	0.0	1.0	0.0	0.0	0.0	0.0	0.0	1.0
MARCHF5	54708	symbol	H. sapiens	54708	H. sapiens	0.0	0.0	0.0	0.0	0.0	1.0	0.0	0.0	0.0	0.0	0.0	0.0	0.0	0.0	0.0	0.0	0.0	0.0	0.0	1.0
CPEB3	22849	symbol	H. sapiens	22849	H. sapiens	0.0	1.0	1.0	1.0	0.0	0.0	1.0	1.0	0.0	0.0	0.0	0.0	0.0	0.0	0.0	0.0	0.0	0.0	0.0	0.0
BTAF1	9044	symbol	H. sapiens	9044	H. sapiens	0.0	0.0	0.0	0.0	0.0	0.0	0.0	0.0	0.0	0.0	0.0	0.0	1.0	0.0	0.0	0.0	0.0	0.0	0.0	0.0
DNTT	1791	symbol	H. sapiens	1791	H. sapiens	0.0	0.0	0.0	0.0	0.0	0.0	0.0	0.0	0.0	0.0	0.0	0.0	1.0	0.0	0.0	0.0	0.0	0.0	0.0	0.0
ADGRA1	84435	symbol	H. sapiens	84435	H. sapiens	0.0	1.0	0.0	0.0	0.0	0.0	0.0	0.0	0.0	0.0	0.0	0.0	0.0	0.0	0.0	0.0	0.0	0.0	0.0	0.0
TAF5	6877	symbol	H. sapiens	6877	H. sapiens	0.0	0.0	0.0	0.0	0.0	0.0	0.0	0.0	0.0	0.0	0.0	0.0	0.0	0.0	1.0	0.0	0.0	0.0	0.0	0.0
PDCD11	22984	symbol	H. sapiens	22984	H. sapiens	0.0	0.0	0.0	0.0	0.0	0.0	0.0	0.0	0.0	0.0	0.0	0.0	0.0	0.0	0.0	0.0	0.0	0.0	0.0	0.0
CALHM2	51063	symbol	H. sapiens	51063	H. sapiens	0.0	0.0	0.0	0.0	0.0	0.0	0.0	0.0	0.0	0.0	1.0	0.0	0.0	0.0	0.0	0.0	0.0	0.0	0.0	0.0
CALHM1	255022	symbol	H. sapiens	255022	H. sapiens	0.0	0.0	0.0	1.0	0.0	0.0	0.0	0.0	0.0	1.0	1.0	0.0	0.0	0.0	0.0	0.0	0.0	0.0	0.0	0.0
CALHM3	119395	symbol	H. sapiens	119395	H. sapiens	0.0	0.0	0.0	0.0	0.0	0.0	0.0	0.0	0.0	0.0	1.0	0.0	0.0	0.0	0.0	0.0	0.0	0.0	0.0	0.0
FGFR2	2263	symbol	H. sapiens	2263	H. sapiens	0.0	0.0	0.0	1.0	1.0	0.0	1.0	0.0	1.0	0.0	0.0	0.0	0.0	0.0	0.0	0.0	0.0	0.0	1.0	0.0
EBF3	253738	symbol	H. sapiens	253738	H. sapiens	0.0	0.0	0.0	0.0	0.0	0.0	0.0	0.0	0.0	0.0	0.0	0.0	0.0	0.0	0.0	0.0	0.0	0.0	0.0	0.0
CHUK	1147	symbol	H. sapiens	1147	H. sapiens	1.0	0.0	0.0	1.0	0.0	0.0	0.0	0.0	1.0	0.0	0.0	0.0	0.0	1.0	0.0	0.0	0.0	0.0	0.0	0.0
MPP4	58538	symbol	H. sapiens	58538	H. sapiens	0.0	0.0	0.0	0.0	0.0	0.0	0.0	0.0	0.0	0.0	0.0	0.0	0.0	0.0	1.0	0.0	0.0	0.0	0.0	0.0
ALS2	57679	symbol	H. sapiens	57679	H. sapiens	1.0	1.0	1.0	0.0	0.0	0.0	0.0	0.0	0.0	0.0	0.0	0.0	0.0	1.0	0.0	1.0	0.0	1.0	1.0	0.0
WDR12	55759	symbol	H. sapiens	55759	H. sapiens	0.0	0.0	0.0	0.0	0.0	0.0	0.0	0.0	0.0	0.0	0.0	0.0	0.0	0.0	0.0	0.0	0.0	0.0	0.0	0.0
CARF	79800	symbol	H. sapiens	79800	H. sapiens	0.0	0.0	0.0	0.0	0.0	0.0	0.0	0.0	0.0	0.0	0.0	0.0	0.0	0.0	0.0	0.0	0.0	0.0	0.0	0.0
NEMP2	100131211	symbol	H. sapiens	100131211	H. sapiens	0.0	0.0	0.0	0.0	0.0	0.0	0.0	0.0	0.0	0.0	0.0	0.0	0.0	0.0	0.0	0.0	0.0	0.0	0.0	0.0
MFSD6	54842	symbol	H. sapiens	54842	H. sapiens	0.0	0.0	0.0	0.0	0.0	0.0	0.0	0.0	0.0	0.0	0.0	0.0	0.0	0.0	0.0	0.0	0.0	0.0	0.0	0.0
TNS1	7145	symbol	H. sapiens	7145	H. sapiens	0.0	0.0	0.0	0.0	0.0	0.0	0.0	0.0	0.0	0.0	0.0	0.0	0.0	0.0	1.0	0.0	0.0	0.0	0.0	0.0
MARCHF4	57574	symbol	H. sapiens	57574	H. sapiens	0.0	0.0	0.0	0.0	0.0	0.0	0.0	0.0	0.0	0.0	0.0	1.0	0.0	0.0	0.0	0.0	0.0	0.0	0.0	1.0
CNTNAP5	129684	symbol	H. sapiens	129684	H. sapiens	0.0	0.0	0.0	0.0	0.0	0.0	0.0	0.0	0.0	0.0	0.0	0.0	0.0	0.0	0.0	0.0	0.0	0.0	0.0	0.0
MRAS	22808	symbol	H. sapiens	22808	H. sapiens	0.0	0.0	0.0	1.0	0.0	0.0	0.0	0.0	1.0	0.0	0.0	0.0	1.0	0.0	1.0	0.0	0.0	0.0	0.0	0.0
SNX4	8723	symbol	H. sapiens	8723	H. sapiens	0.0	0.0	0.0	0.0	0.0	1.0	0.0	1.0	1.0	1.0	0.0	0.0	0.0	0.0	0.0	0.0	0.0	0.0	0.0	0.0
CCDC93	54520	symbol	H. sapiens	54520	H. sapiens	0.0	0.0	0.0	0.0	0.0	0.0	0.0	0.0	0.0	0.0	0.0	0.0	0.0	0.0	0.0	0.0	0.0	0.0	0.0	0.0
DDX18	8886	symbol	H. sapiens	8886	H. sapiens	0.0	0.0	0.0	0.0	0.0	0.0	0.0	0.0	0.0	0.0	0.0	0.0	1.0	0.0	0.0	0.0	0.0	0.0	0.0	0.0
CPS1	1373	symbol	H. sapiens	1373	H. sapiens	0.0	0.0	0.0	1.0	0.0	0.0	1.0	0.0	0.0	0.0	0.0	0.0	0.0	0.0	0.0	1.0	0.0	0.0	0.0	0.0
DPP10	57628	symbol	H. sapiens	57628	H. sapiens	1.0	0.0	0.0	0.0	0.0	0.0	0.0	0.0	0.0	1.0	1.0	0.0	0.0	0.0	0.0	0.0	0.0	0.0	0.0	0.0
CXCR4	7852	symbol	H. sapiens	7852	H. sapiens	0.0	0.0	0.0	1.0	1.0	0.0	1.0	0.0	0.0	1.0	0.0	0.0	0.0	0.0	1.0	0.0	1.0	0.0	1.0	0.0
BAZ2B	29994	symbol	H. sapiens	29994	H. sapiens	0.0	0.0	0.0	0.0	0.0	0.0	0.0	0.0	0.0	0.0	0.0	0.0	0.0	0.0	0.0	0.0	0.0	0.0	0.0	0.0
MARCHF7	64844	symbol	H. sapiens	64844	H. sapiens	0.0	0.0	0.0	0.0	0.0	0.0	0.0	0.0	0.0	0.0	0.0	0.0	0.0	0.0	0.0	0.0	0.0	0.0	0.0	1.0
NAA20	51126	symbol	H. sapiens	51126	H. sapiens	0.0	0.0	0.0	0.0	0.0	0.0	0.0	0.0	0.0	0.0	0.0	0.0	0.0	0.0	0.0	0.0	0.0	0.0	0.0	0.0
GULP1	51454	symbol	H. sapiens	51454	H. sapiens	0.0	0.0	0.0	0.0	0.0	0.0	0.0	0.0	0.0	0.0	0.0	0.0	0.0	0.0	0.0	0.0	0.0	0.0	0.0	0.0
PLA2G4A	5321	symbol	H. sapiens	5321	H. sapiens	0.0	0.0	0.0	1.0	0.0	0.0	0.0	0.0	1.0	1.0	0.0	1.0	0.0	0.0	0.0	0.0	0.0	0.0	0.0	0.0
TPR	7175	symbol	H. sapiens	7175	H. sapiens	0.0	0.0	0.0	1.0	0.0	1.0	0.0	0.0	0.0	0.0	0.0	0.0	0.0	0.0	0.0	0.0	0.0	0.0	0.0	0.0
HMCN1	83872	symbol	H. sapiens	83872	H. sapiens	0.0	0.0	0.0	0.0	0.0	0.0	0.0	0.0	0.0	0.0	0.0	0.0	0.0	0.0	1.0	0.0	0.0	0.0	0.0	0.0
IVNS1ABP	10625	symbol	H. sapiens	10625	H. sapiens	0.0	0.0	0.0	0.0	0.0	0.0	0.0	0.0	0.0	0.0	0.0	0.0	0.0	0.0	0.0	0.0	0.0	0.0	0.0	0.0
SWT1	54823	symbol	H. sapiens	54823	H. sapiens	0.0	0.0	0.0	0.0	0.0	0.0	0.0	0.0	0.0	0.0	0.0	0.0	0.0	0.0	0.0	0.0	0.0	0.0	0.0	0.0
RNPC3	55599	symbol	H. sapiens	55599	H. sapiens	0.0	0.0	0.0	0.0	0.0	0.0	0.0	0.0	0.0	0.0	0.0	0.0	0.0	0.0	0.0	0.0	0.0	0.0	0.0	0.0
OLFM3	118427	symbol	H. sapiens	118427	H. sapiens	1.0	0.0	0.0	0.0	0.0	0.0	0.0	0.0	0.0	0.0	1.0	0.0	0.0	0.0	0.0	0.0	0.0	0.0	0.0	0.0
RTCA	8634	symbol	H. sapiens	8634	H. sapiens	0.0	0.0	0.0	1.0	0.0	0.0	0.0	0.0	0.0	0.0	0.0	0.0	1.0	0.0	0.0	0.0	0.0	0.0	0.0	0.0
SASS6	163786	symbol	H. sapiens	163786	H. sapiens	0.0	0.0	0.0	0.0	0.0	1.0	0.0	0.0	0.0	0.0	0.0	0.0	0.0	0.0	0.0	0.0	0.0	0.0	0.0	0.0
SLC35A3	23443	symbol	H. sapiens	23443	H. sapiens	0.0	0.0	0.0	0.0	0.0	0.0	0.0	0.0	0.0	0.0	0.0	1.0	0.0	0.0	0.0	0.0	0.0	0.0	0.0	0.0
NTNG1	22854	symbol	H. sapiens	22854	H. sapiens	0.0	1.0	0.0	0.0	0.0	0.0	0.0	0.0	0.0	0.0	0.0	0.0	0.0	0.0	0.0	1.0	0.0	1.0	1.0	0.0
DPYD	1806	symbol	H. sapiens	1806	H. sapiens	0.0	0.0	0.0	0.0	0.0	0.0	0.0	0.0	0.0	0.0	0.0	0.0	0.0	0.0	0.0	0.0	0.0	0.0	0.0	0.0
PTBP2	58155	symbol	H. sapiens	58155	H. sapiens	0.0	0.0	1.0	0.0	0.0	0.0	0.0	0.0	0.0	0.0	0.0	0.0	0.0	0.0	0.0	0.0	0.0	0.0	0.0	0.0
ARHGAP29	9411	symbol	H. sapiens	9411	H. sapiens	0.0	0.0	0.0	0.0	0.0	0.0	0.0	0.0	0.0	0.0	0.0	0.0	0.0	0.0	0.0	0.0	0.0	0.0	0.0	0.0
ABCA4	24	symbol	H. sapiens	24	H. sapiens	0.0	0.0	0.0	0.0	0.0	0.0	0.0	0.0	0.0	0.0	0.0	0.0	1.0	0.0	0.0	0.0	0.0	0.0	0.0	0.0
BCAR3	8412	symbol	H. sapiens	8412	H. sapiens	0.0	0.0	0.0	0.0	0.0	0.0	1.0	0.0	0.0	0.0	0.0	0.0	0.0	0.0	0.0	0.0	0.0	0.0	0.0	0.0
FNBP1L	54874	symbol	H. sapiens	54874	H. sapiens	0.0	0.0	0.0	0.0	0.0	1.0	0.0	0.0	0.0	0.0	0.0	0.0	0.0	0.0	1.0	1.0	0.0	0.0	0.0	0.0
DR1	1810	symbol	H. sapiens	1810	H. sapiens	0.0	0.0	0.0	0.0	0.0	0.0	0.0	0.0	0.0	0.0	0.0	0.0	0.0	0.0	0.0	0.0	0.0	0.0	0.0	0.0
CCDC18	343099	symbol	H. sapiens	343099	H. sapiens	0.0	0.0	0.0	0.0	0.0	0.0	0.0	0.0	0.0	0.0	0.0	0.0	0.0	0.0	0.0	0.0	0.0	0.0	0.0	0.0
TMED5	50999	symbol	H. sapiens	50999	H. sapiens	0.0	0.0	0.0	0.0	0.0	0.0	0.0	0.0	0.0	0.0	0.0	0.0	0.0	0.0	0.0	0.0	0.0	0.0	0.0	0.0
MTF2	22823	symbol	H. sapiens	22823	H. sapiens	0.0	0.0	0.0	0.0	0.0	0.0	0.0	0.0	0.0	0.0	0.0	0.0	0.0	0.0	0.0	0.0	0.0	0.0	0.0	0.0
DIPK1A	388650	symbol	H. sapiens	388650	H. sapiens	0.0	0.0	0.0	0.0	0.0	0.0	0.0	0.0	0.0	0.0	0.0	0.0	0.0	0.0	0.0	0.0	0.0	0.0	0.0	0.0
RPL5	6125	symbol	H. sapiens	6125	H. sapiens	0.0	0.0	0.0	0.0	0.0	0.0	0.0	1.0	0.0	0.0	0.0	0.0	0.0	0.0	0.0	0.0	0.0	0.0	0.0	0.0
SLC25A24	29957	symbol	H. sapiens	29957	H. sapiens	0.0	0.0	0.0	0.0	0.0	0.0	0.0	0.0	0.0	0.0	0.0	0.0	0.0	0.0	0.0	0.0	0.0	0.0	0.0	0.0
DDX59	83479	symbol	H. sapiens	83479	H. sapiens	0.0	0.0	0.0	0.0	0.0	0.0	0.0	0.0	0.0	0.0	0.0	0.0	1.0	0.0	0.0	0.0	0.0	0.0	0.0	0.0
KIF14	9928	symbol	H. sapiens	9928	H. sapiens	0.0	0.0	0.0	0.0	1.0	0.0	0.0	0.0	0.0	0.0	0.0	0.0	1.0	0.0	0.0	0.0	0.0	0.0	1.0	1.0
USP33	23032	symbol	H. sapiens	23032	H. sapiens	0.0	0.0	1.0	0.0	0.0	0.0	0.0	1.0	0.0	0.0	0.0	0.0	0.0	0.0	0.0	0.0	0.0	0.0	1.0	1.0
ZZZ3	26009	symbol	H. sapiens	26009	H. sapiens	0.0	0.0	0.0	0.0	0.0	0.0	0.0	0.0	0.0	0.0	0.0	0.0	0.0	0.0	0.0	0.0	0.0	0.0	0.0	0.0
BTF3L4	91408	symbol	H. sapiens	91408	H. sapiens	0.0	0.0	0.0	0.0	0.0	0.0	0.0	0.0	0.0	0.0	0.0	0.0	0.0	0.0	0.0	0.0	0.0	0.0	0.0	0.0
ZFYVE9	9372	symbol	H. sapiens	9372	H. sapiens	0.0	0.0	0.0	0.0	0.0	0.0	0.0	0.0	0.0	0.0	0.0	0.0	0.0	0.0	0.0	0.0	0.0	0.0	0.0	0.0
CC2D1B	200014	symbol	H. sapiens	200014	H. sapiens	0.0	0.0	0.0	0.0	0.0	0.0	0.0	0.0	0.0	0.0	0.0	0.0	0.0	0.0	0.0	0.0	0.0	0.0	0.0	0.0
ORC1	4998	symbol	H. sapiens	4998	H. sapiens	0.0	0.0	0.0	0.0	0.0	0.0	0.0	0.0	0.0	0.0	0.0	0.0	1.0	0.0	0.0	0.0	0.0	0.0	0.0	0.0
CACHD1	57685	symbol	H. sapiens	57685	H. sapiens	1.0	0.0	0.0	0.0	0.0	0.0	0.0	0.0	0.0	0.0	1.0	0.0	0.0	0.0	0.0	0.0	0.0	0.0	0.0	0.0
NEGR1	257194	symbol	H. sapiens	257194	H. sapiens	0.0	0.0	1.0	0.0	0.0	0.0	0.0	0.0	0.0	0.0	0.0	0.0	0.0	0.0	0.0	1.0	0.0	0.0	1.0	0.0
NPHS2	7827	symbol	H. sapiens	7827	H. sapiens	0.0	0.0	0.0	0.0	0.0	0.0	0.0	0.0	0.0	0.0	0.0	0.0	0.0	0.0	1.0	0.0	0.0	0.0	0.0	0.0
AXDND1	126859	symbol	H. sapiens	126859	H. sapiens	0.0	0.0	0.0	0.0	0.0	0.0	0.0	0.0	0.0	0.0	0.0	0.0	0.0	0.0	0.0	0.0	0.0	0.0	0.0	0.0
SOAT1	6646	symbol	H. sapiens	6646	H. sapiens	0.0	0.0	0.0	0.0	0.0	0.0	0.0	0.0	0.0	0.0	0.0	0.0	0.0	0.0	0.0	0.0	0.0	0.0	0.0	0.0
RC3H1	149041	symbol	H. sapiens	149041	H. sapiens	0.0	0.0	0.0	0.0	0.0	0.0	0.0	1.0	0.0	0.0	0.0	0.0	0.0	0.0	0.0	0.0	0.0	0.0	0.0	1.0
SERPINC1	462	symbol	H. sapiens	462	H. sapiens	0.0	0.0	0.0	0.0	0.0	0.0	0.0	0.0	0.0	0.0	0.0	0.0	0.0	0.0	0.0	0.0	0.0	0.0	0.0	0.0
PLOD2	5352	symbol	H. sapiens	5352	H. sapiens	0.0	0.0	0.0	0.0	0.0	0.0	0.0	0.0	0.0	0.0	0.0	0.0	0.0	0.0	0.0	0.0	0.0	0.0	0.0	0.0
LPP	4026	symbol	H. sapiens	4026	H. sapiens	0.0	0.0	0.0	0.0	0.0	0.0	0.0	0.0	0.0	0.0	0.0	0.0	0.0	0.0	1.0	0.0	0.0	0.0	0.0	0.0
PLD1	5337	symbol	H. sapiens	5337	H. sapiens	0.0	0.0	0.0	1.0	0.0	0.0	0.0	0.0	1.0	0.0	0.0	1.0	0.0	0.0	0.0	1.0	0.0	0.0	1.0	0.0
RYK	6259	symbol	H. sapiens	6259	H. sapiens	0.0	0.0	0.0	0.0	1.0	0.0	0.0	0.0	0.0	0.0	0.0	0.0	0.0	0.0	0.0	1.0	0.0	1.0	1.0	0.0

## Sheet: Enrichment
GroupID	Category	Term	Description	LogP	Log(q-value)	InTerm_InList	Genes	Symbols
1_Summary	GO Biological Processes	GO:0099536	synaptic signaling	-9.20081	-5.28617	36/454	321,773,774,784,1006,1129,1499,2054,2562,2898,2904,2915,2917,2932,3786,3798,3836,3838,4040,5367,6195,6863,8913,9152,9342,9568,10911,11315,23236,26059,29767,55327,57084,57679,140679,388336,775,1007,1009,1147,1535,2788,2812,2893,3122,3479,3569,3778,4756,9132,10268,11194,27429,54221,57628,57685,118427,165829	APBA2,CACNA1A,CACNA1B,CACNB3,CDH8,CHRM2,CTNNB1,STX2,GABRB3,GRIK2,GRIN2B,GRM5,GRM7,GSK3B,KCNQ3,KIF5A,KPNA1,KPNA2,LRP6,PMCH,RPS6KA1,TAC1,CACNA1G,SLC6A5,SNAP29,GABBR2,UTS2,PARK7,PLCB1,ERC2,TMOD2,LIN7C,SLC17A6,ALS2,SLC32A1,SHISA6,CACNA1C,CDH9,CDH11,CHUK,CYBA,GNG7,GP1BB,GRIA4,HLA-DRA,IGF1,IL6,KCNMA1,NEO1,KCNQ4,RAMP3,ABCB8,HTRA2,SNTG2,DPP10,CACHD1,OLFM3,GPR156
1_Member	GO Biological Processes	GO:0099536	synaptic signaling	-9.20081	-5.28617	36/454	321,773,774,784,1006,1129,1499,2054,2562,2898,2904,2915,2917,2932,3786,3798,3836,3838,4040,5367,6195,6863,8913,9152,9342,9568,10911,11315,23236,26059,29767,55327,57084,57679,140679,388336	APBA2,CACNA1A,CACNA1B,CACNB3,CDH8,CHRM2,CTNNB1,STX2,GABRB3,GRIK2,GRIN2B,GRM5,GRM7,GSK3B,KCNQ3,KIF5A,KPNA1,KPNA2,LRP6,PMCH,RPS6KA1,TAC1,CACNA1G,SLC6A5,SNAP29,GABBR2,UTS2,PARK7,PLCB1,ERC2,TMOD2,LIN7C,SLC17A6,ALS2,SLC32A1,SHISA6
1_Member	GO Biological Processes	GO:0007268	chemical synaptic transmission	-8.64713	-5.17348	33/410	321,773,774,784,1006,1129,1499,2054,2562,2898,2904,2915,2917,2932,3786,3798,4040,5367,6195,6863,8913,9152,9342,9568,10911,11315,26059,29767,55327,57084,57679,140679,388336	APBA2,CACNA1A,CACNA1B,CACNB3,CDH8,CHRM2,CTNNB1,STX2,GABRB3,GRIK2,GRIN2B,GRM5,GRM7,GSK3B,KCNQ3,KIF5A,LRP6,PMCH,RPS6KA1,TAC1,CACNA1G,SLC6A5,SNAP29,GABBR2,UTS2,PARK7,ERC2,TMOD2,LIN7C,SLC17A6,ALS2,SLC32A1,SHISA6
1_Member	GO Biological Processes	GO:0098916	anterograde trans-synaptic signaling	-8.64713	-5.17348	33/410	321,773,774,784,1006,1129,1499,2054,2562,2898,2904,2915,2917,2932,3786,3798,4040,5367,6195,6863,8913,9152,9342,9568,10911,11315,26059,29767,55327,57084,57679,140679,388336	APBA2,CACNA1A,CACNA1B,CACNB3,CDH8,CHRM2,CTNNB1,STX2,GABRB3,GRIK2,GRIN2B,GRM5,GRM7,GSK3B,KCNQ3,KIF5A,LRP6,PMCH,RPS6KA1,TAC1,CACNA1G,SLC6A5,SNAP29,GABBR2,UTS2,PARK7,ERC2,TMOD2,LIN7C,SLC17A6,ALS2,SLC32A1,SHISA6
1_Member	GO Biological Processes	GO:0099537	trans-synaptic signaling	-8.23465	-4.88012	33/426	321,773,774,784,1006,1129,1499,2054,2562,2898,2904,2915,2917,2932,3786,3798,4040,5367,6195,6863,8913,9152,9342,9568,10911,11315,26059,29767,55327,57084,57679,140679,388336	APBA2,CACNA1A,CACNA1B,CACNB3,CDH8,CHRM2,CTNNB1,STX2,GABRB3,GRIK2,GRIN2B,GRM5,GRM7,GSK3B,KCNQ3,KIF5A,LRP6,PMCH,RPS6KA1,TAC1,CACNA1G,SLC6A5,SNAP29,GABBR2,UTS2,PARK7,ERC2,TMOD2,LIN7C,SLC17A6,ALS2,SLC32A1,SHISA6
1_Member	GO Cellular Components	GO:0098797	plasma membrane protein complex	-4.12657	-1.97855	35/713	773,774,775,784,1006,1007,1009,1147,1499,1535,2788,2812,2893,2898,2904,3122,3479,3569,3778,3786,4040,4756,8913,9132,9568,10268,11194,27429,54221,55327,57628,57685,118427,165829,388336	CACNA1A,CACNA1B,CACNA1C,CACNB3,CDH8,CDH9,CDH11,CHUK,CTNNB1,CYBA,GNG7,GP1BB,GRIA4,GRIK2,GRIN2B,HLA-DRA,IGF1,IL6,KCNMA1,KCNQ3,LRP6,NEO1,CACNA1G,KCNQ4,GABBR2,RAMP3,ABCB8,HTRA2,SNTG2,LIN7C,DPP10,CACHD1,OLFM3,GPR156,SHISA6
2_Summary	GO Cellular Components	GO:0098794	postsynapse	-9.06922	-5.28617	43/619	88,107,114,287,321,775,1129,1499,1501,1948,2562,2893,2898,2904,2915,2917,2932,3064,3208,3778,3836,3838,4897,5688,8499,8936,9162,9231,9568,10313,22849,23236,26037,50807,55327,55607,57537,57679,79953,84435,145581,375323,388336,1006,2054,8573,9152,22854,26059,57706,223082,1009,5532,6792,23284,154,627,773,774,794,23657	ACTN2,ADCY1,ADCY8,ANK2,APBA2,CACNA1C,CHRM2,CTNNB1,CTNND2,EFNB2,GABRB3,GRIA4,GRIK2,GRIN2B,GRM5,GRM7,GSK3B,HTT,HPCA,KCNMA1,KPNA1,KPNA2,NRCAM,PSMA7,PPFIA2,WASF1,DGKI,DLG5,GABBR2,RTN3,CPEB3,PLCB1,SIPA1L1,ASAP1,LIN7C,PPP1R9A,SORCS2,ALS2,SYNDIG1,ADGRA1,LRFN5,LHFPL4,SHISA6,CDH8,STX2,CASK,SLC6A5,NTNG1,ERC2,DENND1A,ZNRF2,CDH11,PPP3CB,CDKL5,ADGRL3,ADRB2,BDNF,CACNA1A,CACNA1B,CALB2,SLC7A11
2_Member	GO Cellular Components	GO:0098794	postsynapse	-9.06922	-5.28617	43/619	88,107,114,287,321,775,1129,1499,1501,1948,2562,2893,2898,2904,2915,2917,2932,3064,3208,3778,3836,3838,4897,5688,8499,8936,9162,9231,9568,10313,22849,23236,26037,50807,55327,55607,57537,57679,79953,84435,145581,375323,388336	ACTN2,ADCY1,ADCY8,ANK2,APBA2,CACNA1C,CHRM2,CTNNB1,CTNND2,EFNB2,GABRB3,GRIA4,GRIK2,GRIN2B,GRM5,GRM7,GSK3B,HTT,HPCA,KCNMA1,KPNA1,KPNA2,NRCAM,PSMA7,PPFIA2,WASF1,DGKI,DLG5,GABBR2,RTN3,CPEB3,PLCB1,SIPA1L1,ASAP1,LIN7C,PPP1R9A,SORCS2,ALS2,SYNDIG1,ADGRA1,LRFN5,LHFPL4,SHISA6
2_Member	GO Cellular Components	GO:0097060	synaptic membrane	-8.94173	-5.28617	32/378	107,114,287,775,1006,1129,1499,1948,2054,2562,2893,2898,2904,2915,2917,3778,3838,4897,8573,9152,9162,9568,22854,26059,55327,57537,57706,79953,145581,223082,375323,388336	ADCY1,ADCY8,ANK2,CACNA1C,CDH8,CHRM2,CTNNB1,EFNB2,STX2,GABRB3,GRIA4,GRIK2,GRIN2B,GRM5,GRM7,KCNMA1,KPNA2,NRCAM,CASK,SLC6A5,DGKI,GABBR2,NTNG1,ERC2,LIN7C,SORCS2,DENND1A,SYNDIG1,LRFN5,ZNRF2,LHFPL4,SHISA6
2_Member	GO Cellular Components	GO:0032279	asymmetric synapse	-6.84326	-3.69285	26/327	107,114,775,1129,1499,1501,1948,2898,2904,2915,2917,3836,4897,9162,9231,10313,22849,26037,55327,55607,57537,57679,79953,84435,145581,388336	ADCY1,ADCY8,CACNA1C,CHRM2,CTNNB1,CTNND2,EFNB2,GRIK2,GRIN2B,GRM5,GRM7,KPNA1,NRCAM,DGKI,DLG5,RTN3,CPEB3,SIPA1L1,LIN7C,PPP1R9A,SORCS2,ALS2,SYNDIG1,ADGRA1,LRFN5,SHISA6
2_Member	GO Cellular Components	GO:0098984	neuron to neuron synapse	-6.24909	-3.25629	26/351	107,114,775,1129,1499,1501,1948,2898,2904,2915,2917,3836,4897,9162,9231,10313,22849,26037,55327,55607,57537,57679,79953,84435,145581,388336	ADCY1,ADCY8,CACNA1C,CHRM2,CTNNB1,CTNND2,EFNB2,GRIK2,GRIN2B,GRM5,GRM7,KPNA1,NRCAM,DGKI,DLG5,RTN3,CPEB3,SIPA1L1,LIN7C,PPP1R9A,SORCS2,ALS2,SYNDIG1,ADGRA1,LRFN5,SHISA6
2_Member	GO Cellular Components	GO:0045211	postsynaptic membrane	-6.09361	-3.15405	22/269	107,287,775,1129,1499,1948,2562,2893,2898,2904,2915,2917,3778,3838,4897,9568,55327,57537,79953,145581,375323,388336	ADCY1,ANK2,CACNA1C,CHRM2,CTNNB1,EFNB2,GABRB3,GRIA4,GRIK2,GRIN2B,GRM5,GRM7,KCNMA1,KPNA2,NRCAM,GABBR2,LIN7C,SORCS2,SYNDIG1,LRFN5,LHFPL4,SHISA6
2_Member	GO Cellular Components	GO:0099572	postsynaptic specialization	-5.92837	-3.021	25/342	107,114,775,1499,1501,1948,2898,2904,2915,3836,3838,4897,9162,9231,10313,22849,26037,55327,55607,57537,57679,79953,84435,145581,388336	ADCY1,ADCY8,CACNA1C,CTNNB1,CTNND2,EFNB2,GRIK2,GRIN2B,GRM5,KPNA1,KPNA2,NRCAM,DGKI,DLG5,RTN3,CPEB3,SIPA1L1,LIN7C,PPP1R9A,SORCS2,ALS2,SYNDIG1,ADGRA1,LRFN5,SHISA6
2_Member	GO Cellular Components	GO:0014069	postsynaptic density	-5.88837	-3.01096	24/321	107,114,775,1499,1501,1948,2898,2904,2915,3836,4897,9162,9231,10313,22849,26037,55327,55607,57537,57679,79953,84435,145581,388336	ADCY1,ADCY8,CACNA1C,CTNNB1,CTNND2,EFNB2,GRIK2,GRIN2B,GRM5,KPNA1,NRCAM,DGKI,DLG5,RTN3,CPEB3,SIPA1L1,LIN7C,PPP1R9A,SORCS2,ALS2,SYNDIG1,ADGRA1,LRFN5,SHISA6
2_Member	GO Cellular Components	GO:0098839	postsynaptic density membrane	-4.98712	-2.45418	11/89	107,775,1948,2904,2915,4897,55327,57537,79953,145581,388336	ADCY1,CACNA1C,EFNB2,GRIN2B,GRM5,NRCAM,LIN7C,SORCS2,SYNDIG1,LRFN5,SHISA6
2_Member	GO Cellular Components	GO:0098978	glutamatergic synapse	-4.78908	-2.37274	22/324	107,114,1006,1009,1129,1948,2898,2915,2932,3208,3836,3838,4897,5532,6792,22854,23236,23284,26059,84435,145581,388336	ADCY1,ADCY8,CDH8,CDH11,CHRM2,EFNB2,GRIK2,GRM5,GSK3B,HPCA,KPNA1,KPNA2,NRCAM,PPP3CB,CDKL5,NTNG1,PLCB1,ADGRL3,ERC2,ADGRA1,LRFN5,SHISA6
2_Member	GO Biological Processes	GO:0050804	modulation of chemical synaptic transmission	-4.78775	-2.37274	27/448	107,114,154,321,627,773,774,794,1009,1129,2898,2904,2915,2917,2932,5532,8573,9162,22849,22854,23236,23657,26037,26059,55607,57537,388336	ADCY1,ADCY8,ADRB2,APBA2,BDNF,CACNA1A,CACNA1B,CALB2,CDH11,CHRM2,GRIK2,GRIN2B,GRM5,GRM7,GSK3B,PPP3CB,CASK,DGKI,CPEB3,NTNG1,PLCB1,SLC7A11,SIPA1L1,ERC2,PPP1R9A,SORCS2,SHISA6
2_Member	GO Biological Processes	GO:0099177	regulation of trans-synaptic signaling	-4.77066	-2.36061	27/449	107,114,154,321,627,773,774,794,1009,1129,2898,2904,2915,2917,2932,5532,8573,9162,22849,22854,23236,23657,26037,26059,55607,57537,388336	ADCY1,ADCY8,ADRB2,APBA2,BDNF,CACNA1A,CACNA1B,CALB2,CDH11,CHRM2,GRIK2,GRIN2B,GRM5,GRM7,GSK3B,PPP3CB,CASK,DGKI,CPEB3,NTNG1,PLCB1,SLC7A11,SIPA1L1,ERC2,PPP1R9A,SORCS2,SHISA6
2_Member	GO Cellular Components	GO:0099634	postsynaptic specialization membrane	-4.62557	-2.27964	12/115	107,775,1948,2904,2915,3838,4897,55327,57537,79953,145581,388336	ADCY1,CACNA1C,EFNB2,GRIN2B,GRM5,KPNA2,NRCAM,LIN7C,SORCS2,SYNDIG1,LRFN5,SHISA6
2_Member	GO Biological Processes	GO:0048167	regulation of synaptic plasticity	-2.76609	-1.15034	13/207	107,114,794,2898,2904,2915,2932,5532,22849,26037,26059,57537,388336	ADCY1,ADCY8,CALB2,GRIK2,GRIN2B,GRM5,GSK3B,PPP3CB,CPEB3,SIPA1L1,ERC2,SORCS2,SHISA6
2_Member	GO Cellular Components	GO:0099240	intrinsic component of synaptic membrane	-2.12782	-0.734027	10/166	107,114,1129,1948,2915,4897,9152,22854,145581,388336	ADCY1,ADCY8,CHRM2,EFNB2,GRM5,NRCAM,SLC6A5,NTNG1,LRFN5,SHISA6
2_Member	GO Cellular Components	GO:0099061	integral component of postsynaptic density membrane	-2.11243	-0.726013	5/51	107,1948,4897,145581,388336	ADCY1,EFNB2,NRCAM,LRFN5,SHISA6
2_Member	GO Cellular Components	GO:0099146	intrinsic component of postsynaptic density membrane	-2.00892	-0.658253	5/54	107,1948,4897,145581,388336	ADCY1,EFNB2,NRCAM,LRFN5,SHISA6
2_Member	GO Cellular Components	GO:0099699	integral component of synaptic membrane	-1.86861	-0.568692	9/155	107,114,1129,1948,2915,4897,9152,145581,388336	ADCY1,ADCY8,CHRM2,EFNB2,GRM5,NRCAM,SLC6A5,LRFN5,SHISA6
2_Member	GO Cellular Components	GO:0099055	integral component of postsynaptic membrane	-1.60232	-0.392984	7/118	107,1129,1948,2915,4897,145581,388336	ADCY1,CHRM2,EFNB2,GRM5,NRCAM,LRFN5,SHISA6
2_Member	GO Cellular Components	GO:0098936	intrinsic component of postsynaptic membrane	-1.51691	-0.337602	7/123	107,1129,1948,2915,4897,145581,388336	ADCY1,CHRM2,EFNB2,GRM5,NRCAM,LRFN5,SHISA6
2_Member	GO Cellular Components	GO:0099060	integral component of postsynaptic specialization membrane	-1.42858	-0.277349	5/76	107,1948,4897,145581,388336	ADCY1,EFNB2,NRCAM,LRFN5,SHISA6
2_Member	GO Cellular Components	GO:0098948	intrinsic component of postsynaptic specialization membrane	-1.3674	-0.231928	5/79	107,1948,4897,145581,388336	ADCY1,EFNB2,NRCAM,LRFN5,SHISA6
3_Summary	GO Cellular Components	GO:0030425	dendrite	-9.02662	-5.28617	43/621	88,114,321,627,775,794,1129,1501,1535,1620,2011,2893,2915,2917,2932,3064,3208,3798,3836,4926,6792,6870,8499,8936,9162,9939,22849,23242,24141,26037,50807,51098,55081,55607,57537,57609,57626,57679,79953,140679,257194,375323,388336,773,774,2898,4040,5152,6863,7043,23032,55238,58155,253559,11315	ACTN2,ADCY8,APBA2,BDNF,CACNA1C,CALB2,CHRM2,CTNND2,CYBA,BRINP1,MARK2,GRIA4,GRM5,GRM7,GSK3B,HTT,HPCA,KIF5A,KPNA1,NUMA1,CDKL5,TACR3,PPFIA2,WASF1,DGKI,RBM8A,CPEB3,COBL,LAMP5,SIPA1L1,ASAP1,IFT52,IFT57,PPP1R9A,SORCS2,DIP2B,KLHL1,ALS2,SYNDIG1,SLC32A1,NEGR1,LHFPL4,SHISA6,CACNA1A,CACNA1B,GRIK2,LRP6,PDE9A,TAC1,TGFB3,USP33,SLC38A7,PTBP2,CADM2,PARK7
3_Member	GO Cellular Components	GO:0030425	dendrite	-9.02662	-5.28617	43/621	88,114,321,627,775,794,1129,1501,1535,1620,2011,2893,2915,2917,2932,3064,3208,3798,3836,4926,6792,6870,8499,8936,9162,9939,22849,23242,24141,26037,50807,51098,55081,55607,57537,57609,57626,57679,79953,140679,257194,375323,388336	ACTN2,ADCY8,APBA2,BDNF,CACNA1C,CALB2,CHRM2,CTNND2,CYBA,BRINP1,MARK2,GRIA4,GRM5,GRM7,GSK3B,HTT,HPCA,KIF5A,KPNA1,NUMA1,CDKL5,TACR3,PPFIA2,WASF1,DGKI,RBM8A,CPEB3,COBL,LAMP5,SIPA1L1,ASAP1,IFT52,IFT57,PPP1R9A,SORCS2,DIP2B,KLHL1,ALS2,SYNDIG1,SLC32A1,NEGR1,LHFPL4,SHISA6
3_Member	GO Cellular Components	GO:0097447	dendritic tree	-8.98424	-5.28617	43/623	88,114,321,627,775,794,1129,1501,1535,1620,2011,2893,2915,2917,2932,3064,3208,3798,3836,4926,6792,6870,8499,8936,9162,9939,22849,23242,24141,26037,50807,51098,55081,55607,57537,57609,57626,57679,79953,140679,257194,375323,388336	ACTN2,ADCY8,APBA2,BDNF,CACNA1C,CALB2,CHRM2,CTNND2,CYBA,BRINP1,MARK2,GRIA4,GRM5,GRM7,GSK3B,HTT,HPCA,KIF5A,KPNA1,NUMA1,CDKL5,TACR3,PPFIA2,WASF1,DGKI,RBM8A,CPEB3,COBL,LAMP5,SIPA1L1,ASAP1,IFT52,IFT57,PPP1R9A,SORCS2,DIP2B,KLHL1,ALS2,SYNDIG1,SLC32A1,NEGR1,LHFPL4,SHISA6
3_Member	GO Cellular Components	GO:0043025	neuronal cell body	-4.83306	-2.38162	29/497	114,773,774,775,1129,1501,1535,1620,2893,2898,3208,3798,4040,4926,5152,6863,6870,7043,9939,23032,23242,55238,57537,57609,57626,57679,58155,253559,257194	ADCY8,CACNA1A,CACNA1B,CACNA1C,CHRM2,CTNND2,CYBA,BRINP1,GRIA4,GRIK2,HPCA,KIF5A,LRP6,NUMA1,PDE9A,TAC1,TACR3,TGFB3,RBM8A,USP33,COBL,SLC38A7,SORCS2,DIP2B,KLHL1,ALS2,PTBP2,CADM2,NEGR1
3_Member	GO Cellular Components	GO:0044297	cell body	-4.6046	-2.26484	31/565	114,773,774,775,1129,1501,1535,1620,2893,2898,3208,3798,4040,4926,5152,6863,6870,7043,9939,11315,23032,23242,55238,57537,57609,57626,57679,58155,79953,253559,257194	ADCY8,CACNA1A,CACNA1B,CACNA1C,CHRM2,CTNND2,CYBA,BRINP1,GRIA4,GRIK2,HPCA,KIF5A,LRP6,NUMA1,PDE9A,TAC1,TACR3,TGFB3,RBM8A,PARK7,USP33,COBL,SLC38A7,SORCS2,DIP2B,KLHL1,ALS2,PTBP2,SYNDIG1,CADM2,NEGR1
3_Member	GO Cellular Components	GO:0043197	dendritic spine	-4.00004	-1.89942	14/175	88,321,2893,2915,3208,8499,9162,26037,50807,55607,57537,57679,79953,388336	ACTN2,APBA2,GRIA4,GRM5,HPCA,PPFIA2,DGKI,SIPA1L1,ASAP1,PPP1R9A,SORCS2,ALS2,SYNDIG1,SHISA6
3_Member	GO Cellular Components	GO:0044309	neuron spine	-3.97364	-1.88225	14/176	88,321,2893,2915,3208,8499,9162,26037,50807,55607,57537,57679,79953,388336	ACTN2,APBA2,GRIA4,GRM5,HPCA,PPFIA2,DGKI,SIPA1L1,ASAP1,PPP1R9A,SORCS2,ALS2,SYNDIG1,SHISA6
4_Summary	KEGG Pathway	hsa04724	Glutamatergic synapse	-8.62492	-5.17348	17/114	107,112,114,773,775,2788,2893,2898,2904,2915,2917,5321,5332,5337,5532,23236,57084,154,774,1129,2248,2263,5724,6262,6263,6870,7852,8913,26281,57105,80310,91807,2977,8863,4879,5150,5152,5744,10846,2562,4720,140679,3786,9132,10000,784,4773,5598,9568,11345,1471,3778,6522,9162,22808,56895,4216,5609,627,1080,3991,7253,6195,63924,495,10268,8634,3479,4342,5241,22849,25906,8671,2812,6916,896,3836,3838,114…	ADCY1,ADCY6,ADCY8,CACNA1A,CACNA1C,GNG7,GRIA4,GRIK2,GRIN2B,GRM5,GRM7,PLA2G4A,PLCB4,PLD1,PPP3CB,PLCB1,SLC17A6,ADRB2,CACNA1B,CHRM2,FGF3,FGFR2,PTAFR,RYR2,RYR3,TACR3,CXCR4,CACNA1G,FGF20,CYSLTR2,PDGFD,MYLK3,GUCY1A2,PER3,NPPB,PDE7A,PDE9A,PTHLH,PDE10A,GABRB3,NDUFS2,SLC32A1,KCNQ3,KCNQ4,AKT3,CACNB3,NFATC2,MAPK7,GABBR2,GABARAPL2,CST3,KCNMA1,SLC4A2,DGKI,MRAS,AGPAT4,MAP3K4,MAP2K7,BDNF,CFTR,LIPE,TSHR,RPS6KA1,C…
4_Member	KEGG Pathway	hsa04724	Glutamatergic synapse	-8.62492	-5.17348	17/114	107,112,114,773,775,2788,2893,2898,2904,2915,2917,5321,5332,5337,5532,23236,57084	ADCY1,ADCY6,ADCY8,CACNA1A,CACNA1C,GNG7,GRIA4,GRIK2,GRIN2B,GRM5,GRM7,PLA2G4A,PLCB4,PLD1,PPP3CB,PLCB1,SLC17A6
4_Member	KEGG Pathway	hsa04020	Calcium signaling pathway	-7.59051	-4.27737	23/240	107,114,154,773,774,775,1129,2248,2263,2915,5332,5532,5724,6262,6263,6870,7852,8913,23236,26281,57105,80310,91807	ADCY1,ADCY8,ADRB2,CACNA1A,CACNA1B,CACNA1C,CHRM2,FGF3,FGFR2,GRM5,PLCB4,PPP3CB,PTAFR,RYR2,RYR3,TACR3,CXCR4,CACNA1G,PLCB1,FGF20,CYSLTR2,PDGFD,MYLK3
4_Member	KEGG Pathway	hsa04713	Circadian entrainment	-7.03181	-3.85337	14/97	107,112,114,775,2788,2893,2904,2977,5332,6262,6263,8863,8913,23236	ADCY1,ADCY6,ADCY8,CACNA1C,GNG7,GRIA4,GRIN2B,GUCY1A2,PLCB4,RYR2,RYR3,PER3,CACNA1G,PLCB1
4_Member	GO Biological Processes	GO:0009187	cyclic nucleotide metabolic process	-6.41723	-3.36373	9/40	107,112,114,2977,4879,5150,5152,5744,10846	ADCY1,ADCY6,ADCY8,GUCY1A2,NPPB,PDE7A,PDE9A,PTHLH,PDE10A
4_Member	KEGG Pathway	hsa04723	Retrograde endocannabinoid signaling	-5.47155	-2.70476	15/148	107,112,114,773,774,775,2562,2788,2893,2915,4720,5332,23236,57084,140679	ADCY1,ADCY6,ADCY8,CACNA1A,CACNA1B,CACNA1C,GABRB3,GNG7,GRIA4,GRM5,NDUFS2,PLCB4,PLCB1,SLC17A6,SLC32A1
4_Member	KEGG Pathway	hsa04725	Cholinergic synapse	-5.43086	-2.68911	13/113	107,112,114,773,774,775,1129,2788,3786,5332,9132,10000,23236	ADCY1,ADCY6,ADCY8,CACNA1A,CACNA1B,CACNA1C,CHRM2,GNG7,KCNQ3,PLCB4,KCNQ4,AKT3,PLCB1
4_Member	KEGG Pathway	hsa04921	Oxytocin signaling pathway	-5.25789	-2.60233	15/154	107,112,114,775,784,2977,4773,5321,5332,5532,5598,6262,6263,23236,91807	ADCY1,ADCY6,ADCY8,CACNA1C,CACNB3,GUCY1A2,NFATC2,PLA2G4A,PLCB4,PPP3CB,MAPK7,RYR2,RYR3,PLCB1,MYLK3
4_Member	KEGG Pathway	hsa04727	GABAergic synapse	-4.98712	-2.45418	11/89	107,112,114,773,774,775,2562,2788,9568,11345,140679	ADCY1,ADCY6,ADCY8,CACNA1A,CACNA1B,CACNA1C,GABRB3,GNG7,GABBR2,GABARAPL2,SLC32A1
4_Member	KEGG Pathway	hsa05032	Morphine addiction	-4.89355	-2.41408	11/91	107,112,114,773,774,2562,2788,5150,9568,10846,140679	ADCY1,ADCY6,ADCY8,CACNA1A,CACNA1B,GABRB3,GNG7,PDE7A,GABBR2,PDE10A,SLC32A1
4_Member	GO Biological Processes	GO:0046058	cAMP metabolic process	-4.85166	-2.39084	6/23	107,112,114,5150,5744,10846	ADCY1,ADCY6,ADCY8,PDE7A,PTHLH,PDE10A
4_Member	KEGG Pathway	hsa04970	Salivary secretion	-4.84774	-2.39084	11/92	107,112,114,154,1471,2977,3778,5332,6263,6522,23236	ADCY1,ADCY6,ADCY8,ADRB2,CST3,GUCY1A2,KCNMA1,PLCB4,RYR3,SLC4A2,PLCB1
4_Member	KEGG Pathway	hsa04072	Phospholipase D signaling pathway	-4.80308	-2.37274	14/148	107,112,114,2915,2917,5321,5332,5337,9162,10000,22808,23236,56895,80310	ADCY1,ADCY6,ADCY8,GRM5,GRM7,PLA2G4A,PLCB4,PLD1,DGKI,AKT3,MRAS,PLCB1,AGPAT4,PDGFD
4_Member	KEGG Pathway	hsa04912	GnRH signaling pathway	-4.80257	-2.37274	11/93	107,112,114,775,4216,5321,5332,5337,5598,5609,23236	ADCY1,ADCY6,ADCY8,CACNA1C,MAP3K4,PLA2G4A,PLCB4,PLD1,MAPK7,MAP2K7,PLCB1
4_Member	KEGG Pathway	hsa04024	cAMP signaling pathway	-4.5091	-2.19989	17/221	107,112,114,154,627,775,1080,1129,2893,2904,3991,5337,6262,7253,9568,10000,10846	ADCY1,ADCY6,ADCY8,ADRB2,BDNF,CACNA1C,CFTR,CHRM2,GRIA4,GRIN2B,LIPE,PLD1,RYR2,TSHR,GABBR2,AKT3,PDE10A
4_Member	KEGG Pathway	hsa04720	Long-term potentiation	-4.47609	-2.18733	9/67	107,114,775,2904,2915,5332,5532,6195,23236	ADCY1,ADCY8,CACNA1C,GRIN2B,GRM5,PLCB4,PPP3CB,RPS6KA1,PLCB1
4_Member	KEGG Pathway	hsa04022	cGMP-PKG signaling pathway	-4.21917	-2.03783	14/167	107,112,114,154,775,2977,3778,4773,4879,5332,5532,10000,23236,91807	ADCY1,ADCY6,ADCY8,ADRB2,CACNA1C,GUCY1A2,KCNMA1,NFATC2,NPPB,PLCB4,PPP3CB,AKT3,PLCB1,MYLK3
4_Member	KEGG Pathway	hsa04923	Regulation of lipolysis in adipocytes	-4.17879	-2.01605	8/57	107,112,114,154,3991,7253,10000,63924	ADCY1,ADCY6,ADCY8,ADRB2,LIPE,TSHR,AKT3,CIDEC
4_Member	KEGG Pathway	hsa04971	Gastric acid secretion	-4.03736	-1.91583	9/76	107,112,114,495,1080,5332,6522,23236,91807	ADCY1,ADCY6,ADCY8,ATP4A,CFTR,PLCB4,SLC4A2,PLCB1,MYLK3
4_Member	KEGG Pathway	hsa04270	Vascular smooth muscle contraction	-3.97196	-1.88225	12/134	107,112,114,775,2977,3778,4879,5321,5332,10268,23236,91807	ADCY1,ADCY6,ADCY8,CACNA1C,GUCY1A2,KCNMA1,NPPB,PLA2G4A,PLCB4,RAMP3,PLCB1,MYLK3
4_Member	KEGG Pathway	hsa04371	Apelin signaling pathway	-3.82042	-1.81812	12/139	107,112,114,2788,3991,5332,6262,6263,10000,22808,23236,91807	ADCY1,ADCY6,ADCY8,GNG7,LIPE,PLCB4,RYR2,RYR3,AKT3,MRAS,PLCB1,MYLK3
4_Member	GO Biological Processes	GO:0009190	cyclic nucleotide biosynthetic process	-3.81241	-1.81812	5/22	107,112,114,2977,4879	ADCY1,ADCY6,ADCY8,GUCY1A2,NPPB
4_Member	GO Molecular Functions	GO:0009975	cyclase activity	-3.81241	-1.81812	5/22	107,112,114,2977,8634	ADCY1,ADCY6,ADCY8,GUCY1A2,RTCA
4_Member	GO Biological Processes	GO:0052652	cyclic purine nucleotide metabolic process	-3.81241	-1.81812	5/22	107,112,114,2977,4879	ADCY1,ADCY6,ADCY8,GUCY1A2,NPPB
4_Member	KEGG Pathway	hsa04914	Progesterone-mediated oocyte maturation	-3.72513	-1.75799	10/102	107,112,114,3479,4342,5241,6195,10000,22849,25906	ADCY1,ADCY6,ADCY8,IGF1,MOS,PGR,RPS6KA1,AKT3,CPEB3,ANAPC15
4_Member	KEGG Pathway	hsa04972	Pancreatic secretion	-3.72513	-1.75799	10/102	107,112,114,1080,3778,5332,6262,6522,8671,23236	ADCY1,ADCY6,ADCY8,CFTR,KCNMA1,PLCB4,RYR2,SLC4A2,SLC4A4,PLCB1
4_Member	KEGG Pathway	hsa04611	Platelet activation	-3.65292	-1.71001	11/124	107,112,114,2812,2977,5321,5332,6916,10000,23236,91807	ADCY1,ADCY6,ADCY8,GP1BB,GUCY1A2,PLA2G4A,PLCB4,TBXAS1,AKT3,PLCB1,MYLK3
4_Member	KEGG Pathway	hsa05207	Chemical carcinogenesis - receptor activation	-3.64926	-1.7097	15/212	107,112,114,154,773,774,775,896,2248,3836,3838,5241,6195,10000,26281	ADCY1,ADCY6,ADCY8,ADRB2,CACNA1A,CACNA1B,CACNA1C,CCND3,FGF3,KPNA1,KPNA2,PGR,RPS6KA1,AKT3,FGF20
4_Member	KEGG Pathway	hsa04924	Renin secretion	-3.5852	-1.67	8/69	112,154,775,2977,3778,5332,5532,23236	ADCY6,ADRB2,CACNA1C,GUCY1A2,KCNMA1,PLCB4,PPP3CB,PLCB1
4_Member	GO Biological Processes	GO:1904321	response to forskolin	-3.54987	-1.65923	4/14	107,112,114,1080	ADCY1,ADCY6,ADCY8,CFTR
4_Member	GO Biological Processes	GO:1904322	cellular response to forskolin	-3.54987	-1.65923	4/14	107,112,114,1080	ADCY1,ADCY6,ADCY8,CFTR
4_Member	KEGG Pathway	hsa04540	Gap junction	-3.54583	-1.65817	9/88	107,112,114,2915,2977,5332,5598,23236,80310	ADCY1,ADCY6,ADCY8,GRM5,GUCY1A2,PLCB4,MAPK7,PLCB1,PDGFD
4_Member	KEGG Pathway	hsa05163	Human cytomegalovirus infection	-3.37339	-1.54092	15/225	107,112,114,1147,1499,2788,2932,3569,4193,4773,5332,5532,7852,10000,23236	ADCY1,ADCY6,ADCY8,CHUK,CTNNB1,GNG7,GSK3B,IL6,MDM2,NFATC2,PLCB4,PPP3CB,CXCR4,AKT3,PLCB1
4_Member	GO Biological Processes	GO:1901654	response to ketone	-3.31173	-1.5062	14/204	107,112,114,1080,1373,1535,3208,5244,5724,7043,9131,9400,11315,387758	ADCY1,ADCY6,ADCY8,CFTR,CPS1,CYBA,HPCA,ABCB4,PTAFR,TGFB3,AIFM1,RECQL5,PARK7,FIBIN
4_Member	KEGG Pathway	hsa04925	Aldosterone synthesis and secretion	-3.1986	-1.4284	9/98	107,112,114,466,775,3991,5332,8913,23236	ADCY1,ADCY6,ADCY8,ATF1,CACNA1C,LIPE,PLCB4,CACNA1G,PLCB1
4_Member	KEGG Pathway	hsa04927	Cortisol synthesis and secretion	-3.00849	-1.30427	7/65	107,112,114,775,5332,8913,23236	ADCY1,ADCY6,ADCY8,CACNA1C,PLCB4,CACNA1G,PLCB1
4_Member	KEGG Pathway	hsa04928	Parathyroid hormone synthesis, secretion and action	-2.95316	-1.27159	9/106	107,112,114,4040,4325,5332,5337,5744,23236	ADCY1,ADCY6,ADCY8,LRP6,MMP16,PLCB4,PLD1,PTHLH,PLCB1
4_Member	KEGG Pathway	hsa04742	Taste transduction	-2.93863	-1.26277	8/86	112,114,773,775,5332,9568,23236,255022	ADCY6,ADCY8,CACNA1A,CACNA1C,PLCB4,GABBR2,PLCB1,CALHM1
4_Member	KEGG Pathway	hsa04911	Insulin secretion	-2.93863	-1.26277	8/86	107,112,114,775,3778,5332,6262,23236	ADCY1,ADCY6,ADCY8,CACNA1C,KCNMA1,PLCB4,RYR2,PLCB1
4_Member	KEGG Pathway	hsa04114	Oocyte meiosis	-2.86458	-1.21414	10/131	107,112,114,3479,4342,5241,5532,6195,22849,25906	ADCY1,ADCY6,ADCY8,IGF1,MOS,PGR,PPP3CB,RPS6KA1,CPEB3,ANAPC15
4_Member	KEGG Pathway	hsa05200	Pathways in cancer	-2.86452	-1.21414	25/531	107,112,114,896,1147,1499,2248,2263,2788,2932,3479,3569,4040,4193,5332,5337,6773,7043,7175,7479,7852,10000,23236,26281,26508	ADCY1,ADCY6,ADCY8,CCND3,CHUK,CTNNB1,FGF3,FGFR2,GNG7,GSK3B,IGF1,IL6,LRP6,MDM2,PLCB4,PLD1,STAT2,TGFB3,TPR,WNT8B,CXCR4,AKT3,PLCB1,FGF20,HEYL
4_Member	KEGG Pathway	hsa04976	Bile secretion	-2.84186	-1.19862	8/89	107,112,114,1080,5243,5244,6522,8671	ADCY1,ADCY6,ADCY8,CFTR,ABCB1,ABCB4,SLC4A2,SLC4A4
4_Member	KEGG Pathway	hsa04934	Cushing syndrome	-2.83798	-1.19862	11/155	107,112,114,775,1499,2932,5332,7479,8913,23236,79798	ADCY1,ADCY6,ADCY8,CACNA1C,CTNNB1,GSK3B,PLCB4,WNT8B,CACNA1G,PLCB1,ARMC5
4_Member	GO Biological Processes	GO:0006171	cAMP biosynthetic process	-2.82482	-1.19127	3/10	107,112,114	ADCY1,ADCY6,ADCY8
4_Member	GO Molecular Functions	GO:0004016	adenylate cyclase activity	-2.69438	-1.09951	3/11	107,112,114	ADCY1,ADCY6,ADCY8
4_Member	GO Molecular Functions	GO:0016849	phosphorus-oxygen lyase activity	-2.67833	-1.09096	4/23	107,112,114,2977	ADCY1,ADCY6,ADCY8,GUCY1A2
4_Member	KEGG Pathway	hsa04918	Thyroid hormone synthesis	-2.64362	-1.06651	7/75	107,112,114,5332,7173,7253,23236	ADCY1,ADCY6,ADCY8,PLCB4,TPO,TSHR,PLCB1
4_Member	KEGG Pathway	hsa04935	Growth hormone synthesis, secretion and action	-2.5793	-1.02826	9/120	107,112,114,775,2932,3479,5332,10000,23236	ADCY1,ADCY6,ADCY8,CACNA1C,GSK3B,IGF1,PLCB4,AKT3,PLCB1
4_Member	GO Biological Processes	GO:0097306	cellular response to alcohol	-2.54852	-1.00556	8/99	107,112,114,1080,1499,4040,9131,9400	ADCY1,ADCY6,ADCY8,CFTR,CTNNB1,LRP6,AIFM1,RECQL5
4_Member	KEGG Pathway	hsa04916	Melanogenesis	-2.49467	-0.965567	8/101	107,112,114,1499,2932,5332,7479,23236	ADCY1,ADCY6,ADCY8,CTNNB1,GSK3B,PLCB4,WNT8B,PLCB1
4_Member	KEGG Pathway	hsa04261	Adrenergic signaling in cardiomyocytes	-2.43312	-0.926777	10/150	107,112,114,154,775,784,5332,6262,10000,23236	ADCY1,ADCY6,ADCY8,ADRB2,CACNA1C,CACNB3,PLCB4,RYR2,AKT3,PLCB1
4_Member	KEGG Pathway	hsa04929	GnRH secretion	-2.34534	-0.87349	6/64	775,5332,8913,9568,10000,23236	CACNA1C,PLCB4,CACNA1G,GABBR2,AKT3,PLCB1
4_Member	GO Biological Processes	GO:0007188	adenylate cyclase-modulating G protein-coupled receptor signaling pathway	-2.34032	-0.869454	13/232	107,112,114,154,1129,2915,2917,5744,7253,9568,10268,23284,283383	ADCY1,ADCY6,ADCY8,ADRB2,CHRM2,GRM5,GRM7,PTHLH,TSHR,GABBR2,RAMP3,ADGRL3,ADGRD1
4_Member	KEGG Pathway	hsa04062	Chemokine signaling pathway	-2.12981	-0.734027	11/192	107,112,114,1147,2788,2932,5332,6773,7852,10000,23236	ADCY1,ADCY6,ADCY8,CHUK,GNG7,GSK3B,PLCB4,STAT2,CXCR4,AKT3,PLCB1
4_Member	KEGG Pathway	hsa04913	Ovarian steroidogenesis	-2.11243	-0.726013	5/51	107,112,114,3479,5321	ADCY1,ADCY6,ADCY8,IGF1,PLA2G4A
4_Member	GO Biological Processes	GO:0007189	adenylate cyclase-activating G protein-coupled receptor signaling pathway	-2.08295	-0.705228	9/143	107,112,114,154,5744,7253,10268,23284,283383	ADCY1,ADCY6,ADCY8,ADRB2,PTHLH,TSHR,RAMP3,ADGRL3,ADGRD1
4_Member	GO Biological Processes	GO:0097305	response to alcohol	-2.04967	-0.681461	13/252	107,112,114,1080,1499,1535,2263,2806,2904,4040,6916,9131,9400	ADCY1,ADCY6,ADCY8,CFTR,CTNNB1,CYBA,FGFR2,GOT2,GRIN2B,LRP6,TBXAS1,AIFM1,RECQL5
4_Member	KEGG Pathway	hsa04750	Inflammatory mediator regulation of TRP channels	-2.00619	-0.658253	7/98	107,112,114,3479,5321,5332,23236	ADCY1,ADCY6,ADCY8,IGF1,PLA2G4A,PLCB4,PLCB1
4_Member	GO Molecular Functions	GO:0005516	calmodulin binding	-2.00391	-0.656703	11/200	107,114,775,3786,4284,5532,6262,6263,8573,9132,23236	ADCY1,ADCY8,CACNA1C,KCNQ3,MIP,PPP3CB,RYR2,RYR3,CASK,KCNQ4,PLCB1
4_Member	KEGG Pathway	hsa00230	Purine metabolism	-1.88937	-0.581332	8/128	107,112,114,2977,5150,5152,10846,84618	ADCY1,ADCY6,ADCY8,GUCY1A2,PDE7A,PDE9A,PDE10A,NT5C1A
4_Member	GO Biological Processes	GO:1901655	cellular response to ketone	-1.87326	-0.571419	7/104	107,112,114,1080,9131,9400,11315	ADCY1,ADCY6,ADCY8,CFTR,AIFM1,RECQL5,PARK7
4_Member	KEGG Pathway	hsa04926	Relaxin signaling pathway	-1.87056	-0.56988	8/129	107,112,114,2788,5332,5609,10000,23236	ADCY1,ADCY6,ADCY8,GNG7,PLCB4,MAP2K7,AKT3,PLCB1
4_Member	KEGG Pathway	hsa04213	Longevity regulating pathway - multiple species	-1.76605	-0.499651	5/62	107,112,114,3479,10000	ADCY1,ADCY6,ADCY8,IGF1,AKT3
4_Member	KEGG Pathway	hsa04915	Estrogen signaling pathway	-1.71071	-0.459542	8/138	107,112,114,5241,5332,9568,10000,23236	ADCY1,ADCY6,ADCY8,PGR,PLCB4,GABBR2,AKT3,PLCB1
4_Member	GO Biological Processes	GO:1900271	regulation of long-term synaptic potentiation	-1.60232	-0.392984	4/46	107,114,794,2932	ADCY1,ADCY8,CALB2,GSK3B
4_Member	KEGG Pathway	hsa01522	Endocrine resistance	-1.49422	-0.320392	6/98	107,112,114,3479,4193,10000	ADCY1,ADCY6,ADCY8,IGF1,MDM2,AKT3
4_Member	KEGG Pathway	hsa04961	Endocrine and other factor-regulated calcium reabsorption	-1.40524	-0.260222	4/53	112,5332,8218,23236	ADCY6,PLCB4,CLTCL1,PLCB1
4_Member	GO Cellular Components	GO:0098686	hippocampal mossy fiber to CA3 synapse	-1.31293	-0.194435	3/34	107,114,2898	ADCY1,ADCY8,GRIK2
5_Summary	GO Biological Processes	GO:0040008	regulation of growth	-8.46743	-5.06714	42/624	154,627,1535,1848,2137,2263,2932,3479,3484,4879,4897,5830,6098,6195,6259,6597,6792,7093,7852,8195,8425,9472,9723,9798,9928,10110,10409,23236,23499,26281,27429,54440,54617,55004,55602,57144,57609,80014,84258,84259,85004,93649	ADRB2,BDNF,CYBA,DUSP6,EXTL3,FGFR2,GSK3B,IGF1,IGFBP1,NPPB,NRCAM,PEX5,ROS1,RPS6KA1,RYK,SMARCA4,CDKL5,TLL2,CXCR4,MKKS,LTBP4,AKAP6,SEMA3E,IST1,KIF14,SGK2,BASP1,PLCB1,MACF1,FGF20,HTRA2,SASH3,INO80,LAMTOR1,CDKN2AIP,PAK5,DIP2B,WWC2,SYT3,DCUN1D5,RERG,MYOCD
5_Member	GO Biological Processes	GO:0040008	regulation of growth	-8.46743	-5.06714	42/624	154,627,1535,1848,2137,2263,2932,3479,3484,4879,4897,5830,6098,6195,6259,6597,6792,7093,7852,8195,8425,9472,9723,9798,9928,10110,10409,23236,23499,26281,27429,54440,54617,55004,55602,57144,57609,80014,84258,84259,85004,93649	ADRB2,BDNF,CYBA,DUSP6,EXTL3,FGFR2,GSK3B,IGF1,IGFBP1,NPPB,NRCAM,PEX5,ROS1,RPS6KA1,RYK,SMARCA4,CDKL5,TLL2,CXCR4,MKKS,LTBP4,AKAP6,SEMA3E,IST1,KIF14,SGK2,BASP1,PLCB1,MACF1,FGF20,HTRA2,SASH3,INO80,LAMTOR1,CDKN2AIP,PAK5,DIP2B,WWC2,SYT3,DCUN1D5,RERG,MYOCD
5_Member	GO Biological Processes	GO:0001558	regulation of cell growth	-6.72541	-3.62615	30/422	627,1535,2137,2932,3479,3484,4879,4897,6098,6195,6259,6597,6792,7852,8425,9472,9723,9798,9928,10110,23499,54617,55004,55602,57144,57609,84258,84259,85004,93649	BDNF,CYBA,EXTL3,GSK3B,IGF1,IGFBP1,NPPB,NRCAM,ROS1,RPS6KA1,RYK,SMARCA4,CDKL5,CXCR4,LTBP4,AKAP6,SEMA3E,IST1,KIF14,SGK2,MACF1,INO80,LAMTOR1,CDKN2AIP,PAK5,DIP2B,SYT3,DCUN1D5,RERG,MYOCD
5_Member	GO Biological Processes	GO:0048638	regulation of developmental growth	-6.16415	-3.20756	25/332	154,627,1848,2263,2932,3479,4897,5830,6259,6792,7093,7852,8195,9472,9723,9798,10409,23236,23499,26281,27429,54440,57609,80014,84258	ADRB2,BDNF,DUSP6,FGFR2,GSK3B,IGF1,NRCAM,PEX5,RYK,CDKL5,TLL2,CXCR4,MKKS,AKAP6,SEMA3E,IST1,BASP1,PLCB1,MACF1,FGF20,HTRA2,SASH3,DIP2B,WWC2,SYT3
5_Member	GO Biological Processes	GO:0045927	positive regulation of growth	-5.17039	-2.56373	20/261	627,1535,2137,2263,3479,3484,5830,6195,6792,7852,8195,9472,9798,10409,23236,23499,54440,54617,55602,84258	BDNF,CYBA,EXTL3,FGFR2,IGF1,IGFBP1,PEX5,RPS6KA1,CDKL5,CXCR4,MKKS,AKAP6,IST1,BASP1,PLCB1,MACF1,SASH3,INO80,CDKN2AIP,SYT3
5_Member	GO Biological Processes	GO:0030307	positive regulation of cell growth	-4.21917	-2.03783	14/167	627,1535,2137,3479,3484,6195,6792,7852,9472,9798,23499,54617,55602,84258	BDNF,CYBA,EXTL3,IGF1,IGFBP1,RPS6KA1,CDKL5,CXCR4,AKAP6,IST1,MACF1,INO80,CDKN2AIP,SYT3
5_Member	GO Biological Processes	GO:0048639	positive regulation of developmental growth	-4.19099	-2.02398	14/168	627,2263,3479,5830,6792,7852,8195,9472,9798,10409,23236,23499,54440,84258	BDNF,FGFR2,IGF1,PEX5,CDKL5,CXCR4,MKKS,AKAP6,IST1,BASP1,PLCB1,MACF1,SASH3,SYT3
6_Summary	GO Biological Processes	GO:0010638	positive regulation of organelle organization	-7.40431	-4.12896	35/508	88,154,961,1499,2932,3064,3479,4216,4926,5609,7043,7175,8723,8936,10178,11034,11315,23019,23236,26228,26355,27429,50807,54386,54617,54708,55512,57143,64151,85477,91807,163786,171024,192111,283899,5962,6792,7840,9637,9742,23256,51112,627,9079,9231,23242,23768,54874,54922,79953,81857,96459	ACTN2,ADRB2,CD47,CTNNB1,GSK3B,HTT,IGF1,MAP3K4,NUMA1,MAP2K7,TGFB3,TPR,SNX4,WASF1,TENM1,DSTN,PARK7,CNOT1,PLCB1,STAP1,FAM162A,HTRA2,ASAP1,TERF2IP,INO80,MARCHF5,SMPD3,ADCK1,NCAPG,SCIN,MYLK3,SASS6,SYNPO2,PGAM5,INO80E,RDX,CDKL5,ALMS1,FEZ2,IFT140,SCFD1,TRAPPC12,BDNF,LDB2,DLG5,COBL,FLRT2,FNBP1L,RASIP1,SYNDIG1,MED25,FNIP1
6_Member	GO Biological Processes	GO:0010638	positive regulation of organelle organization	-7.40431	-4.12896	35/508	88,154,961,1499,2932,3064,3479,4216,4926,5609,7043,7175,8723,8936,10178,11034,11315,23019,23236,26228,26355,27429,50807,54386,54617,54708,55512,57143,64151,85477,91807,163786,171024,192111,283899	ACTN2,ADRB2,CD47,CTNNB1,GSK3B,HTT,IGF1,MAP3K4,NUMA1,MAP2K7,TGFB3,TPR,SNX4,WASF1,TENM1,DSTN,PARK7,CNOT1,PLCB1,STAP1,FAM162A,HTRA2,ASAP1,TERF2IP,INO80,MARCHF5,SMPD3,ADCK1,NCAPG,SCIN,MYLK3,SASS6,SYNPO2,PGAM5,INO80E
6_Member	GO Biological Processes	GO:1902115	regulation of organelle assembly	-3.76212	-1.78234	15/207	2932,3064,4926,5962,6792,7175,7840,8723,9637,9742,23019,23256,50807,51112,163786	GSK3B,HTT,NUMA1,RDX,CDKL5,TPR,ALMS1,SNX4,FEZ2,IFT140,CNOT1,SCFD1,ASAP1,TRAPPC12,SASS6
6_Member	GO Biological Processes	GO:0044089	positive regulation of cellular component biogenesis	-2.90724	-1.24024	24/498	627,961,2932,3064,4926,7043,7175,8723,9079,9231,10178,11315,23019,23242,23768,50807,54874,54922,55512,79953,81857,96459,163786,171024	BDNF,CD47,GSK3B,HTT,NUMA1,TGFB3,TPR,SNX4,LDB2,DLG5,TENM1,PARK7,CNOT1,COBL,FLRT2,ASAP1,FNBP1L,RASIP1,SMPD3,SYNDIG1,MED25,FNIP1,SASS6,SYNPO2
6_Member	GO Biological Processes	GO:1902117	positive regulation of organelle assembly	-2.42422	-0.922774	7/82	2932,3064,4926,8723,23019,50807,163786	GSK3B,HTT,NUMA1,SNX4,CNOT1,ASAP1,SASS6
7_Summary	GO Biological Processes	GO:0071417	cellular response to organonitrogen compound	-7.25555	-4.01496	38/588	88,112,114,154,773,1080,1129,1373,1499,1535,2562,2915,2932,3416,3479,3484,4193,5724,6262,6263,7253,7852,8412,8767,8914,9400,9472,10392,22849,23236,23304,55004,55107,55512,57085,57105,80310,83990,4548,9131,774,1407,4040,6773,10268,107,942,1620,1948,2263,3569,5241,5244,5609,7479,22938,26228,27429,79931,81285,81930,129607,148022,5962,8195,7043,85004,387758	ACTN2,ADCY6,ADCY8,ADRB2,CACNA1A,CFTR,CHRM2,CPS1,CTNNB1,CYBA,GABRB3,GRM5,GSK3B,IDE,IGF1,IGFBP1,MDM2,PTAFR,RYR2,RYR3,TSHR,CXCR4,BCAR3,RIPK2,TIMELESS,RECQL5,AKAP6,NOD1,CPEB3,PLCB1,UBR2,LAMTOR1,ANO1,SMPD3,AGTRAP,CYSLTR2,PDGFD,BRIP1,MTR,AIFM1,CACNA1B,CRY1,LRP6,STAT2,RAMP3,ADCY1,CD86,BRINP1,EFNB2,FGFR2,IL6,PGR,ABCB4,MAP2K7,WNT8B,SNW1,STAP1,HTRA2,TNIP3,OR51E2,KIF18A,CMPK2,TICAM1,RDX,MKKS,TGFB3,RERG,FIBIN
7_Member	GO Biological Processes	GO:0071417	cellular response to organonitrogen compound	-7.25555	-4.01496	38/588	88,112,114,154,773,1080,1129,1373,1499,1535,2562,2915,2932,3416,3479,3484,4193,5724,6262,6263,7253,7852,8412,8767,8914,9400,9472,10392,22849,23236,23304,55004,55107,55512,57085,57105,80310,83990	ACTN2,ADCY6,ADCY8,ADRB2,CACNA1A,CFTR,CHRM2,CPS1,CTNNB1,CYBA,GABRB3,GRM5,GSK3B,IDE,IGF1,IGFBP1,MDM2,PTAFR,RYR2,RYR3,TSHR,CXCR4,BCAR3,RIPK2,TIMELESS,RECQL5,AKAP6,NOD1,CPEB3,PLCB1,UBR2,LAMTOR1,ANO1,SMPD3,AGTRAP,CYSLTR2,PDGFD,BRIP1
7_Member	GO Biological Processes	GO:1901699	cellular response to nitrogen compound	-7.10679	-3.89839	40/646	88,112,114,154,773,1080,1129,1373,1499,1535,2562,2915,2932,3416,3479,3484,4193,4548,5724,6262,6263,7253,7852,8412,8767,8914,9131,9400,9472,10392,22849,23236,23304,55004,55107,55512,57085,57105,80310,83990	ACTN2,ADCY6,ADCY8,ADRB2,CACNA1A,CFTR,CHRM2,CPS1,CTNNB1,CYBA,GABRB3,GRM5,GSK3B,IDE,IGF1,IGFBP1,MDM2,MTR,PTAFR,RYR2,RYR3,TSHR,CXCR4,BCAR3,RIPK2,TIMELESS,AIFM1,RECQL5,AKAP6,NOD1,CPEB3,PLCB1,UBR2,LAMTOR1,ANO1,SMPD3,AGTRAP,CYSLTR2,PDGFD,BRIP1
7_Member	GO Biological Processes	GO:1901653	cellular response to peptide	-6.20795	-3.23363	24/308	88,112,114,154,773,1373,1535,2915,2932,3416,3479,3484,4193,7253,8412,8767,8914,10392,23236,55107,55512,57085,57105,83990	ACTN2,ADCY6,ADCY8,ADRB2,CACNA1A,CPS1,CYBA,GRM5,GSK3B,IDE,IGF1,IGFBP1,MDM2,TSHR,BCAR3,RIPK2,TIMELESS,NOD1,PLCB1,ANO1,SMPD3,AGTRAP,CYSLTR2,BRIP1
7_Member	GO Biological Processes	GO:1901652	response to peptide	-5.64024	-2.82123	29/451	88,112,114,154,773,774,1373,1407,1535,2915,2932,3416,3479,3484,4040,4193,6773,7253,8412,8767,8914,10268,10392,23236,55107,55512,57085,57105,83990	ACTN2,ADCY6,ADCY8,ADRB2,CACNA1A,CACNA1B,CPS1,CRY1,CYBA,GRM5,GSK3B,IDE,IGF1,IGFBP1,LRP6,MDM2,STAT2,TSHR,BCAR3,RIPK2,TIMELESS,RAMP3,NOD1,PLCB1,ANO1,SMPD3,AGTRAP,CYSLTR2,BRIP1
7_Member	GO Biological Processes	GO:0071396	cellular response to lipid	-4.35486	-2.11471	29/528	107,112,114,942,1080,1373,1620,1948,2263,2932,3569,4040,5241,5244,5609,5724,7479,8767,9131,10268,22938,23236,26228,27429,79931,81285,81930,129607,148022	ADCY1,ADCY6,ADCY8,CD86,CFTR,CPS1,BRINP1,EFNB2,FGFR2,GSK3B,IL6,LRP6,PGR,ABCB4,MAP2K7,PTAFR,WNT8B,RIPK2,AIFM1,RAMP3,SNW1,PLCB1,STAP1,HTRA2,TNIP3,OR51E2,KIF18A,CMPK2,TICAM1
7_Member	GO Biological Processes	GO:0071375	cellular response to peptide hormone stimulus	-2.6199	-1.05141	14/241	88,112,114,1373,1535,2932,3416,3484,7253,8412,23236,57085,57105,83990	ACTN2,ADCY6,ADCY8,CPS1,CYBA,GSK3B,IDE,IGFBP1,TSHR,BCAR3,PLCB1,AGTRAP,CYSLTR2,BRIP1
7_Member	GO Biological Processes	GO:0071407	cellular response to organic cyclic compound	-2.42966	-0.925162	23/512	107,112,114,1080,1129,1373,1499,1535,2562,2932,4040,5241,5244,5724,6262,6263,9131,9400,9472,10268,23236,81285,81930	ADCY1,ADCY6,ADCY8,CFTR,CHRM2,CPS1,CTNNB1,CYBA,GABRB3,GSK3B,LRP6,PGR,ABCB4,PTAFR,RYR2,RYR3,AIFM1,RECQL5,AKAP6,RAMP3,PLCB1,OR51E2,KIF18A
7_Member	GO Biological Processes	GO:0043434	response to peptide hormone	-2.10391	-0.718796	17/363	88,112,114,1373,1407,1535,2932,3416,3484,4040,6773,7253,8412,23236,57085,57105,83990	ACTN2,ADCY6,ADCY8,CPS1,CRY1,CYBA,GSK3B,IDE,IGFBP1,LRP6,STAT2,TSHR,BCAR3,PLCB1,AGTRAP,CYSLTR2,BRIP1
7_Member	GO Biological Processes	GO:0032870	cellular response to hormone stimulus	-1.81632	-0.531089	20/484	88,112,114,1373,1535,2932,3416,3484,5241,5962,7253,8195,8412,9131,10268,23236,57085,57105,81285,83990	ACTN2,ADCY6,ADCY8,CPS1,CYBA,GSK3B,IDE,IGFBP1,PGR,RDX,TSHR,MKKS,BCAR3,AIFM1,RAMP3,PLCB1,AGTRAP,CYSLTR2,OR51E2,BRIP1
7_Member	GO Biological Processes	GO:0009725	response to hormone	-1.68198	-0.44106	28/764	88,112,114,1373,1407,1535,2932,3416,3484,3569,4040,5241,5724,5962,6773,7043,7253,8195,8412,9131,10268,23236,57085,57105,81285,83990,85004,387758	ACTN2,ADCY6,ADCY8,CPS1,CRY1,CYBA,GSK3B,IDE,IGFBP1,IL6,LRP6,PGR,PTAFR,RDX,STAT2,TGFB3,TSHR,MKKS,BCAR3,AIFM1,RAMP3,PLCB1,AGTRAP,CYSLTR2,OR51E2,BRIP1,RERG,FIBIN
8_Summary	GO Biological Processes	GO:0031329	regulation of cellular catabolic process	-6.74527	-3.62615	45/798	154,1471,1787,2081,2932,3064,3479,3569,4193,4670,6125,6449,7107,7957,8131,8671,8723,8761,8767,9131,9637,9781,9939,10133,10392,10922,11315,22849,23019,23032,23112,23256,27429,54922,60592,81892,116442,124245,127544,148022,149041,149371,196513,389421,440503,3416,5962	ADRB2,CST3,TRDMT1,ERN1,GSK3B,HTT,IGF1,IL6,MDM2,HNRNPM,RPL5,SGTA,GPR137B,EPM2A,NPRL3,SLC4A4,SNX4,PABPC4,RIPK2,AIFM1,FEZ2,RNF144A,RBM8A,OPTN,NOD1,FASTK,PARK7,CPEB3,CNOT1,USP33,TNRC6B,SCFD1,HTRA2,RASIP1,SCOC,SLIRP,RAB39B,ZC3H18,RNF19B,TICAM1,RC3H1,EXOC8,DCP1B,LIN28B,PLIN5,IDE,RDX
8_Member	GO Biological Processes	GO:0031329	regulation of cellular catabolic process	-6.74527	-3.62615	45/798	154,1471,1787,2081,2932,3064,3479,3569,4193,4670,6125,6449,7107,7957,8131,8671,8723,8761,8767,9131,9637,9781,9939,10133,10392,10922,11315,22849,23019,23032,23112,23256,27429,54922,60592,81892,116442,124245,127544,148022,149041,149371,196513,389421,440503	ADRB2,CST3,TRDMT1,ERN1,GSK3B,HTT,IGF1,IL6,MDM2,HNRNPM,RPL5,SGTA,GPR137B,EPM2A,NPRL3,SLC4A4,SNX4,PABPC4,RIPK2,AIFM1,FEZ2,RNF144A,RBM8A,OPTN,NOD1,FASTK,PARK7,CPEB3,CNOT1,USP33,TNRC6B,SCFD1,HTRA2,RASIP1,SCOC,SLIRP,RAB39B,ZC3H18,RNF19B,TICAM1,RC3H1,EXOC8,DCP1B,LIN28B,PLIN5
8_Member	GO Biological Processes	GO:0031331	positive regulation of cellular catabolic process	-5.29241	-2.61912	27/420	154,2932,3064,3479,3569,4193,6449,7957,8131,8671,8723,8767,9781,10133,10392,11315,22849,23019,23112,60592,124245,127544,148022,149041,196513,389421,440503	ADRB2,GSK3B,HTT,IGF1,IL6,MDM2,SGTA,EPM2A,NPRL3,SLC4A4,SNX4,RIPK2,RNF144A,OPTN,NOD1,PARK7,CPEB3,CNOT1,TNRC6B,SCOC,ZC3H18,RNF19B,TICAM1,RC3H1,DCP1B,LIN28B,PLIN5
8_Member	GO Biological Processes	GO:0009896	positive regulation of catabolic process	-4.48874	-2.19491	29/519	154,2932,3064,3416,3479,3569,4193,5962,6449,7957,8131,8671,8723,8767,9781,10133,10392,11315,22849,23019,23112,60592,124245,127544,148022,149041,196513,389421,440503	ADRB2,GSK3B,HTT,IDE,IGF1,IL6,MDM2,RDX,SGTA,EPM2A,NPRL3,SLC4A4,SNX4,RIPK2,RNF144A,OPTN,NOD1,PARK7,CPEB3,CNOT1,TNRC6B,SCOC,ZC3H18,RNF19B,TICAM1,RC3H1,DCP1B,LIN28B,PLIN5
8_Member	GO Biological Processes	GO:0010506	regulation of autophagy	-3.93719	-1.86851	21/344	154,2081,2932,3064,7107,7957,8131,8723,8767,9637,10133,10392,11315,23032,23256,27429,54922,60592,116442,148022,149371	ADRB2,ERN1,GSK3B,HTT,GPR137B,EPM2A,NPRL3,SNX4,RIPK2,FEZ2,OPTN,NOD1,PARK7,USP33,SCFD1,HTRA2,RASIP1,SCOC,RAB39B,TICAM1,EXOC8
8_Member	GO Biological Processes	GO:0010508	positive regulation of autophagy	-3.67616	-1.72817	12/144	154,2932,3064,7957,8131,8723,8767,10133,10392,11315,60592,148022	ADRB2,GSK3B,HTT,EPM2A,NPRL3,SNX4,RIPK2,OPTN,NOD1,PARK7,SCOC,TICAM1
8_Member	GO Biological Processes	GO:0016239	positive regulation of macroautophagy	-3.33547	-1.52159	8/75	154,3064,7957,8723,8767,10133,10392,60592	ADRB2,HTT,EPM2A,SNX4,RIPK2,OPTN,NOD1,SCOC
8_Member	GO Biological Processes	GO:0016241	regulation of macroautophagy	-3.25778	-1.46792	12/160	154,2081,3064,7957,8723,8767,9637,10133,10392,23256,60592,149371	ADRB2,ERN1,HTT,EPM2A,SNX4,RIPK2,FEZ2,OPTN,NOD1,SCFD1,SCOC,EXOC8
9_Summary	KEGG Pathway	hsa04010	MAPK signaling pathway	-6.57457	-3.49879	24/294	284,627,773,774,775,784,1147,1848,2248,2263,3479,4216,5321,5532,5536,5598,5609,6195,7043,8913,10000,22808,26281,80310,107,112,114,1499,2904,5332,23236,26037,2788,5337,22821,57144,4193,896,1129,2932,3569,10110,2081,3589,8723,23768	ANGPT1,BDNF,CACNA1A,CACNA1B,CACNA1C,CACNB3,CHUK,DUSP6,FGF3,FGFR2,IGF1,MAP3K4,PLA2G4A,PPP3CB,PPP5C,MAPK7,MAP2K7,RPS6KA1,TGFB3,CACNA1G,AKT3,MRAS,FGF20,PDGFD,ADCY1,ADCY6,ADCY8,CTNNB1,GRIN2B,PLCB4,PLCB1,SIPA1L1,GNG7,PLD1,RASA3,PAK5,MDM2,CCND3,CHRM2,GSK3B,IL6,SGK2,ERN1,IL11,SNX4,FLRT2
9_Member	KEGG Pathway	hsa04010	MAPK signaling pathway	-6.57457	-3.49879	24/294	284,627,773,774,775,784,1147,1848,2248,2263,3479,4216,5321,5532,5536,5598,5609,6195,7043,8913,10000,22808,26281,80310	ANGPT1,BDNF,CACNA1A,CACNA1B,CACNA1C,CACNB3,CHUK,DUSP6,FGF3,FGFR2,IGF1,MAP3K4,PLA2G4A,PPP3CB,PPP5C,MAPK7,MAP2K7,RPS6KA1,TGFB3,CACNA1G,AKT3,MRAS,FGF20,PDGFD
9_Member	KEGG Pathway	hsa04015	Rap1 signaling pathway	-4.23006	-2.03783	16/210	107,112,114,284,1499,2248,2263,2904,3479,5332,10000,22808,23236,26037,26281,80310	ADCY1,ADCY6,ADCY8,ANGPT1,CTNNB1,FGF3,FGFR2,GRIN2B,IGF1,PLCB4,AKT3,MRAS,PLCB1,SIPA1L1,FGF20,PDGFD
9_Member	KEGG Pathway	hsa04014	Ras signaling pathway	-3.66214	-1.71622	16/235	284,627,1147,2248,2263,2788,2904,3479,5321,5337,10000,22808,22821,26281,57144,80310	ANGPT1,BDNF,CHUK,FGF3,FGFR2,GNG7,GRIN2B,IGF1,PLA2G4A,PLD1,AKT3,MRAS,RASA3,FGF20,PAK5,PDGFD
9_Member	KEGG Pathway	hsa05218	Melanoma	-2.09669	-0.715527	6/72	2248,3479,4193,10000,26281,80310	FGF3,IGF1,MDM2,AKT3,FGF20,PDGFD
9_Member	KEGG Pathway	hsa04151	PI3K-Akt signaling pathway	-1.87634	-0.572965	16/354	284,627,896,1129,1147,2248,2263,2788,2932,3479,3569,4193,10000,10110,26281,80310	ANGPT1,BDNF,CCND3,CHRM2,CHUK,FGF3,FGFR2,GNG7,GSK3B,IGF1,IL6,MDM2,AKT3,SGK2,FGF20,PDGFD
9_Member	GO Molecular Functions	GO:0070851	growth factor receptor binding	-1.67733	-0.438134	8/140	2081,2248,3569,3589,8723,23768,26281,80310	ERN1,FGF3,IL6,IL11,SNX4,FLRT2,FGF20,PDGFD
9_Member	GO Molecular Functions	GO:0008083	growth factor activity	-1.35415	-0.222347	8/162	627,2248,3479,3569,3589,7043,26281,80310	BDNF,FGF3,IGF1,IL6,IL11,TGFB3,FGF20,PDGFD
10_Summary	GO Biological Processes	GO:0043269	regulation of ion transport	-6.33725	-3.30493	41/718	88,154,287,773,774,775,784,1080,1499,1535,2904,2915,2917,3064,3208,3778,3786,5243,5321,5532,5724,6262,7009,7852,8573,8723,8913,9132,9472,9536,10268,11261,11315,26281,57628,84258,131096,154215,255022,387129,388336,10110,5152,5962,6263,7043,7414,11149,54221,347273,3479,8218,2562,2898,2932,4897,8671,3398	ACTN2,ADRB2,ANK2,CACNA1A,CACNA1B,CACNA1C,CACNB3,CFTR,CTNNB1,CYBA,GRIN2B,GRM5,GRM7,HTT,HPCA,KCNMA1,KCNQ3,ABCB1,PLA2G4A,PPP3CB,PTAFR,RYR2,TMBIM6,CXCR4,CASK,SNX4,CACNA1G,KCNQ4,AKAP6,PTGES,RAMP3,CHP1,PARK7,FGF20,DPP10,SYT3,KCNH8,NKAIN2,CALHM1,NPSR1,SHISA6,SGK2,PDE9A,RDX,RYR3,TGFB3,VCL,BVES,SNTG2,CAVIN4,IGF1,CLTCL1,GABRB3,GRIK2,GSK3B,NRCAM,SLC4A4,ID2
10_Member	GO Biological Processes	GO:0043269	regulation of ion transport	-6.33725	-3.30493	41/718	88,154,287,773,774,775,784,1080,1499,1535,2904,2915,2917,3064,3208,3778,3786,5243,5321,5532,5724,6262,7009,7852,8573,8723,8913,9132,9472,9536,10268,11261,11315,26281,57628,84258,131096,154215,255022,387129,388336	ACTN2,ADRB2,ANK2,CACNA1A,CACNA1B,CACNA1C,CACNB3,CFTR,CTNNB1,CYBA,GRIN2B,GRM5,GRM7,HTT,HPCA,KCNMA1,KCNQ3,ABCB1,PLA2G4A,PPP3CB,PTAFR,RYR2,TMBIM6,CXCR4,CASK,SNX4,CACNA1G,KCNQ4,AKAP6,PTGES,RAMP3,CHP1,PARK7,FGF20,DPP10,SYT3,KCNH8,NKAIN2,CALHM1,NPSR1,SHISA6
10_Member	GO Biological Processes	GO:0032411	positive regulation of transporter activity	-5.61945	-2.82123	14/126	88,154,287,784,1080,3064,5243,5532,5724,6262,9472,10110,11261,11315	ACTN2,ADRB2,ANK2,CACNB3,CFTR,HTT,ABCB1,PPP3CB,PTAFR,RYR2,AKAP6,SGK2,CHP1,PARK7
10_Member	GO Biological Processes	GO:0034765	regulation of ion transmembrane transport	-5.30995	-2.62094	31/520	88,154,287,773,774,775,784,1080,1535,2904,2915,3064,3208,3778,3786,5243,5532,5724,6262,7009,8913,9132,9472,10268,11261,11315,57628,131096,255022,387129,388336	ACTN2,ADRB2,ANK2,CACNA1A,CACNA1B,CACNA1C,CACNB3,CFTR,CYBA,GRIN2B,GRM5,HTT,HPCA,KCNMA1,KCNQ3,ABCB1,PPP3CB,PTAFR,RYR2,TMBIM6,CACNA1G,KCNQ4,AKAP6,RAMP3,CHP1,PARK7,DPP10,KCNH8,CALHM1,NPSR1,SHISA6
10_Member	GO Cellular Components	GO:0042383	sarcolemma	-5.22677	-2.58113	14/136	287,775,784,5152,5532,5962,6262,6263,7043,7414,9472,11149,54221,347273	ANK2,CACNA1C,CACNB3,PDE9A,PPP3CB,RDX,RYR2,RYR3,TGFB3,VCL,AKAP6,BVES,SNTG2,CAVIN4
10_Member	GO Biological Processes	GO:0034762	regulation of transmembrane transport	-4.62626	-2.27964	33/618	88,154,287,773,774,775,784,1080,1535,2904,2915,3064,3208,3479,3778,3786,5243,5532,5724,6262,7009,8218,8913,9132,9472,10268,11261,11315,57628,131096,255022,387129,388336	ACTN2,ADRB2,ANK2,CACNA1A,CACNA1B,CACNA1C,CACNB3,CFTR,CYBA,GRIN2B,GRM5,HTT,HPCA,IGF1,KCNMA1,KCNQ3,ABCB1,PPP3CB,PTAFR,RYR2,TMBIM6,CLTCL1,CACNA1G,KCNQ4,AKAP6,RAMP3,CHP1,PARK7,DPP10,KCNH8,CALHM1,NPSR1,SHISA6
10_Member	GO Biological Processes	GO:0032414	positive regulation of ion transmembrane transporter activity	-4.62557	-2.27964	12/115	88,154,287,784,1080,3064,5243,5532,5724,6262,9472,11261	ACTN2,ADRB2,ANK2,CACNB3,CFTR,HTT,ABCB1,PPP3CB,PTAFR,RYR2,AKAP6,CHP1
10_Member	GO Biological Processes	GO:0034767	positive regulation of ion transmembrane transport	-3.7208	-1.75729	14/186	88,154,287,784,1080,3064,5243,5532,5724,6262,9472,10268,11261,387129	ACTN2,ADRB2,ANK2,CACNB3,CFTR,HTT,ABCB1,PPP3CB,PTAFR,RYR2,AKAP6,RAMP3,CHP1,NPSR1
10_Member	GO Biological Processes	GO:0034764	positive regulation of transmembrane transport	-3.62057	-1.69255	16/237	88,154,287,784,1080,3064,3479,5243,5532,5724,6262,8218,9472,10268,11261,387129	ACTN2,ADRB2,ANK2,CACNB3,CFTR,HTT,IGF1,ABCB1,PPP3CB,PTAFR,RYR2,CLTCL1,AKAP6,RAMP3,CHP1,NPSR1
10_Member	GO Cellular Components	GO:0030315	T-tubule	-3.6071	-1.68554	7/52	287,775,784,5532,5962,7043,9472	ANK2,CACNA1C,CACNB3,PPP3CB,RDX,TGFB3,AKAP6
10_Member	GO Biological Processes	GO:0043270	positive regulation of ion transport	-3.56519	-1.66398	18/289	88,154,287,784,1080,3064,5243,5321,5532,5724,6262,8573,8723,9472,9536,10268,11261,387129	ACTN2,ADRB2,ANK2,CACNB3,CFTR,HTT,ABCB1,PLA2G4A,PPP3CB,PTAFR,RYR2,CASK,SNX4,AKAP6,PTGES,RAMP3,CHP1,NPSR1
10_Member	GO Biological Processes	GO:1901021	positive regulation of calcium ion transmembrane transporter activity	-3.14136	-1.39088	6/45	287,784,3064,5532,6262,9472	ANK2,CACNB3,HTT,PPP3CB,RYR2,AKAP6
10_Member	GO Biological Processes	GO:1904427	positive regulation of calcium ion transmembrane transport	-2.71942	-1.11385	8/93	287,784,3064,5532,6262,9472,10268,387129	ANK2,CACNB3,HTT,PPP3CB,RYR2,AKAP6,RAMP3,NPSR1
10_Member	GO Biological Processes	GO:0042391	regulation of membrane potential	-2.67152	-1.08692	21/431	88,154,287,775,784,1080,2562,2898,2904,2915,2932,3778,3786,4897,6262,8671,8913,9472,11149,11315,131096	ACTN2,ADRB2,ANK2,CACNA1C,CACNB3,CFTR,GABRB3,GRIK2,GRIN2B,GRM5,GSK3B,KCNMA1,KCNQ3,NRCAM,RYR2,SLC4A4,CACNA1G,AKAP6,BVES,PARK7,KCNH8
10_Member	GO Biological Processes	GO:0022898	regulation of transmembrane transporter activity	-2.6706	-1.08692	16/291	88,154,287,784,1080,2915,3064,3208,5243,5532,5724,6262,9472,11261,11315,388336	ACTN2,ADRB2,ANK2,CACNB3,CFTR,GRM5,HTT,HPCA,ABCB1,PPP3CB,PTAFR,RYR2,AKAP6,CHP1,PARK7,SHISA6
10_Member	GO Biological Processes	GO:1903169	regulation of calcium ion transmembrane transport	-2.65376	-1.07375	12/188	287,775,784,1535,3064,3208,5532,6262,7009,9472,10268,387129	ANK2,CACNA1C,CACNB3,CYBA,HTT,HPCA,PPP3CB,RYR2,TMBIM6,AKAP6,RAMP3,NPSR1
10_Member	GO Biological Processes	GO:0051924	regulation of calcium ion transport	-2.61162	-1.04667	15/268	287,775,784,1499,1535,3064,3208,5532,6262,7009,7852,8573,9472,10268,387129	ANK2,CACNA1C,CACNB3,CTNNB1,CYBA,HTT,HPCA,PPP3CB,RYR2,TMBIM6,CXCR4,CASK,AKAP6,RAMP3,NPSR1
10_Member	GO Biological Processes	GO:0032409	regulation of transporter activity	-2.5626	-1.01762	17/326	88,154,287,784,1080,2915,3064,3208,5243,5532,5724,6262,9472,10110,11261,11315,388336	ACTN2,ADRB2,ANK2,CACNB3,CFTR,GRM5,HTT,HPCA,ABCB1,PPP3CB,PTAFR,RYR2,AKAP6,SGK2,CHP1,PARK7,SHISA6
10_Member	GO Biological Processes	GO:1904064	positive regulation of cation transmembrane transport	-2.50337	-0.970349	11/171	88,154,287,784,3064,5532,6262,9472,10268,11261,387129	ACTN2,ADRB2,ANK2,CACNB3,HTT,PPP3CB,RYR2,AKAP6,RAMP3,CHP1,NPSR1
10_Member	GO Biological Processes	GO:2001259	positive regulation of cation channel activity	-2.48428	-0.957765	7/80	88,154,287,784,3064,5532,9472	ACTN2,ADRB2,ANK2,CACNB3,HTT,PPP3CB,AKAP6
10_Member	GO Biological Processes	GO:0010959	regulation of metal ion transport	-2.42495	-0.922774	20/423	88,154,287,775,784,1499,1535,3064,3208,5532,6262,7009,7852,8573,9472,10268,11261,57628,154215,387129	ACTN2,ADRB2,ANK2,CACNA1C,CACNB3,CTNNB1,CYBA,HTT,HPCA,PPP3CB,RYR2,TMBIM6,CXCR4,CASK,AKAP6,RAMP3,CHP1,DPP10,NKAIN2,NPSR1
10_Member	GO Biological Processes	GO:1904062	regulation of cation transmembrane transport	-2.42234	-0.922118	19/394	88,154,287,775,784,1535,2904,3064,3208,5532,6262,7009,9472,10268,11261,11315,57628,387129,388336	ACTN2,ADRB2,ANK2,CACNA1C,CACNB3,CYBA,GRIN2B,HTT,HPCA,PPP3CB,RYR2,TMBIM6,AKAP6,RAMP3,CHP1,PARK7,DPP10,NPSR1,SHISA6
10_Member	GO Biological Processes	GO:0032412	regulation of ion transmembrane transporter activity	-2.41876	-0.919744	15/281	88,154,287,784,1080,2915,3064,3208,5243,5532,5724,6262,9472,11261,388336	ACTN2,ADRB2,ANK2,CACNB3,CFTR,GRM5,HTT,HPCA,ABCB1,PPP3CB,PTAFR,RYR2,AKAP6,CHP1,SHISA6
10_Member	GO Biological Processes	GO:0051928	positive regulation of calcium ion transport	-2.36983	-0.887459	9/129	287,784,3064,5532,6262,8573,9472,10268,387129	ANK2,CACNB3,HTT,PPP3CB,RYR2,CASK,AKAP6,RAMP3,NPSR1
10_Member	GO Biological Processes	GO:1901019	regulation of calcium ion transmembrane transporter activity	-1.91632	-0.601206	7/102	287,784,3064,3208,5532,6262,9472	ANK2,CACNB3,HTT,HPCA,PPP3CB,RYR2,AKAP6
10_Member	GO Biological Processes	GO:1901018	positive regulation of potassium ion transmembrane transporter activity	-1.48892	-0.31851	3/29	88,287,9472	ACTN2,ANK2,AKAP6
10_Member	GO Molecular Functions	GO:0044325	transmembrane transporter binding	-1.43667	-0.282173	7/128	88,287,1499,3064,3398,9472,57628	ACTN2,ANK2,CTNNB1,HTT,ID2,AKAP6,DPP10
11_Summary	GO Cellular Components	GO:0034703	cation channel complex	-6.25316	-3.25629	20/222	773,774,775,784,2893,2898,2904,3778,3786,6262,6263,8913,9132,9472,11194,57628,57685,118427,286097,388336,1080,2562,55107,1185,22821,63982,119395,131096,203859,255022,495,4284,6522,8671,9016,9152,11261,26503,27032,29985,51063,57084,84102,140679,159963,4720,57194,6541,55238,85413,117247,287,2812,8573,9843,10268,91749,84134	CACNA1A,CACNA1B,CACNA1C,CACNB3,GRIA4,GRIK2,GRIN2B,KCNMA1,KCNQ3,RYR2,RYR3,CACNA1G,KCNQ4,AKAP6,ABCB8,DPP10,CACHD1,OLFM3,MICU3,SHISA6,CFTR,GABRB3,ANO1,CLCN6,RASA3,ANO3,CALHM3,KCNH8,ANO5,CALHM1,ATP4A,MIP,SLC4A2,SLC4A4,SLC25A14,SLC6A5,CHP1,SLC17A5,ATP2C1,SLC39A3,CALHM2,SLC17A6,SLC41A2,SLC32A1,SLC5A12,NDUFS2,ATP10A,SLC7A1,SLC38A7,SLC22A16,SLC16A10,ANK2,GP1BB,CASK,HEPH,RAMP3,MFSD4B,TOMM40L
11_Member	GO Cellular Components	GO:0034703	cation channel complex	-6.25316	-3.25629	20/222	773,774,775,784,2893,2898,2904,3778,3786,6262,6263,8913,9132,9472,11194,57628,57685,118427,286097,388336	CACNA1A,CACNA1B,CACNA1C,CACNB3,GRIA4,GRIK2,GRIN2B,KCNMA1,KCNQ3,RYR2,RYR3,CACNA1G,KCNQ4,AKAP6,ABCB8,DPP10,CACHD1,OLFM3,MICU3,SHISA6
11_Member	GO Cellular Components	GO:0034702	ion channel complex	-5.95479	-3.03162	23/296	773,774,775,784,1080,2562,2893,2898,2904,3778,3786,6262,6263,8913,9132,9472,11194,55107,57628,57685,118427,286097,388336	CACNA1A,CACNA1B,CACNA1C,CACNB3,CFTR,GABRB3,GRIA4,GRIK2,GRIN2B,KCNMA1,KCNQ3,RYR2,RYR3,CACNA1G,KCNQ4,AKAP6,ABCB8,ANO1,DPP10,CACHD1,OLFM3,MICU3,SHISA6
11_Member	GO Molecular Functions	GO:0022836	gated channel activity	-5.43208	-2.68911	24/341	773,774,775,784,1080,1185,2562,2893,2898,2904,3778,3786,6262,6263,8913,9132,22821,55107,57685,63982,119395,131096,203859,255022	CACNA1A,CACNA1B,CACNA1C,CACNB3,CFTR,CLCN6,GABRB3,GRIA4,GRIK2,GRIN2B,KCNMA1,KCNQ3,RYR2,RYR3,CACNA1G,KCNQ4,RASA3,ANO1,CACHD1,ANO3,CALHM3,KCNH8,ANO5,CALHM1
11_Member	GO Cellular Components	GO:0034704	calcium channel complex	-5.21139	-2.58113	10/69	773,774,775,784,6262,6263,8913,9472,57685,286097	CACNA1A,CACNA1B,CACNA1C,CACNB3,RYR2,RYR3,CACNA1G,AKAP6,CACHD1,MICU3
11_Member	GO Molecular Functions	GO:0015318	inorganic molecular entity transmembrane transporter activity	-5.1849	-2.56373	39/743	495,773,774,775,784,1080,1185,2562,2893,2898,2904,3778,3786,4284,6262,6263,6522,8671,8913,9016,9132,9152,11261,22821,26503,27032,29985,51063,55107,57084,57685,63982,84102,119395,131096,140679,159963,203859,255022	ATP4A,CACNA1A,CACNA1B,CACNA1C,CACNB3,CFTR,CLCN6,GABRB3,GRIA4,GRIK2,GRIN2B,KCNMA1,KCNQ3,MIP,RYR2,RYR3,SLC4A2,SLC4A4,CACNA1G,SLC25A14,KCNQ4,SLC6A5,CHP1,RASA3,SLC17A5,ATP2C1,SLC39A3,CALHM2,ANO1,SLC17A6,CACHD1,ANO3,SLC41A2,CALHM3,KCNH8,SLC32A1,SLC5A12,ANO5,CALHM1
11_Member	GO Cellular Components	GO:1990351	transporter complex	-5.10901	-2.5196	26/405	773,774,775,784,1080,2562,2893,2898,2904,3778,3786,4720,6262,6263,8913,9132,9472,11194,11261,55107,57194,57628,57685,118427,286097,388336	CACNA1A,CACNA1B,CACNA1C,CACNB3,CFTR,GABRB3,GRIA4,GRIK2,GRIN2B,KCNMA1,KCNQ3,NDUFS2,RYR2,RYR3,CACNA1G,KCNQ4,AKAP6,ABCB8,CHP1,ANO1,ATP10A,DPP10,CACHD1,OLFM3,MICU3,SHISA6
11_Member	GO Molecular Functions	GO:0008324	cation transmembrane transporter activity	-4.86243	-2.39084	35/656	495,773,774,775,784,2893,2898,2904,3778,3786,6262,6263,6541,8671,8913,9132,9152,11261,22821,26503,27032,29985,51063,55107,55238,57084,57685,84102,85413,117247,119395,131096,140679,159963,255022	ATP4A,CACNA1A,CACNA1B,CACNA1C,CACNB3,GRIA4,GRIK2,GRIN2B,KCNMA1,KCNQ3,RYR2,RYR3,SLC7A1,SLC4A4,CACNA1G,KCNQ4,SLC6A5,CHP1,RASA3,SLC17A5,ATP2C1,SLC39A3,CALHM2,ANO1,SLC38A7,SLC17A6,CACHD1,SLC41A2,SLC22A16,SLC16A10,CALHM3,KCNH8,SLC32A1,SLC5A12,CALHM1
11_Member	GO Cellular Components	GO:1902495	transmembrane transporter complex	-4.66728	-2.30397	24/379	773,774,775,784,1080,2562,2893,2898,2904,3778,3786,4720,6262,6263,8913,9132,9472,11194,55107,57628,57685,118427,286097,388336	CACNA1A,CACNA1B,CACNA1C,CACNB3,CFTR,GABRB3,GRIA4,GRIK2,GRIN2B,KCNMA1,KCNQ3,NDUFS2,RYR2,RYR3,CACNA1G,KCNQ4,AKAP6,ABCB8,ANO1,DPP10,CACHD1,OLFM3,MICU3,SHISA6
11_Member	GO Biological Processes	GO:0030001	metal ion transport	-4.48884	-2.19491	33/628	287,495,773,774,775,784,2812,2904,3778,3786,6262,6263,8573,8671,8913,9132,9152,9843,10268,11194,11261,22821,27032,29985,55238,57084,57685,84102,91749,131096,159963,255022,286097	ANK2,ATP4A,CACNA1A,CACNA1B,CACNA1C,CACNB3,GP1BB,GRIN2B,KCNMA1,KCNQ3,RYR2,RYR3,CASK,SLC4A4,CACNA1G,KCNQ4,SLC6A5,HEPH,RAMP3,ABCB8,CHP1,RASA3,ATP2C1,SLC39A3,SLC38A7,SLC17A6,CACHD1,SLC41A2,MFSD4B,KCNH8,SLC5A12,CALHM1,MICU3
11_Member	GO Molecular Functions	GO:0015267	channel activity	-4.4636	-2.18095	28/494	773,774,775,784,1080,1185,2562,2893,2898,2904,3778,3786,4284,6262,6263,8913,9132,22821,51063,55107,57084,57685,63982,84134,119395,131096,203859,255022	CACNA1A,CACNA1B,CACNA1C,CACNB3,CFTR,CLCN6,GABRB3,GRIA4,GRIK2,GRIN2B,KCNMA1,KCNQ3,MIP,RYR2,RYR3,CACNA1G,KCNQ4,RASA3,CALHM2,ANO1,SLC17A6,CACHD1,ANO3,TOMM40L,CALHM3,KCNH8,ANO5,CALHM1
11_Member	GO Molecular Functions	GO:0022803	passive transmembrane transporter activity	-4.44816	-2.17281	28/495	773,774,775,784,1080,1185,2562,2893,2898,2904,3778,3786,4284,6262,6263,8913,9132,22821,51063,55107,57084,57685,63982,84134,119395,131096,203859,255022	CACNA1A,CACNA1B,CACNA1C,CACNB3,CFTR,CLCN6,GABRB3,GRIA4,GRIK2,GRIN2B,KCNMA1,KCNQ3,MIP,RYR2,RYR3,CACNA1G,KCNQ4,RASA3,CALHM2,ANO1,SLC17A6,CACHD1,ANO3,TOMM40L,CALHM3,KCNH8,ANO5,CALHM1
11_Member	GO Molecular Functions	GO:0005216	ion channel activity	-4.39001	-2.13239	26/446	773,774,775,784,1080,1185,2562,2893,2898,2904,3778,3786,6262,6263,8913,9132,22821,51063,55107,57084,57685,63982,119395,131096,203859,255022	CACNA1A,CACNA1B,CACNA1C,CACNB3,CFTR,CLCN6,GABRB3,GRIA4,GRIK2,GRIN2B,KCNMA1,KCNQ3,RYR2,RYR3,CACNA1G,KCNQ4,RASA3,CALHM2,ANO1,SLC17A6,CACHD1,ANO3,CALHM3,KCNH8,ANO5,CALHM1
11_Member	GO Molecular Functions	GO:0046873	metal ion transmembrane transporter activity	-4.13014	-1.97855	25/436	495,773,774,775,784,2898,2904,3778,3786,6262,6263,8671,8913,9132,9152,11261,22821,27032,29985,57084,57685,84102,131096,159963,255022	ATP4A,CACNA1A,CACNA1B,CACNA1C,CACNB3,GRIK2,GRIN2B,KCNMA1,KCNQ3,RYR2,RYR3,SLC4A4,CACNA1G,KCNQ4,SLC6A5,CHP1,RASA3,ATP2C1,SLC39A3,SLC17A6,CACHD1,SLC41A2,KCNH8,SLC5A12,CALHM1
11_Member	GO Molecular Functions	GO:0005245	voltage-gated calcium channel activity	-4.07735	-1.95071	7/44	773,774,775,784,8913,57685,255022	CACNA1A,CACNA1B,CACNA1C,CACNB3,CACNA1G,CACHD1,CALHM1
11_Member	GO Molecular Functions	GO:0022890	inorganic cation transmembrane transporter activity	-4.02779	-1.91203	31/607	495,773,774,775,784,2893,2898,2904,3778,3786,6262,6263,8671,8913,9132,9152,11261,22821,26503,27032,29985,51063,55107,57084,57685,84102,119395,131096,140679,159963,255022	ATP4A,CACNA1A,CACNA1B,CACNA1C,CACNB3,GRIA4,GRIK2,GRIN2B,KCNMA1,KCNQ3,RYR2,RYR3,SLC4A4,CACNA1G,KCNQ4,SLC6A5,CHP1,RASA3,SLC17A5,ATP2C1,SLC39A3,CALHM2,ANO1,SLC17A6,CACHD1,SLC41A2,CALHM3,KCNH8,SLC32A1,SLC5A12,CALHM1
11_Member	GO Molecular Functions	GO:0008331	high voltage-gated calcium channel activity	-4.00659	-1.90003	4/11	773,774,775,784	CACNA1A,CACNA1B,CACNA1C,CACNB3
11_Member	GO Biological Processes	GO:0006816	calcium ion transport	-3.99628	-1.89942	17/243	287,773,774,775,784,2812,2904,6262,6263,8573,8913,10268,22821,27032,57685,255022,286097	ANK2,CACNA1A,CACNA1B,CACNA1C,CACNB3,GP1BB,GRIN2B,RYR2,RYR3,CASK,CACNA1G,RAMP3,RASA3,ATP2C1,CACHD1,CALHM1,MICU3
11_Member	GO Biological Processes	GO:0098660	inorganic ion transmembrane transport	-3.97362	-1.88225	34/697	495,773,774,775,784,1080,1185,2562,2812,2904,3778,3786,6262,6263,8671,8913,9016,9132,9152,11194,11261,22821,26503,27032,29985,55107,57084,57685,63982,84102,131096,203859,255022,286097	ATP4A,CACNA1A,CACNA1B,CACNA1C,CACNB3,CFTR,CLCN6,GABRB3,GP1BB,GRIN2B,KCNMA1,KCNQ3,RYR2,RYR3,SLC4A4,CACNA1G,SLC25A14,KCNQ4,SLC6A5,ABCB8,CHP1,RASA3,SLC17A5,ATP2C1,SLC39A3,ANO1,SLC17A6,CACHD1,ANO3,SLC41A2,KCNH8,ANO5,CALHM1,MICU3
11_Member	GO Molecular Functions	GO:0015085	calcium ion transmembrane transporter activity	-3.94104	-1.86981	12/135	773,774,775,784,2904,6262,6263,8913,22821,27032,57685,255022	CACNA1A,CACNA1B,CACNA1C,CACNB3,GRIN2B,RYR2,RYR3,CACNA1G,RASA3,ATP2C1,CACHD1,CALHM1
11_Member	GO Biological Processes	GO:0098655	cation transmembrane transport	-3.92782	-1.8647	33/672	495,773,774,775,784,2812,2904,3778,3786,6262,6263,6541,8671,8913,9132,9152,11194,11261,22821,26503,27032,29985,51063,55107,55238,57084,57685,84102,85413,119395,131096,255022,286097	ATP4A,CACNA1A,CACNA1B,CACNA1C,CACNB3,GP1BB,GRIN2B,KCNMA1,KCNQ3,RYR2,RYR3,SLC7A1,SLC4A4,CACNA1G,KCNQ4,SLC6A5,ABCB8,CHP1,RASA3,SLC17A5,ATP2C1,SLC39A3,CALHM2,ANO1,SLC38A7,SLC17A6,CACHD1,SLC41A2,SLC22A16,CALHM3,KCNH8,CALHM1,MICU3
11_Member	GO Molecular Functions	GO:0005244	voltage-gated ion channel activity	-3.90292	-1.84724	15/201	773,774,775,784,1185,2904,3778,3786,8913,9132,55107,57685,119395,131096,255022	CACNA1A,CACNA1B,CACNA1C,CACNB3,CLCN6,GRIN2B,KCNMA1,KCNQ3,CACNA1G,KCNQ4,ANO1,CACHD1,CALHM3,KCNH8,CALHM1
11_Member	GO Molecular Functions	GO:0022832	voltage-gated channel activity	-3.90292	-1.84724	15/201	773,774,775,784,1185,2904,3778,3786,8913,9132,55107,57685,119395,131096,255022	CACNA1A,CACNA1B,CACNA1C,CACNB3,CLCN6,GRIN2B,KCNMA1,KCNQ3,CACNA1G,KCNQ4,ANO1,CACHD1,CALHM3,KCNH8,CALHM1
11_Member	GO Molecular Functions	GO:0005262	calcium channel activity	-3.81092	-1.81812	11/119	773,774,775,784,2904,6262,6263,8913,22821,57685,255022	CACNA1A,CACNA1B,CACNA1C,CACNB3,GRIN2B,RYR2,RYR3,CACNA1G,RASA3,CACHD1,CALHM1
11_Member	GO Biological Processes	GO:0070588	calcium ion transmembrane transport	-3.55512	-1.65923	14/193	773,774,775,784,2812,2904,6262,6263,8913,22821,27032,57685,255022,286097	CACNA1A,CACNA1B,CACNA1C,CACNB3,GP1BB,GRIN2B,RYR2,RYR3,CACNA1G,RASA3,ATP2C1,CACHD1,CALHM1,MICU3
11_Member	GO Biological Processes	GO:0097553	calcium ion transmembrane import into cytosol	-3.54583	-1.65817	9/88	773,774,775,784,2812,2904,6262,6263,22821	CACNA1A,CACNA1B,CACNA1C,CACNB3,GP1BB,GRIN2B,RYR2,RYR3,RASA3
11_Member	GO Molecular Functions	GO:0022843	voltage-gated cation channel activity	-3.48546	-1.61077	12/151	773,774,775,784,2904,3778,3786,8913,9132,57685,131096,255022	CACNA1A,CACNA1B,CACNA1C,CACNB3,GRIN2B,KCNMA1,KCNQ3,CACNA1G,KCNQ4,CACHD1,KCNH8,CALHM1
11_Member	GO Molecular Functions	GO:0005261	cation channel activity	-3.46922	-1.59899	20/346	773,774,775,784,2893,2898,2904,3778,3786,6262,6263,8913,9132,22821,51063,55107,57685,119395,131096,255022	CACNA1A,CACNA1B,CACNA1C,CACNB3,GRIA4,GRIK2,GRIN2B,KCNMA1,KCNQ3,RYR2,RYR3,CACNA1G,KCNQ4,RASA3,CALHM2,ANO1,CACHD1,CALHM3,KCNH8,CALHM1
11_Member	GO Cellular Components	GO:0005891	voltage-gated calcium channel complex	-3.14136	-1.39088	6/45	773,774,775,784,8913,57685	CACNA1A,CACNA1B,CACNA1C,CACNB3,CACNA1G,CACHD1
11_Member	GO Biological Processes	GO:0098662	inorganic cation transmembrane transport	-2.73432	-1.12252	27/603	495,773,774,775,784,2812,2904,3778,3786,6262,6263,8671,8913,9132,9152,11194,11261,22821,26503,27032,29985,57084,57685,84102,131096,255022,286097	ATP4A,CACNA1A,CACNA1B,CACNA1C,CACNB3,GP1BB,GRIN2B,KCNMA1,KCNQ3,RYR2,RYR3,SLC4A4,CACNA1G,KCNQ4,SLC6A5,ABCB8,CHP1,RASA3,SLC17A5,ATP2C1,SLC39A3,SLC17A6,CACHD1,SLC41A2,KCNH8,CALHM1,MICU3
11_Member	GO Biological Processes	GO:0098703	calcium ion import across plasma membrane	-1.65918	-0.430511	3/25	773,774,775	CACNA1A,CACNA1B,CACNA1C
11_Member	KEGG Pathway	hsa04930	Type II diabetes mellitus	-1.60232	-0.392984	4/46	773,774,775,8913	CACNA1A,CACNA1B,CACNA1C,CACNA1G
12_Summary	GO Cellular Components	GO:0000139	Golgi membrane	-5.89307	-3.01096	38/667	1314,3122,3838,4121,4926,5321,5337,8428,8703,8720,9342,9363,9955,10133,10313,11261,11345,23256,23443,25834,27032,29801,51114,54760,55298,55512,55697,55733,56913,56928,57085,57574,58480,60592,80310,116442,152586,170384,54922	COPA,HLA-DRA,KPNA2,MAN1A1,NUMA1,PLA2G4A,PLD1,STK24,B4GALT3,MBTPS1,SNAP29,RAB33A,HS3ST3A1,OPTN,RTN3,CHP1,GABARAPL2,SCFD1,SLC35A3,MGAT4C,ATP2C1,ZDHHC8,ZDHHC9,PCSK4,RNF121,SMPD3,VAC14,HHAT,C1GALT1,SPPL2B,AGTRAP,MARCHF4,RHOU,SCOC,PDGFD,RAB39B,MGAT4D,FUT11,RASIP1
12_Member	GO Cellular Components	GO:0000139	Golgi membrane	-5.89307	-3.01096	38/667	1314,3122,3838,4121,4926,5321,5337,8428,8703,8720,9342,9363,9955,10133,10313,11261,11345,23256,23443,25834,27032,29801,51114,54760,55298,55512,55697,55733,56913,56928,57085,57574,58480,60592,80310,116442,152586,170384	COPA,HLA-DRA,KPNA2,MAN1A1,NUMA1,PLA2G4A,PLD1,STK24,B4GALT3,MBTPS1,SNAP29,RAB33A,HS3ST3A1,OPTN,RTN3,CHP1,GABARAPL2,SCFD1,SLC35A3,MGAT4C,ATP2C1,ZDHHC8,ZDHHC9,PCSK4,RNF121,SMPD3,VAC14,HHAT,C1GALT1,SPPL2B,AGTRAP,MARCHF4,RHOU,SCOC,PDGFD,RAB39B,MGAT4D,FUT11
12_Member	GO Cellular Components	GO:0005795	Golgi stack	-1.90254	-0.593329	9/153	8703,8720,23256,27032,54922,55512,57574,152586,170384	B4GALT3,MBTPS1,SCFD1,ATP2C1,RASIP1,SMPD3,MARCHF4,MGAT4D,FUT11
13_Summary	GO Molecular Functions	GO:0016887	ATP hydrolysis activity	-5.81425	-2.95109	25/347	24,495,1080,1665,3798,4998,6597,8886,9044,9400,9416,9716,9785,9928,10079,10973,27032,27348,54617,57194,81930,83479,83990,165545,246269,3832,5243,5244,11194,57644,79659,80224,257218,394,9363,22808,55684,58480,85004,116442,116988,148252,221079,1787,1791,2081,3735,8565,8634,8846,10785,11128,23019,23357,54802,55247,92935	ABCA4,ATP4A,CFTR,DHX15,KIF5A,ORC1,SMARCA4,DDX18,BTAF1,RECQL5,DDX23,AQR,DHX38,KIF14,ATP9A,ASCC3,ATP2C1,TOR1B,INO80,ATP10A,KIF18A,DDX59,BRIP1,DQX1,AFG1L,KIF11,ABCB1,ABCB4,ABCB8,MYH7B,DYNC2H1,NUBPL,SHPRH,ARHGAP5,RAB33A,MRAS,RABL6,RHOU,RERG,RAB39B,AGAP3,DIRAS1,ARL5B,TRDMT1,DNTT,ERN1,KARS1,YARS1,RTCA,ALKBH1,WDR4,POLR3A,CNOT1,ANGEL1,TRIT1,NEIL3,MARS2
13_Member	GO Molecular Functions	GO:0016887	ATP hydrolysis activity	-5.81425	-2.95109	25/347	24,495,1080,1665,3798,4998,6597,8886,9044,9400,9416,9716,9785,9928,10079,10973,27032,27348,54617,57194,81930,83479,83990,165545,246269	ABCA4,ATP4A,CFTR,DHX15,KIF5A,ORC1,SMARCA4,DDX18,BTAF1,RECQL5,DDX23,AQR,DHX38,KIF14,ATP9A,ASCC3,ATP2C1,TOR1B,INO80,ATP10A,KIF18A,DDX59,BRIP1,DQX1,AFG1L
13_Member	GO Molecular Functions	GO:0140657	ATP-dependent activity	-5.63883	-2.82123	33/552	24,495,1080,1665,3798,3832,4998,5243,5244,6597,8886,9044,9400,9416,9716,9785,9928,10079,10973,11194,27032,27348,54617,57194,57644,79659,80224,81930,83479,83990,165545,246269,257218	ABCA4,ATP4A,CFTR,DHX15,KIF5A,KIF11,ORC1,ABCB1,ABCB4,SMARCA4,DDX18,BTAF1,RECQL5,DDX23,AQR,DHX38,KIF14,ATP9A,ASCC3,ABCB8,ATP2C1,TOR1B,INO80,ATP10A,MYH7B,DYNC2H1,NUBPL,KIF18A,DDX59,BRIP1,DQX1,AFG1L,SHPRH
13_Member	GO Molecular Functions	GO:0017111	ribonucleoside triphosphate phosphatase activity	-4.57837	-2.24915	35/677	24,394,495,1080,1665,3798,4998,6597,8886,9044,9363,9400,9416,9716,9785,9928,10079,10973,22808,27032,27348,54617,55684,57194,58480,81930,83479,83990,85004,116442,116988,148252,165545,221079,246269	ABCA4,ARHGAP5,ATP4A,CFTR,DHX15,KIF5A,ORC1,SMARCA4,DDX18,BTAF1,RAB33A,RECQL5,DDX23,AQR,DHX38,KIF14,ATP9A,ASCC3,MRAS,ATP2C1,TOR1B,INO80,RABL6,ATP10A,RHOU,KIF18A,DDX59,BRIP1,RERG,RAB39B,AGAP3,DIRAS1,DQX1,ARL5B,AFG1L
13_Member	GO Molecular Functions	GO:0004386	helicase activity	-3.96221	-1.88184	13/155	1665,6597,8886,9044,9400,9416,9716,9785,10973,83479,83990,165545,257218	DHX15,SMARCA4,DDX18,BTAF1,RECQL5,DDX23,AQR,DHX38,ASCC3,DDX59,BRIP1,DQX1,SHPRH
13_Member	GO Molecular Functions	GO:0016462	pyrophosphatase activity	-3.84813	-1.81812	35/737	24,394,495,1080,1665,3798,4998,6597,8886,9044,9363,9400,9416,9716,9785,9928,10079,10973,22808,27032,27348,54617,55684,57194,58480,81930,83479,83990,85004,116442,116988,148252,165545,221079,246269	ABCA4,ARHGAP5,ATP4A,CFTR,DHX15,KIF5A,ORC1,SMARCA4,DDX18,BTAF1,RAB33A,RECQL5,DDX23,AQR,DHX38,KIF14,ATP9A,ASCC3,MRAS,ATP2C1,TOR1B,INO80,RABL6,ATP10A,RHOU,KIF18A,DDX59,BRIP1,RERG,RAB39B,AGAP3,DIRAS1,DQX1,ARL5B,AFG1L
13_Member	GO Molecular Functions	GO:0016817	hydrolase activity, acting on acid anhydrides	-3.8369	-1.81812	35/738	24,394,495,1080,1665,3798,4998,6597,8886,9044,9363,9400,9416,9716,9785,9928,10079,10973,22808,27032,27348,54617,55684,57194,58480,81930,83479,83990,85004,116442,116988,148252,165545,221079,246269	ABCA4,ARHGAP5,ATP4A,CFTR,DHX15,KIF5A,ORC1,SMARCA4,DDX18,BTAF1,RAB33A,RECQL5,DDX23,AQR,DHX38,KIF14,ATP9A,ASCC3,MRAS,ATP2C1,TOR1B,INO80,RABL6,ATP10A,RHOU,KIF18A,DDX59,BRIP1,RERG,RAB39B,AGAP3,DIRAS1,DQX1,ARL5B,AFG1L
13_Member	GO Molecular Functions	GO:0016818	hydrolase activity, acting on acid anhydrides, in phosphorus-containing anhydrides	-3.8369	-1.81812	35/738	24,394,495,1080,1665,3798,4998,6597,8886,9044,9363,9400,9416,9716,9785,9928,10079,10973,22808,27032,27348,54617,55684,57194,58480,81930,83479,83990,85004,116442,116988,148252,165545,221079,246269	ABCA4,ARHGAP5,ATP4A,CFTR,DHX15,KIF5A,ORC1,SMARCA4,DDX18,BTAF1,RAB33A,RECQL5,DDX23,AQR,DHX38,KIF14,ATP9A,ASCC3,MRAS,ATP2C1,TOR1B,INO80,RABL6,ATP10A,RHOU,KIF18A,DDX59,BRIP1,RERG,RAB39B,AGAP3,DIRAS1,DQX1,ARL5B,AFG1L
13_Member	GO Molecular Functions	GO:0140640	catalytic activity, acting on a nucleic acid	-3.16913	-1.40455	28/592	1665,1787,1791,2081,3735,6597,8565,8634,8846,8886,9044,9400,9416,9716,9785,10785,10973,11128,23019,23357,54617,54802,55247,83479,83990,92935,165545,257218	DHX15,TRDMT1,DNTT,ERN1,KARS1,SMARCA4,YARS1,RTCA,ALKBH1,DDX18,BTAF1,RECQL5,DDX23,AQR,DHX38,WDR4,ASCC3,POLR3A,CNOT1,ANGEL1,INO80,TRIT1,NEIL3,DDX59,BRIP1,MARS2,DQX1,SHPRH
13_Member	GO Molecular Functions	GO:0003724	RNA helicase activity	-2.57824	-1.02826	7/77	1665,8886,9416,9716,9785,83479,83990	DHX15,DDX18,DDX23,AQR,DHX38,DDX59,BRIP1
13_Member	GO Molecular Functions	GO:0140098	catalytic activity, acting on RNA	-2.54319	-1.0029	19/384	1665,1787,2081,3735,8565,8634,8846,8886,9416,9716,9785,10785,11128,23019,23357,54802,83479,83990,92935	DHX15,TRDMT1,ERN1,KARS1,YARS1,RTCA,ALKBH1,DDX18,DDX23,AQR,DHX38,WDR4,POLR3A,CNOT1,ANGEL1,TRIT1,DDX59,BRIP1,MARS2
13_Member	GO Molecular Functions	GO:0008186	ATP-dependent activity, acting on RNA	-2.51507	-0.981399	7/79	1665,8886,9416,9716,9785,83479,83990	DHX15,DDX18,DDX23,AQR,DHX38,DDX59,BRIP1
14_Summary	KEGG Pathway	hsa05022	Pathways of neurodegeneration - multiple diseases	-5.63689	-2.82123	30/476	627,774,775,1499,2081,2893,2904,2915,2932,3064,3569,3798,4040,4720,5332,5532,5609,5688,6262,6263,7479,10133,11273,11315,23236,27429,55081,57679,84134,116442,773,2788,10000,220074,1147,3416,10313,29985,6874,8218,1535	BDNF,CACNA1B,CACNA1C,CTNNB1,ERN1,GRIA4,GRIN2B,GRM5,GSK3B,HTT,IL6,KIF5A,LRP6,NDUFS2,PLCB4,PPP3CB,MAP2K7,PSMA7,RYR2,RYR3,WNT8B,OPTN,ATXN2L,PARK7,PLCB1,HTRA2,IFT57,ALS2,TOMM40L,RAB39B,CACNA1A,GNG7,AKT3,LRTOMT,CHUK,IDE,RTN3,SLC39A3,TAF4,CLTCL1,CYBA
14_Member	KEGG Pathway	hsa05022	Pathways of neurodegeneration - multiple diseases	-5.63689	-2.82123	30/476	627,774,775,1499,2081,2893,2904,2915,2932,3064,3569,3798,4040,4720,5332,5532,5609,5688,6262,6263,7479,10133,11273,11315,23236,27429,55081,57679,84134,116442	BDNF,CACNA1B,CACNA1C,CTNNB1,ERN1,GRIA4,GRIN2B,GRM5,GSK3B,HTT,IL6,KIF5A,LRP6,NDUFS2,PLCB4,PPP3CB,MAP2K7,PSMA7,RYR2,RYR3,WNT8B,OPTN,ATXN2L,PARK7,PLCB1,HTRA2,IFT57,ALS2,TOMM40L,RAB39B
14_Member	KEGG Pathway	hsa04728	Dopaminergic synapse	-4.68942	-2.31261	13/132	773,774,775,2788,2893,2904,2932,3798,5332,5532,10000,23236,220074	CACNA1A,CACNA1B,CACNA1C,GNG7,GRIA4,GRIN2B,GSK3B,KIF5A,PLCB4,PPP3CB,AKT3,PLCB1,LRTOMT
14_Member	KEGG Pathway	hsa05010	Alzheimer disease	-3.70212	-1.74727	22/384	775,1147,1499,2081,2904,2915,2932,3416,3569,3798,4040,4720,5332,5532,5609,5688,6263,7479,10000,10313,23236,29985	CACNA1C,CHUK,CTNNB1,ERN1,GRIN2B,GRM5,GSK3B,IDE,IL6,KIF5A,LRP6,NDUFS2,PLCB4,PPP3CB,MAP2K7,PSMA7,RYR3,WNT8B,AKT3,RTN3,PLCB1,SLC39A3
14_Member	KEGG Pathway	hsa05016	Huntington disease	-2.45572	-0.942552	16/306	627,774,2081,2893,2904,2915,3064,3798,4720,5332,5609,5688,6874,8218,23236,55081	BDNF,CACNA1B,ERN1,GRIA4,GRIN2B,GRM5,HTT,KIF5A,NDUFS2,PLCB4,MAP2K7,PSMA7,TAF4,CLTCL1,PLCB1,IFT57
14_Member	KEGG Pathway	hsa05020	Prion disease	-1.4531	-0.293303	12/273	774,775,1535,2904,2932,3569,3798,4720,5532,5688,6262,6263	CACNA1B,CACNA1C,CYBA,GRIN2B,GSK3B,IL6,KIF5A,NDUFS2,PPP3CB,PSMA7,RYR2,RYR3
15_Summary	GO Cellular Components	GO:0015629	actin cytoskeleton	-5.62096	-2.82123	31/502	88,114,1535,2011,2620,4026,5244,5962,6242,6877,7414,8573,8936,11034,11275,23242,23499,26037,29767,50807,54934,55607,55761,56928,57644,58480,58538,84952,85477,91807,171024,3208,3778,7145,7852,9172,22846,54221,54617,57626,80206,81930,91010,1471,4193,4926,7093,7756,7837,11261,51019,57701,79187,79875,83872,84695,287,775,6262,7827,8913,22808,27032,54874	ACTN2,ADCY8,CYBA,MARK2,GAS2,LPP,ABCB4,RDX,RTKN,TAF5,VCL,CASK,WASF1,DSTN,KLHL2,COBL,MACF1,SIPA1L1,TMOD2,ASAP1,KANSL2,PPP1R9A,TTC17,SPPL2B,MYH7B,RHOU,MPP4,CGNL1,SCIN,MYLK3,SYNPO2,HPCA,KCNMA1,TNS1,CXCR4,MYOM2,VASH1,SNTG2,INO80,KLHL1,FHOD3,KIF18A,FMNL3,CST3,MDM2,NUMA1,TLL2,ZNF207,PXDN,CHP1,WASHC3,NCKAP5L,FSD1,THSD4,HMCN1,LOXL3,ANK2,CACNA1C,RYR2,NPHS2,CACNA1G,MRAS,ATP2C1,FNBP1L
15_Member	GO Cellular Components	GO:0015629	actin cytoskeleton	-5.62096	-2.82123	31/502	88,114,1535,2011,2620,4026,5244,5962,6242,6877,7414,8573,8936,11034,11275,23242,23499,26037,29767,50807,54934,55607,55761,56928,57644,58480,58538,84952,85477,91807,171024	ACTN2,ADCY8,CYBA,MARK2,GAS2,LPP,ABCB4,RDX,RTKN,TAF5,VCL,CASK,WASF1,DSTN,KLHL2,COBL,MACF1,SIPA1L1,TMOD2,ASAP1,KANSL2,PPP1R9A,TTC17,SPPL2B,MYH7B,RHOU,MPP4,CGNL1,SCIN,MYLK3,SYNPO2
15_Member	GO Molecular Functions	GO:0003779	actin binding	-4.94437	-2.42736	27/439	88,114,2620,3208,3778,5962,7145,7414,7852,8936,9172,11034,11275,22846,23242,23499,29767,54221,54617,55607,57626,57644,80206,81930,85477,91010,171024	ACTN2,ADCY8,GAS2,HPCA,KCNMA1,RDX,TNS1,VCL,CXCR4,WASF1,MYOM2,DSTN,KLHL2,VASH1,COBL,MACF1,TMOD2,SNTG2,INO80,PPP1R9A,KLHL1,MYH7B,FHOD3,KIF18A,SCIN,FMNL3,SYNPO2
15_Member	GO Biological Processes	GO:0097435	supramolecular fiber organization	-3.12035	-1.37648	27/567	88,1471,2620,4193,4926,7093,7756,7837,8936,9172,11034,11261,23242,29767,51019,55607,55761,57701,79187,79875,80206,81930,83872,84695,84952,85477,91807	ACTN2,CST3,GAS2,MDM2,NUMA1,TLL2,ZNF207,PXDN,WASF1,MYOM2,DSTN,CHP1,COBL,TMOD2,WASHC3,PPP1R9A,TTC17,NCKAP5L,FSD1,THSD4,FHOD3,KIF18A,HMCN1,LOXL3,CGNL1,SCIN,MYLK3
15_Member	GO Biological Processes	GO:0030029	actin filament-based process	-3.01557	-1.3094	28/606	88,287,775,2620,6242,6262,7827,8913,8936,9172,11034,22808,23242,26037,27032,29767,51019,54874,55607,55761,57626,58480,80206,83872,84952,85477,91010,91807	ACTN2,ANK2,CACNA1C,GAS2,RTKN,RYR2,NPHS2,CACNA1G,WASF1,MYOM2,DSTN,MRAS,COBL,SIPA1L1,ATP2C1,TMOD2,WASHC3,FNBP1L,PPP1R9A,TTC17,KLHL1,RHOU,FHOD3,HMCN1,CGNL1,SCIN,FMNL3,MYLK3
15_Member	GO Biological Processes	GO:0030036	actin cytoskeleton organization	-2.12126	-0.730516	23/544	88,2620,6242,7827,8936,9172,11034,22808,23242,26037,27032,29767,51019,55607,55761,57626,58480,80206,83872,84952,85477,91010,91807	ACTN2,GAS2,RTKN,NPHS2,WASF1,MYOM2,DSTN,MRAS,COBL,SIPA1L1,ATP2C1,TMOD2,WASHC3,PPP1R9A,TTC17,KLHL1,RHOU,FHOD3,HMCN1,CGNL1,SCIN,FMNL3,MYLK3
15_Member	GO Biological Processes	GO:0007015	actin filament organization	-1.4842	-0.315498	12/270	2620,8936,11034,23242,29767,51019,55607,55761,80206,83872,84952,85477	GAS2,WASF1,DSTN,COBL,TMOD2,WASHC3,PPP1R9A,TTC17,FHOD3,HMCN1,CGNL1,SCIN
15_Member	GO Molecular Functions	GO:0051015	actin filament binding	-1.37989	-0.241342	10/219	88,2620,9172,11034,23499,55607,57644,80206,85477,91010	ACTN2,GAS2,MYOM2,DSTN,MACF1,PPP1R9A,MYH7B,FHOD3,SCIN,FMNL3
16_Summary	GO Biological Processes	GO:0090066	regulation of anatomical structure size	-5.49791	-2.71158	31/509	88,112,154,394,627,1185,1373,2932,3778,4879,4897,5962,6259,6792,6916,8195,9723,9798,10000,10178,10911,11034,11194,23499,29767,51571,57609,57679,80206,85477,143872,466,960,1948,2011,2904,3064,5337,5361,7043,8428,8499,8724,9742,22854,23242,26037,26228,54874,79625,128344,257194	ACTN2,ADCY6,ADRB2,ARHGAP5,BDNF,CLCN6,CPS1,GSK3B,KCNMA1,NPPB,NRCAM,RDX,RYK,CDKL5,TBXAS1,MKKS,SEMA3E,IST1,AKT3,TENM1,UTS2,DSTN,ABCB8,MACF1,TMOD2,CYRIB,DIP2B,ALS2,FHOD3,SCIN,ARHGAP42,ATF1,CD44,EFNB2,MARK2,GRIN2B,HTT,PLD1,PLXNA1,TGFB3,STK24,PPFIA2,SNX3,IFT140,NTNG1,COBL,SIPA1L1,STAP1,FNBP1L,NDNF,PIFO,NEGR1
16_Member	GO Biological Processes	GO:0090066	regulation of anatomical structure size	-5.49791	-2.71158	31/509	88,112,154,394,627,1185,1373,2932,3778,4879,4897,5962,6259,6792,6916,8195,9723,9798,10000,10178,10911,11034,11194,23499,29767,51571,57609,57679,80206,85477,143872	ACTN2,ADCY6,ADRB2,ARHGAP5,BDNF,CLCN6,CPS1,GSK3B,KCNMA1,NPPB,NRCAM,RDX,RYK,CDKL5,TBXAS1,MKKS,SEMA3E,IST1,AKT3,TENM1,UTS2,DSTN,ABCB8,MACF1,TMOD2,CYRIB,DIP2B,ALS2,FHOD3,SCIN,ARHGAP42
16_Member	GO Biological Processes	GO:0032535	regulation of cellular component size	-4.89561	-2.41408	24/367	88,394,627,1185,2932,3778,4897,5962,6259,6792,8195,9723,9798,10000,10178,11034,11194,23499,29767,51571,57609,57679,80206,85477	ACTN2,ARHGAP5,BDNF,CLCN6,GSK3B,KCNMA1,NRCAM,RDX,RYK,CDKL5,MKKS,SEMA3E,IST1,AKT3,TENM1,DSTN,ABCB8,MACF1,TMOD2,CYRIB,DIP2B,ALS2,FHOD3,SCIN
16_Member	GO Biological Processes	GO:0008361	regulation of cell size	-4.3642	-2.11471	15/183	394,627,1185,2932,3778,4897,5962,6259,6792,9723,9798,10000,11194,23499,57609	ARHGAP5,BDNF,CLCN6,GSK3B,KCNMA1,NRCAM,RDX,RYK,CDKL5,SEMA3E,IST1,AKT3,ABCB8,MACF1,DIP2B
16_Member	GO Biological Processes	GO:0031344	regulation of cell projection organization	-4.0865	-1.95727	33/659	112,466,627,960,1948,2011,2904,2932,3064,4897,5337,5361,5962,6259,6792,7043,8428,8499,8724,9723,9742,9798,10178,22854,23242,23499,26037,26228,54874,57609,79625,128344,257194	ADCY6,ATF1,BDNF,CD44,EFNB2,MARK2,GRIN2B,GSK3B,HTT,NRCAM,PLD1,PLXNA1,RDX,RYK,CDKL5,TGFB3,STK24,PPFIA2,SNX3,SEMA3E,IFT140,IST1,TENM1,NTNG1,COBL,MACF1,SIPA1L1,STAP1,FNBP1L,DIP2B,NDNF,PIFO,NEGR1
16_Member	GO Biological Processes	GO:0120035	regulation of plasma membrane bounded cell projection organization	-3.94401	-1.87051	32/642	112,466,627,960,1948,2011,2904,2932,3064,4897,5337,5361,5962,6259,6792,7043,8428,8499,8724,9723,9742,9798,10178,22854,23242,23499,26037,26228,54874,57609,79625,257194	ADCY6,ATF1,BDNF,CD44,EFNB2,MARK2,GRIN2B,GSK3B,HTT,NRCAM,PLD1,PLXNA1,RDX,RYK,CDKL5,TGFB3,STK24,PPFIA2,SNX3,SEMA3E,IFT140,IST1,TENM1,NTNG1,COBL,MACF1,SIPA1L1,STAP1,FNBP1L,DIP2B,NDNF,NEGR1
16_Member	GO Biological Processes	GO:0061387	regulation of extent of cell growth	-2.8957	-1.23272	9/108	627,2932,4897,6259,6792,9723,9798,23499,57609	BDNF,GSK3B,NRCAM,RYK,CDKL5,SEMA3E,IST1,MACF1,DIP2B
16_Member	GO Biological Processes	GO:0010975	regulation of neuron projection development	-2.8384	-1.19862	22/446	112,466,627,1948,2011,2932,4897,5361,6259,6792,8428,8499,8724,9723,9798,22854,23242,23499,26037,57609,79625,257194	ADCY6,ATF1,BDNF,EFNB2,MARK2,GSK3B,NRCAM,PLXNA1,RYK,CDKL5,STK24,PPFIA2,SNX3,SEMA3E,IST1,NTNG1,COBL,MACF1,SIPA1L1,DIP2B,NDNF,NEGR1
16_Member	GO Biological Processes	GO:0050770	regulation of axonogenesis	-2.8156	-1.18479	11/156	627,2011,2932,5361,6259,6792,9723,9798,23499,26037,57609	BDNF,MARK2,GSK3B,PLXNA1,RYK,CDKL5,SEMA3E,IST1,MACF1,SIPA1L1,DIP2B
16_Member	GO Biological Processes	GO:0031346	positive regulation of cell projection organization	-2.23126	-0.795281	17/352	466,627,2011,2932,3064,5361,6792,7043,8428,8724,9798,10178,23242,23499,54874,79625,257194	ATF1,BDNF,MARK2,GSK3B,HTT,PLXNA1,CDKL5,TGFB3,STK24,SNX3,IST1,TENM1,COBL,MACF1,FNBP1L,NDNF,NEGR1
16_Member	GO Biological Processes	GO:0030516	regulation of axon extension	-2.12607	-0.734027	7/93	2932,4897,6259,6792,9723,23499,57609	GSK3B,NRCAM,RYK,CDKL5,SEMA3E,MACF1,DIP2B
16_Member	GO Biological Processes	GO:0010976	positive regulation of neuron projection development	-1.42114	-0.272085	8/157	466,627,2011,8428,8724,23242,79625,257194	ATF1,BDNF,MARK2,STK24,SNX3,COBL,NDNF,NEGR1
17_Summary	GO Biological Processes	GO:0019932	second-messenger-mediated signaling	-5.46822	-2.70476	19/228	107,287,466,775,2904,2915,2977,3208,4773,4879,5150,5152,5532,5598,6262,7852,9472,55607,79625	ADCY1,ANK2,ATF1,CACNA1C,GRIN2B,GRM5,GUCY1A2,HPCA,NFATC2,NPPB,PDE7A,PDE9A,PPP3CB,MAPK7,RYR2,CXCR4,AKAP6,PPP1R9A,NDNF
17_Member	GO Biological Processes	GO:0019932	second-messenger-mediated signaling	-5.46822	-2.70476	19/228	107,287,466,775,2904,2915,2977,3208,4773,4879,5150,5152,5532,5598,6262,7852,9472,55607,79625	ADCY1,ANK2,ATF1,CACNA1C,GRIN2B,GRM5,GUCY1A2,HPCA,NFATC2,NPPB,PDE7A,PDE9A,PPP3CB,MAPK7,RYR2,CXCR4,AKAP6,PPP1R9A,NDNF
17_Member	GO Biological Processes	GO:0019935	cyclic-nucleotide-mediated signaling	-4.35197	-2.11471	8/54	107,466,2977,4879,5150,5152,5598,9472	ADCY1,ATF1,GUCY1A2,NPPB,PDE7A,PDE9A,MAPK7,AKAP6
17_Member	GO Biological Processes	GO:0019933	cAMP-mediated signaling	-3.21915	-1.43865	5/29	107,466,5150,5598,9472	ADCY1,ATF1,PDE7A,MAPK7,AKAP6
17_Member	GO Biological Processes	GO:0019722	calcium-mediated signaling	-2.83798	-1.19862	11/155	287,775,2904,2915,3208,4773,5532,5598,6262,7852,55607	ANK2,CACNA1C,GRIN2B,GRM5,HPCA,NFATC2,PPP3CB,MAPK7,RYR2,CXCR4,PPP1R9A
18_Summary	GO Biological Processes	GO:0034330	cell junction organization	-5.40317	-2.67189	30/489	88,287,627,784,1006,1007,1009,1499,1501,1948,2562,2915,4897,5796,6259,7043,7414,8499,8936,9231,9723,10196,22854,23284,26059,57679,116442,145581,221935,375323	ACTN2,ANK2,BDNF,CACNB3,CDH8,CDH9,CDH11,CTNNB1,CTNND2,EFNB2,GABRB3,GRM5,NRCAM,PTPRK,RYK,TGFB3,VCL,PPFIA2,WASF1,DLG5,SEMA3E,PRMT3,NTNG1,ADGRL3,ERC2,ALS2,RAB39B,LRFN5,SDK1,LHFPL4
18_Member	GO Biological Processes	GO:0034330	cell junction organization	-5.40317	-2.67189	30/489	88,287,627,784,1006,1007,1009,1499,1501,1948,2562,2915,4897,5796,6259,7043,7414,8499,8936,9231,9723,10196,22854,23284,26059,57679,116442,145581,221935,375323	ACTN2,ANK2,BDNF,CACNB3,CDH8,CDH9,CDH11,CTNNB1,CTNND2,EFNB2,GABRB3,GRM5,NRCAM,PTPRK,RYK,TGFB3,VCL,PPFIA2,WASF1,DLG5,SEMA3E,PRMT3,NTNG1,ADGRL3,ERC2,ALS2,RAB39B,LRFN5,SDK1,LHFPL4
18_Member	GO Biological Processes	GO:0050808	synapse organization	-4.90588	-2.41408	21/295	627,784,1499,1501,1948,2562,2915,4897,6259,8499,8936,9723,10196,22854,23284,26059,57679,116442,145581,221935,375323	BDNF,CACNB3,CTNNB1,CTNND2,EFNB2,GABRB3,GRM5,NRCAM,RYK,PPFIA2,WASF1,SEMA3E,PRMT3,NTNG1,ADGRL3,ERC2,ALS2,RAB39B,LRFN5,SDK1,LHFPL4
18_Member	GO Biological Processes	GO:0007416	synapse assembly	-1.85217	-0.556933	7/105	627,1948,2562,4897,6259,23284,221935	BDNF,EFNB2,GABRB3,NRCAM,RYK,ADGRL3,SDK1
19_Summary	GO Biological Processes	GO:0032989	cellular component morphogenesis	-5.38005	-2.65899	34/594	88,107,287,627,1009,1499,1501,1948,2263,3798,4756,4897,5361,5532,6259,7414,8936,9172,9355,9637,9723,9798,10196,22854,23032,23242,23768,29767,55107,57679,80206,80224,81892,91807,2011,2917,2932,3569,4548,8846,55236,55607,57626,257194,1006,1007,9341,9928,11149,23256,29985,161882,169044,321,2620,3479,3484,3836,10404,55512,129685,4773,7852,57144,284,3053,5337,5355,5724	ACTN2,ADCY1,ANK2,BDNF,CDH11,CTNNB1,CTNND2,EFNB2,FGFR2,KIF5A,NEO1,NRCAM,PLXNA1,PPP3CB,RYK,VCL,WASF1,MYOM2,LHX2,FEZ2,SEMA3E,IST1,PRMT3,NTNG1,USP33,COBL,FLRT2,TMOD2,ANO1,ALS2,FHOD3,NUBPL,SLIRP,MYLK3,MARK2,GRM7,GSK3B,IL6,MTR,ALKBH1,UBA6,PPP1R9A,KLHL1,NEGR1,CDH8,CDH9,VAMP3,KIF14,BVES,SCFD1,SLC39A3,ZFPM1,COL22A1,APBA2,GAS2,IGF1,IGFBP1,KPNA1,CPQ,SMPD3,TAF8,NFATC2,CXCR4,PAK5,ANGPT1,SERPIND1,PLD1,PLP2,PTA…
19_Member	GO Biological Processes	GO:0032989	cellular component morphogenesis	-5.38005	-2.65899	34/594	88,107,287,627,1009,1499,1501,1948,2263,3798,4756,4897,5361,5532,6259,7414,8936,9172,9355,9637,9723,9798,10196,22854,23032,23242,23768,29767,55107,57679,80206,80224,81892,91807	ACTN2,ADCY1,ANK2,BDNF,CDH11,CTNNB1,CTNND2,EFNB2,FGFR2,KIF5A,NEO1,NRCAM,PLXNA1,PPP3CB,RYK,VCL,WASF1,MYOM2,LHX2,FEZ2,SEMA3E,IST1,PRMT3,NTNG1,USP33,COBL,FLRT2,TMOD2,ANO1,ALS2,FHOD3,NUBPL,SLIRP,MYLK3
19_Member	GO Biological Processes	GO:0031175	neuron projection development	-4.79335	-2.37274	35/661	107,627,1009,1499,1501,1948,2011,2263,2917,2932,3569,3798,4548,4756,4897,5361,5532,6259,7414,8846,8936,9355,9637,9723,9798,10196,22854,23032,23242,23768,55236,55607,57626,57679,257194	ADCY1,BDNF,CDH11,CTNNB1,CTNND2,EFNB2,MARK2,FGFR2,GRM7,GSK3B,IL6,KIF5A,MTR,NEO1,NRCAM,PLXNA1,PPP3CB,RYK,VCL,ALKBH1,WASF1,LHX2,FEZ2,SEMA3E,IST1,PRMT3,NTNG1,USP33,COBL,FLRT2,UBA6,PPP1R9A,KLHL1,ALS2,NEGR1
19_Member	GO Biological Processes	GO:0032990	cell part morphogenesis	-4.40214	-2.13751	28/498	107,627,1009,1499,1501,1948,2263,3798,4756,4897,5361,5532,6259,7414,8936,9355,9637,9723,9798,10196,22854,23032,23242,23768,55107,57679,80224,81892	ADCY1,BDNF,CDH11,CTNNB1,CTNND2,EFNB2,FGFR2,KIF5A,NEO1,NRCAM,PLXNA1,PPP3CB,RYK,VCL,WASF1,LHX2,FEZ2,SEMA3E,IST1,PRMT3,NTNG1,USP33,COBL,FLRT2,ANO1,ALS2,NUBPL,SLIRP
19_Member	GO Biological Processes	GO:0000902	cell morphogenesis	-4.3597	-2.11471	35/694	107,627,1006,1007,1009,1499,1501,1948,2263,3798,4756,4897,5361,5532,6259,7414,8936,9341,9355,9637,9723,9798,9928,10196,11149,22854,23032,23242,23256,23768,29985,55107,57679,161882,169044	ADCY1,BDNF,CDH8,CDH9,CDH11,CTNNB1,CTNND2,EFNB2,FGFR2,KIF5A,NEO1,NRCAM,PLXNA1,PPP3CB,RYK,VCL,WASF1,VAMP3,LHX2,FEZ2,SEMA3E,IST1,KIF14,PRMT3,BVES,NTNG1,USP33,COBL,SCFD1,FLRT2,SLC39A3,ANO1,ALS2,ZFPM1,COL22A1
19_Member	GO Biological Processes	GO:0061564	axon development	-4.34531	-2.11394	24/397	107,627,1009,1948,2011,2263,2917,3798,4548,4756,4897,5361,5532,6259,7414,9355,9637,9723,9798,22854,23032,23242,23768,57679	ADCY1,BDNF,CDH11,EFNB2,MARK2,FGFR2,GRM7,KIF5A,MTR,NEO1,NRCAM,PLXNA1,PPP3CB,RYK,VCL,LHX2,FEZ2,SEMA3E,IST1,NTNG1,USP33,COBL,FLRT2,ALS2
19_Member	GO Biological Processes	GO:0000904	cell morphogenesis involved in differentiation	-4.12626	-1.97855	29/544	107,627,1009,1499,1501,1948,2263,3798,4756,4897,5361,5532,6259,7414,9341,9355,9637,9723,9798,9928,10196,11149,22854,23032,23242,23768,57679,161882,169044	ADCY1,BDNF,CDH11,CTNNB1,CTNND2,EFNB2,FGFR2,KIF5A,NEO1,NRCAM,PLXNA1,PPP3CB,RYK,VCL,VAMP3,LHX2,FEZ2,SEMA3E,IST1,KIF14,PRMT3,BVES,NTNG1,USP33,COBL,FLRT2,ALS2,ZFPM1,COL22A1
19_Member	GO Biological Processes	GO:0048858	cell projection morphogenesis	-3.88548	-1.84128	26/479	107,627,1009,1499,1501,1948,2263,3798,4756,4897,5361,5532,6259,7414,8936,9355,9637,9723,9798,10196,22854,23032,23242,23768,55107,57679	ADCY1,BDNF,CDH11,CTNNB1,CTNND2,EFNB2,FGFR2,KIF5A,NEO1,NRCAM,PLXNA1,PPP3CB,RYK,VCL,WASF1,LHX2,FEZ2,SEMA3E,IST1,PRMT3,NTNG1,USP33,COBL,FLRT2,ANO1,ALS2
19_Member	GO Biological Processes	GO:0007409	axonogenesis	-3.71562	-1.75729	21/357	107,627,1009,1948,2263,3798,4756,4897,5361,5532,6259,7414,9355,9637,9723,9798,22854,23032,23242,23768,57679	ADCY1,BDNF,CDH11,EFNB2,FGFR2,KIF5A,NEO1,NRCAM,PLXNA1,PPP3CB,RYK,VCL,LHX2,FEZ2,SEMA3E,IST1,NTNG1,USP33,COBL,FLRT2,ALS2
19_Member	GO Biological Processes	GO:0048812	neuron projection morphogenesis	-3.63972	-1.70183	25/469	107,627,1009,1499,1501,1948,2263,3798,4756,4897,5361,5532,6259,7414,8936,9355,9637,9723,9798,10196,22854,23032,23242,23768,57679	ADCY1,BDNF,CDH11,CTNNB1,CTNND2,EFNB2,FGFR2,KIF5A,NEO1,NRCAM,PLXNA1,PPP3CB,RYK,VCL,WASF1,LHX2,FEZ2,SEMA3E,IST1,PRMT3,NTNG1,USP33,COBL,FLRT2,ALS2
19_Member	GO Biological Processes	GO:0048588	developmental cell growth	-3.62153	-1.69255	10/105	627,1499,5361,5532,6259,7414,8936,9355,9798,23242	BDNF,CTNNB1,PLXNA1,PPP3CB,RYK,VCL,WASF1,LHX2,IST1,COBL
19_Member	GO Biological Processes	GO:0120039	plasma membrane bounded cell projection morphogenesis	-3.57052	-1.66624	25/474	107,627,1009,1499,1501,1948,2263,3798,4756,4897,5361,5532,6259,7414,8936,9355,9637,9723,9798,10196,22854,23032,23242,23768,57679	ADCY1,BDNF,CDH11,CTNNB1,CTNND2,EFNB2,FGFR2,KIF5A,NEO1,NRCAM,PLXNA1,PPP3CB,RYK,VCL,WASF1,LHX2,FEZ2,SEMA3E,IST1,PRMT3,NTNG1,USP33,COBL,FLRT2,ALS2
19_Member	GO Biological Processes	GO:0060560	developmental growth involved in morphogenesis	-3.56221	-1.66252	11/127	627,1499,2263,5361,5532,6259,7414,8936,9355,9798,23242	BDNF,CTNNB1,FGFR2,PLXNA1,PPP3CB,RYK,VCL,WASF1,LHX2,IST1,COBL
19_Member	GO Biological Processes	GO:0016049	cell growth	-3.55463	-1.65923	10/107	627,1499,5361,5532,6259,7414,8936,9355,9798,23242	BDNF,CTNNB1,PLXNA1,PPP3CB,RYK,VCL,WASF1,LHX2,IST1,COBL
19_Member	GO Biological Processes	GO:0048667	cell morphogenesis involved in neuron differentiation	-3.44526	-1.58488	23/428	107,627,1009,1501,1948,2263,3798,4756,4897,5361,5532,6259,7414,9355,9637,9723,9798,10196,22854,23032,23242,23768,57679	ADCY1,BDNF,CDH11,CTNND2,EFNB2,FGFR2,KIF5A,NEO1,NRCAM,PLXNA1,PPP3CB,RYK,VCL,LHX2,FEZ2,SEMA3E,IST1,PRMT3,NTNG1,USP33,COBL,FLRT2,ALS2
19_Member	GO Biological Processes	GO:1990138	neuron projection extension	-2.64362	-1.06651	7/75	1499,5361,5532,6259,7414,8936,9355	CTNNB1,PLXNA1,PPP3CB,RYK,VCL,WASF1,LHX2
19_Member	GO Biological Processes	GO:0040007	growth	-2.61322	-1.04757	20/407	321,627,1499,2263,2620,3479,3484,3836,5361,5532,6259,7414,8846,8936,9355,9798,10404,23242,55512,129685	APBA2,BDNF,CTNNB1,FGFR2,GAS2,IGF1,IGFBP1,KPNA1,PLXNA1,PPP3CB,RYK,VCL,ALKBH1,WASF1,LHX2,IST1,CPQ,COBL,SMPD3,TAF8
19_Member	GO Biological Processes	GO:0048589	developmental growth	-2.61322	-1.04757	20/407	321,627,1499,2263,2620,3479,3484,3836,5361,5532,6259,7414,8846,8936,9355,9798,10404,23242,55512,129685	APBA2,BDNF,CTNNB1,FGFR2,GAS2,IGF1,IGFBP1,KPNA1,PLXNA1,PPP3CB,RYK,VCL,ALKBH1,WASF1,LHX2,IST1,CPQ,COBL,SMPD3,TAF8
19_Member	KEGG Pathway	hsa04360	Axon guidance	-2.29938	-0.838612	11/182	1948,2932,4756,4773,5361,5532,6259,7852,9723,22854,57144	EFNB2,GSK3B,NEO1,NFATC2,PLXNA1,PPP3CB,RYK,CXCR4,SEMA3E,NTNG1,PAK5
19_Member	GO Biological Processes	GO:0007411	axon guidance	-1.99564	-0.65099	12/228	627,1948,3798,4756,4897,5361,6259,9355,9637,9723,23032,23768	BDNF,EFNB2,KIF5A,NEO1,NRCAM,PLXNA1,RYK,LHX2,FEZ2,SEMA3E,USP33,FLRT2
19_Member	GO Biological Processes	GO:0097485	neuron projection guidance	-1.9816	-0.646601	12/229	627,1948,3798,4756,4897,5361,6259,9355,9637,9723,23032,23768	BDNF,EFNB2,KIF5A,NEO1,NRCAM,PLXNA1,RYK,LHX2,FEZ2,SEMA3E,USP33,FLRT2
19_Member	GO Biological Processes	GO:0040011	locomotion	-1.69969	-0.453545	21/530	284,627,1948,3053,3569,3798,4756,4897,5337,5355,5361,5532,5724,6259,7852,8846,9355,9637,9723,23032,23768	ANGPT1,BDNF,EFNB2,SERPIND1,IL6,KIF5A,NEO1,NRCAM,PLD1,PLP2,PLXNA1,PPP3CB,PTAFR,RYK,CXCR4,ALKBH1,LHX2,FEZ2,SEMA3E,USP33,FLRT2
19_Member	GO Biological Processes	GO:0006935	chemotaxis	-1.60166	-0.392637	20/510	284,627,1948,3053,3569,3798,4756,4897,5337,5355,5361,5724,6259,7852,8846,9355,9637,9723,23032,23768	ANGPT1,BDNF,EFNB2,SERPIND1,IL6,KIF5A,NEO1,NRCAM,PLD1,PLP2,PLXNA1,PTAFR,RYK,CXCR4,ALKBH1,LHX2,FEZ2,SEMA3E,USP33,FLRT2
19_Member	GO Biological Processes	GO:0042330	taxis	-1.58612	-0.38084	20/512	284,627,1948,3053,3569,3798,4756,4897,5337,5355,5361,5724,6259,7852,8846,9355,9637,9723,23032,23768	ANGPT1,BDNF,EFNB2,SERPIND1,IL6,KIF5A,NEO1,NRCAM,PLD1,PLP2,PLXNA1,PTAFR,RYK,CXCR4,ALKBH1,LHX2,FEZ2,SEMA3E,USP33,FLRT2
19_Member	GO Biological Processes	GO:0048675	axon extension	-1.54219	-0.353494	4/48	5532,6259,7414,9355	PPP3CB,RYK,VCL,LHX2
20_Summary	GO Biological Processes	GO:0043161	proteasome-mediated ubiquitin-dependent protein catabolic process	-5.34558	-2.6345	24/345	550,899,1047,1499,2932,4121,4193,5688,6400,6449,9928,10973,23194,23304,25906,27338,55298,55527,57542,64750,91147,116988,201595,223082,9781,23032,27005,27246,55236,115992,127544,149041,219333,2081,3646,8761,9939,23019,196513,389421,3416,89970,27429,171024,246269,865,7064,7325,54708,257218,2188,7260,11275,51506,55632,56995,57574,64844,84085,84259,84759,140459,348180,553115	AUP1,CCNF,CLGN,CTNNB1,GSK3B,MAN1A1,MDM2,PSMA7,SEL1L,SGTA,KIF14,ASCC3,FBXL7,UBR2,ANAPC15,UBE2S,RNF121,FEM1A,KLHL42,SMURF2,TMEM67,AGAP3,STT3B,ZNRF2,RNF144A,USP33,USP21,RNF115,UBA6,RNF166,RNF19B,RC3H1,USP12,ERN1,EIF3E,PABPC4,RBM8A,CNOT1,DCP1B,LIN28B,IDE,RSPRY1,HTRA2,SYNPO2,AFG1L,CBFB,THOP1,UBE2E2,MARCHF5,SHPRH,FANCF,EIPR1,KLHL2,UFC1,G2E3,TULP4,MARCHF4,MARCHF7,FBXO30,DCUN1D5,PCGF1,ASB6,CTU2,PEF1
20_Member	GO Biological Processes	GO:0043161	proteasome-mediated ubiquitin-dependent protein catabolic process	-5.34558	-2.6345	24/345	550,899,1047,1499,2932,4121,4193,5688,6400,6449,9928,10973,23194,23304,25906,27338,55298,55527,57542,64750,91147,116988,201595,223082	AUP1,CCNF,CLGN,CTNNB1,GSK3B,MAN1A1,MDM2,PSMA7,SEL1L,SGTA,KIF14,ASCC3,FBXL7,UBR2,ANAPC15,UBE2S,RNF121,FEM1A,KLHL42,SMURF2,TMEM67,AGAP3,STT3B,ZNRF2
20_Member	GO Biological Processes	GO:0006511	ubiquitin-dependent protein catabolic process	-5.32725	-2.62594	33/571	550,899,1047,1499,2932,4121,4193,5688,6400,6449,9781,9928,10973,23032,23194,23304,25906,27005,27246,27338,55236,55298,55527,57542,64750,91147,115992,116988,127544,149041,201595,219333,223082	AUP1,CCNF,CLGN,CTNNB1,GSK3B,MAN1A1,MDM2,PSMA7,SEL1L,SGTA,RNF144A,KIF14,ASCC3,USP33,FBXL7,UBR2,ANAPC15,USP21,RNF115,UBE2S,UBA6,RNF121,FEM1A,KLHL42,SMURF2,TMEM67,RNF166,AGAP3,RNF19B,RC3H1,STT3B,USP12,ZNRF2
20_Member	GO Biological Processes	GO:0019941	modification-dependent protein catabolic process	-5.17008	-2.56373	33/581	550,899,1047,1499,2932,4121,4193,5688,6400,6449,9781,9928,10973,23032,23194,23304,25906,27005,27246,27338,55236,55298,55527,57542,64750,91147,115992,116988,127544,149041,201595,219333,223082	AUP1,CCNF,CLGN,CTNNB1,GSK3B,MAN1A1,MDM2,PSMA7,SEL1L,SGTA,RNF144A,KIF14,ASCC3,USP33,FBXL7,UBR2,ANAPC15,USP21,RNF115,UBE2S,UBA6,RNF121,FEM1A,KLHL42,SMURF2,TMEM67,RNF166,AGAP3,RNF19B,RC3H1,STT3B,USP12,ZNRF2
20_Member	GO Biological Processes	GO:0044265	cellular macromolecule catabolic process	-5.0783	-2.5091	40/779	550,899,1047,1499,2081,2932,3646,4121,4193,5688,6400,6449,8761,9781,9928,9939,10973,23019,23032,23194,23304,25906,27005,27246,27338,55236,55298,55527,57542,64750,91147,115992,116988,127544,149041,196513,201595,219333,223082,389421	AUP1,CCNF,CLGN,CTNNB1,ERN1,GSK3B,EIF3E,MAN1A1,MDM2,PSMA7,SEL1L,SGTA,PABPC4,RNF144A,KIF14,RBM8A,ASCC3,CNOT1,USP33,FBXL7,UBR2,ANAPC15,USP21,RNF115,UBE2S,UBA6,RNF121,FEM1A,KLHL42,SMURF2,TMEM67,RNF166,AGAP3,RNF19B,RC3H1,DCP1B,STT3B,USP12,ZNRF2,LIN28B
20_Member	GO Biological Processes	GO:0051603	proteolysis involved in protein catabolic process	-5.06084	-2.4987	35/642	550,899,1047,1499,2932,3416,4121,4193,5688,6400,6449,9781,9928,10973,23032,23194,23304,25906,27005,27246,27338,55236,55298,55527,57542,64750,89970,91147,115992,116988,127544,149041,201595,219333,223082	AUP1,CCNF,CLGN,CTNNB1,GSK3B,IDE,MAN1A1,MDM2,PSMA7,SEL1L,SGTA,RNF144A,KIF14,ASCC3,USP33,FBXL7,UBR2,ANAPC15,USP21,RNF115,UBE2S,UBA6,RNF121,FEM1A,KLHL42,SMURF2,RSPRY1,TMEM67,RNF166,AGAP3,RNF19B,RC3H1,STT3B,USP12,ZNRF2
20_Member	GO Biological Processes	GO:0043632	modification-dependent macromolecule catabolic process	-4.98736	-2.45418	33/593	550,899,1047,1499,2932,4121,4193,5688,6400,6449,9781,9928,10973,23032,23194,23304,25906,27005,27246,27338,55236,55298,55527,57542,64750,91147,115992,116988,127544,149041,201595,219333,223082	AUP1,CCNF,CLGN,CTNNB1,GSK3B,MAN1A1,MDM2,PSMA7,SEL1L,SGTA,RNF144A,KIF14,ASCC3,USP33,FBXL7,UBR2,ANAPC15,USP21,RNF115,UBE2S,UBA6,RNF121,FEM1A,KLHL42,SMURF2,TMEM67,RNF166,AGAP3,RNF19B,RC3H1,STT3B,USP12,ZNRF2
20_Member	GO Biological Processes	GO:0030163	protein catabolic process	-4.75175	-2.34661	38/748	550,899,1047,1499,2932,3416,4121,4193,5688,6400,6449,9781,9928,10973,23032,23194,23304,25906,27005,27246,27338,27429,55236,55298,55527,57542,64750,89970,91147,115992,116988,127544,149041,171024,201595,219333,223082,246269	AUP1,CCNF,CLGN,CTNNB1,GSK3B,IDE,MAN1A1,MDM2,PSMA7,SEL1L,SGTA,RNF144A,KIF14,ASCC3,USP33,FBXL7,UBR2,ANAPC15,USP21,RNF115,UBE2S,HTRA2,UBA6,RNF121,FEM1A,KLHL42,SMURF2,RSPRY1,TMEM67,RNF166,AGAP3,RNF19B,RC3H1,SYNPO2,STT3B,USP12,ZNRF2,AFG1L
20_Member	GO Biological Processes	GO:0010498	proteasomal protein catabolic process	-4.72329	-2.33255	24/376	550,899,1047,1499,2932,4121,4193,5688,6400,6449,9928,10973,23194,23304,25906,27338,55298,55527,57542,64750,91147,116988,201595,223082	AUP1,CCNF,CLGN,CTNNB1,GSK3B,MAN1A1,MDM2,PSMA7,SEL1L,SGTA,KIF14,ASCC3,FBXL7,UBR2,ANAPC15,UBE2S,RNF121,FEM1A,KLHL42,SMURF2,TMEM67,AGAP3,STT3B,ZNRF2
20_Member	GO Biological Processes	GO:0000209	protein polyubiquitination	-4.33813	-2.11394	17/228	865,1499,4193,7064,7325,9781,23194,27246,27338,54708,57542,64750,115992,127544,149041,223082,257218	CBFB,CTNNB1,MDM2,THOP1,UBE2E2,RNF144A,FBXL7,RNF115,UBE2S,MARCHF5,KLHL42,SMURF2,RNF166,RNF19B,RC3H1,ZNRF2,SHPRH
20_Member	GO Biological Processes	GO:0032446	protein modification by small protein conjugation	-4.0442	-1.92012	36/749	865,899,1499,2188,4193,7064,7260,7325,9781,11275,23194,23304,27246,27338,51506,54708,55236,55298,55527,55632,56995,57542,57574,64750,64844,84085,84259,84759,89970,115992,127544,140459,149041,223082,257218,348180	CBFB,CCNF,CTNNB1,FANCF,MDM2,THOP1,EIPR1,UBE2E2,RNF144A,KLHL2,FBXL7,UBR2,RNF115,UBE2S,UFC1,MARCHF5,UBA6,RNF121,FEM1A,G2E3,TULP4,KLHL42,MARCHF4,SMURF2,MARCHF7,FBXO30,DCUN1D5,PCGF1,RSPRY1,RNF166,RNF19B,ASB6,RC3H1,ZNRF2,SHPRH,CTU2
20_Member	GO Biological Processes	GO:0016567	protein ubiquitination	-3.83297	-1.81812	33/680	865,899,1499,2188,4193,7064,7260,7325,9781,11275,23194,23304,27246,27338,54708,55236,55298,55527,55632,56995,57542,57574,64750,64844,84085,84759,89970,115992,127544,140459,149041,223082,257218	CBFB,CCNF,CTNNB1,FANCF,MDM2,THOP1,EIPR1,UBE2E2,RNF144A,KLHL2,FBXL7,UBR2,RNF115,UBE2S,MARCHF5,UBA6,RNF121,FEM1A,G2E3,TULP4,KLHL42,MARCHF4,SMURF2,MARCHF7,FBXO30,PCGF1,RSPRY1,RNF166,RNF19B,ASB6,RC3H1,ZNRF2,SHPRH
20_Member	GO Cellular Components	GO:0000151	ubiquitin ligase complex	-3.22014	-1.43865	18/309	550,899,6400,9781,11275,23032,23194,23304,25906,27338,55527,57542,64750,84259,84759,127544,140459,553115	AUP1,CCNF,SEL1L,RNF144A,KLHL2,USP33,FBXL7,UBR2,ANAPC15,UBE2S,FEM1A,KLHL42,SMURF2,DCUN1D5,PCGF1,RNF19B,ASB6,PEF1
20_Member	GO Molecular Functions	GO:0019787	ubiquitin-like protein transferase activity	-1.98901	-0.649759	20/465	4193,7325,9781,23304,27246,27338,51506,54708,55298,55632,57542,57574,64750,84085,89970,115992,127544,149041,223082,257218	MDM2,UBE2E2,RNF144A,UBR2,RNF115,UBE2S,UFC1,MARCHF5,RNF121,G2E3,KLHL42,MARCHF4,SMURF2,FBXO30,RSPRY1,RNF166,RNF19B,RC3H1,ZNRF2,SHPRH
20_Member	GO Molecular Functions	GO:0004842	ubiquitin-protein transferase activity	-1.92312	-0.605594	19/441	4193,7325,9781,23304,27246,27338,54708,55298,55632,57542,57574,64750,84085,89970,115992,127544,149041,223082,257218	MDM2,UBE2E2,RNF144A,UBR2,RNF115,UBE2S,MARCHF5,RNF121,G2E3,KLHL42,MARCHF4,SMURF2,FBXO30,RSPRY1,RNF166,RNF19B,RC3H1,ZNRF2,SHPRH
